# Supplementary material for: Skeletal muscle eQTL meta-analysis implicates genes in the genetic architecture of muscular and cardiometabolic traits
Source: Am J Hum Genet. 2025 Sep 23;112(11):2693–707. doi: 10.1016/j.ajhg.2025.09.003 (PMC12614742; doi:10.1016/j.ajhg.2025.09.003)
Supplement: Data S1. Tables S1–S10 [file mmc2.xlsx]

## Sheet: Contents
Table of contents
Table	Description
S1	Characteristics of cohorts included in meta-analysis
S2	Lead variants from skeletal muscle eQTL meta-analysis (hg38)
S3	Lead variants from skeletal muscle eQTL meta-analysis (hg19)
S4	SH3RF2 eQTL effect allele frequencies for both datasets
S5	GWAS datasets used for colocalization analyses
S6	Summary of skeletal muscle eQTL colocalizations with GWAS traits
S7	All coloc results of skeletal muscle eQTL signals (hg19) and GWAS signals from 26 traits
S8	Mean expression (counts per million) of colocalized eGenes in single-nucleus skeletal muscle samples
S9	Colocalizations of T2D GWAS signals with eQTL signals from four tissues (hg19)
S10	Expression levels of INHBB in experimental cell lines before and after differentiation

## Sheet: S1
Table S1: Characteristics of cohorts included in eQTL meta-analysis
Study	FUSION	GTEx
Total sample size	296	706
Female sample size	127	237
Male sample size	169	469
Population	European	Multi-population
Donor status	Living	Deceased
Genome build	hg38	hg38
Genotyping platform	Whole genome sequencing	Whole genome sequencing
Read depth	~80M	~83M
Read length	100-bp paired-end	76-bp paired-end
Variants analyzed (MAF ≥ 0.01)	11406115	10564716
Genes analyzed (all biotypes)	21866	21420
PMID	27353450	32913098
dbGaP accession	phs001048.v3.p1, phs001579.v1.p1	phs000424

## Sheet: S2
Table S2: Lead variants from skeletal muscle eQTL meta-analysis (hg38)
Gene symbol	Gene	Chr	Position	EA	NEA	EAF	Beta	SE	Pvalue_joint	Studies (1=FUSION, 2=GTEx)	Signal number for eGene (Current:Total)	BH-adjusted p-value
A1BG	ENSG00000121410	19	58305584	C	CAG	0.1714	-0.295769	0.0650818	6.51288e-06	2	2:02	NA
A1BG	ENSG00000121410	19	58346193	AC	A	0.9627	0.561995	0.0875798	2.60406e-10	2	1:02	4.65549e-07
A1BG-AS1	ENSG00000268895	19	58357114	T	G	0.3714	0.217969	0.0395966	4.74882e-08	1,2	1:01	7.05473e-05
A2M-AS1	ENSG00000245105	12	8912665	A	T	0.1957	-0.185355	0.036802	5.66851e-07	1,2	3:03	NA
A2M-AS1	ENSG00000245105	12	9073628	A	G	0.3635	0.300366	0.0322921	9.21682e-20	1,2	1:03	6.15373e-16
A2M-AS1	ENSG00000245105	12	9326722	C	G	0.3948	-0.181962	0.0300388	1.98674e-09	1,2	2:03	NA
A2MP1	ENSG00000256069	12	9263503	A	C	0.3068	0.733735	0.039804	3.7643e-65	1,2	1:02	1.178e-60
A2MP1	ENSG00000256069	12	9313096	C	T	0.0266	-0.833325	0.11802	3.18256e-12	1,2	2:02	NA
A3GALT2	ENSG00000184389	1	33324895	A	G	0.2059	0.57573	0.050628	1.46847e-27	2	1:01	1.04142e-23
A4GALT	ENSG00000128274	22	42681614	A	AT	0.5622	-0.18978	0.0231289	7.39175e-16	1,2	2:02	NA
A4GALT	ENSG00000128274	22	42718465	C	A	0.2491	-0.590316	0.0263039	6.40883e-90	1,2	1:02	3.84769e-85
AACS	ENSG00000081760	12	125070767	C	A	0.2036	-0.594922	0.0405021	3.43435e-44	1,2	1:02	7.12416e-40
AACS	ENSG00000081760	12	125138904	AGGAACTGGACCCACTTCAGGGTC	A	0.3419	0.272086	0.0326267	2.58839e-16	1,2	2:02	NA
AADAT	ENSG00000109576	4	170142375	A	T	0.1755	-0.289158	0.0424194	1.64778e-11	1,2	1:01	5.15935e-08
AAGAB	ENSG00000103591	15	67071982	A	T	0.4696	-0.15474	0.027991	4.17503e-08	1,2	1:02	8.8285e-05
AAGAB	ENSG00000103591	15	67381230	G	A	0.4696	-0.143101	0.0272826	1.92356e-07	1,2	2:02	NA
AAK1	ENSG00000115977	2	69477204	TA	T	0.5772	-0.163389	0.0283407	1.09992e-08	1,2	1:01	2.37607e-05
AAMDC	ENSG00000087884	11	77737948	T	A	0.6682	0.0724782	0.0146764	9.29326e-07	1,2	2:02	NA
AAMDC	ENSG00000087884	11	77870598	G	A	0.1559	-0.249999	0.0218477	1.66974e-28	1,2	1:02	1.01757e-24
AANAT	ENSG00000129673	17	76470935	C	G	0.3701	0.243718	0.0529355	4.94284e-06	2	1:01	0.0125947
AARS	ENSG00000090861	16	70289223	T	C	0.4655	-0.356139	0.0376673	2.41507e-20	1,2	1:01	1.01532e-16
AARS2	ENSG00000124608	6	44276865	C	G	0.3075	0.118327	0.0246332	1.80848e-06	1,2	1:01	0.00405221
AASDH	ENSG00000157426	4	56520555	G	GA	0.3735	-0.139667	0.0262926	1.34867e-07	1,2	1:01	0.00038937
AASDHPPT	ENSG00000149313	11	106080333	A	G	0.0534	0.174704	0.0315771	4.07187e-08	1,2	1:01	7.69533e-05
ABAT	ENSG00000183044	16	8667835	A	G	0.1264	-0.393819	0.0540809	6.88011e-13	1,2	1:03	4.90726e-09
ABAT	ENSG00000183044	16	8670461	T	C	0.1317	-0.261628	0.0474163	4.42644e-08	1,2	3:03	NA
ABAT	ENSG00000183044	16	8771210	G	A	0.058	0.498782	0.0649163	3.83943e-14	1,2	2:03	NA
ABC13-47488600E17.1	ENSG00000283199	13	114035633	T	C	0.3865	0.238295	0.0404637	6.09587e-09	2	1:01	1.52702e-05
ABC7-42389800N19.1	ENSG00000226210	12	11236	T	C	0.0747	0.520761	0.0757965	1.15805e-11	1,2	2:06	NA
ABC7-42389800N19.1	ENSG00000226210	12	14826	A	G	0.2637	0.323738	0.0498408	1.33533e-10	1,2	4:06	NA
ABC7-42389800N19.1	ENSG00000226210	12	16268	A	G	0.077	0.762805	0.0791036	4.69751e-21	1,2	1:06	2.02293e-17
ABC7-42389800N19.1	ENSG00000226210	12	18093	A	G	0.0498	0.402843	0.085428	2.7721e-06	1,2	5:06	NA
ABC7-42389800N19.1	ENSG00000226210	12	18798	C	CT	0.2242	0.248415	0.0558061	9.54658e-06	1,2	6:06	NA
ABC7-42389800N19.1	ENSG00000226210	12	19374	C	T	0.0238	0.741478	0.126366	6.10497e-09	1,2	3:06	NA
ABC7-42404400C24.1	ENSG00000277758	10	47311723	C	T	0.014	-1.06442	0.166965	2.84275e-10	1,2	2:02	NA
ABC7-42404400C24.1	ENSG00000277758	10	47760871	A	G	0.1197	0.587543	0.0643602	4.02097e-19	1,2	1:02	1.70849e-15
ABCA10	ENSG00000154263	17	68806851	T	G	0.0682	0.223699	0.0487995	5.16492e-06	1,2	1:01	0.00903226
ABCA3	ENSG00000167972	16	2340745	C	G	0.1649	-0.226715	0.0307599	3.6733e-13	1,2	1:01	1.71918e-09
ABCA5	ENSG00000154265	17	69339641	T	C	0.2998	0.127251	0.0238991	1.26216e-07	1,2	2:02	NA
ABCA5	ENSG00000154265	17	69340755	G	A	0.0388	0.415325	0.0562432	3.33137e-13	1,2	1:02	1.12136e-09
ABCA6	ENSG00000154262	17	69103817	A	G	0.9133	-0.367967	0.0468085	1.0223e-14	1,2	1:01	4.01005e-11
ABCA7	ENSG00000064687	19	1051138	C	CTG	0.0998	-0.257883	0.0379423	1.88263e-11	1,2	1:02	1.22385e-07
ABCA7	ENSG00000064687	19	1079960	A	G	0.0808	0.207676	0.0409034	4.60344e-07	1,2	2:02	NA
ABCA8	ENSG00000141338	17	68803033	G	C	0.0689	0.200437	0.0446174	7.90795e-06	1,2	3:03	NA
ABCA8	ENSG00000141338	17	68883786	T	C	0.0519	0.61346	0.055477	7.92751e-27	1,2	1:03	5.74521e-23
ABCA8	ENSG00000141338	17	68946187	C	T	0.5358	-0.113237	0.023126	1.1454e-06	1,2	2:03	NA
ABCA9	ENSG00000154258	17	69041339	G	T	0.335	-0.12357	0.0266307	3.96619e-06	1,2	1:01	0.00704551
ABCB4	ENSG00000005471	7	87475860	C	G	0.1455	0.208919	0.0262811	5.26732e-15	1,2	1:02	1.68019e-11
ABCB4	ENSG00000005471	7	87492706	T	G	0.2192	0.156438	0.0214169	5.86907e-13	1,2	2:02	NA
ABCB8	ENSG00000197150	7	151032125	C	T	0.3425	-0.190447	0.0229985	4.08881e-16	1,2	1:01	2.53254e-12
ABCB9	ENSG00000150967	12	122925147	C	G	0.3926	-0.174719	0.0345313	5.0348e-07	1,2	1:02	0.00077935
ABCB9	ENSG00000150967	12	122988707	C	T	0.8039	-0.216963	0.0433238	6.55128e-07	1,2	2:02	NA
ABCC1	ENSG00000103222	16	16033378	A	G	0.5248	0.168501	0.0281513	3.04601e-09	1,2	1:01	8.69386e-06
ABCC11	ENSG00000121270	16	48242373	G	A	0.1681	-0.381861	0.0583225	9.53612e-11	1,2	1:01	1.7284e-07
ABCC3	ENSG00000108846	17	50440675	T	C	0.0155	-0.601993	0.129466	3.78937e-06	1,2	2:02	NA
ABCC3	ENSG00000108846	17	50635819	G	A	0.6102	-0.377401	0.0332955	4.96917e-28	1,2	1:02	4.42618e-24
ABCC4	ENSG00000125257	13	94411519	A	G	0.1298	0.240527	0.044857	1.0331e-07	1,2	4:04	NA
ABCC4	ENSG00000125257	13	95314726	A	G	0.0521	-0.415014	0.0650133	2.70091e-10	1,2	2:04	NA
ABCC4	ENSG00000125257	13	95319101	G	A	0.5445	-0.241155	0.0318412	8.57959e-14	1,2	1:04	3.4842e-10
ABCC4	ENSG00000125257	13	95386615	T	C	0.3259	0.180978	0.0326946	4.01598e-08	1,2	3:04	NA
ABCC5	ENSG00000114770	3	183975622	T	C	0.3283	-0.183793	0.0275192	4.08204e-11	1,2	1:01	1.41065e-07
ABCC6	ENSG00000091262	16	16234028	G	A	0.3147	0.363282	0.0307004	3.06455e-30	1,2	2:03	NA
ABCC6	ENSG00000091262	16	16386727	T	C	0.1527	0.640326	0.0563034	3.41755e-28	1,2	1:03	3.13313e-24
ABCC6	ENSG00000091262	16	16462816	C	T	0.2331	0.228834	0.0462011	8.64234e-07	1,2	3:03	NA
ABCC6P1	ENSG00000256340	16	17762128	A	G	0.0212	-0.991777	0.217652	7.83284e-06	1	2:02	NA
ABCC6P1	ENSG00000256340	16	18590550	G	C	0.7778	0.553761	0.0834248	1.70018e-10	1	1:02	4.62784e-07
ABCC6P2	ENSG00000255277	16	15415777	A	C	0.1321	-0.255681	0.0497173	3.28435e-07	1,2	1:01	0.000596475
ABCC8	ENSG00000006071	11	17393230	A	AG	0.2988	0.234184	0.0278206	1.4001e-16	1,2	3:04	NA
ABCC8	ENSG00000006071	11	17468954	T	C	0.2887	0.193982	0.0302412	2.22376e-10	1,2	4:04	NA
ABCC8	ENSG00000006071	11	17476247	G	C	0.4267	0.369385	0.0299258	1.42184e-32	1,2	2:04	NA
ABCC8	ENSG00000006071	11	17476510	A	G	0.1247	0.823332	0.0402644	2.6005e-77	1,2	1:04	7.91918e-73
ABCD3	ENSG00000117528	1	95123624	C	T	0.0162	0.331861	0.0735689	7.25663e-06	1,2	1:01	0.0124125
ABCD4	ENSG00000119688	14	74280541	T	C	0.4529	0.188052	0.0270854	7.08059e-12	1,2	1:01	1.85066e-08
ABCF1	ENSG00000204574	6	30517189	G	A	0.9057	0.242697	0.0411477	5.09674e-09	1,2	2:02	NA
ABCF1	ENSG00000204574	6	30598196	A	G	0.6668	0.179048	0.0245967	7.00015e-13	1,2	1:02	8.65214e-09
ABCF2	ENSG00000033050	7	151829005	T	C	0.1918	0.110274	0.0227559	1.46933e-06	1,2	1:01	0.00382031
ABCF3	ENSG00000161204	3	184140927	C	T	0.0866	-0.25333	0.0512739	9.1904e-07	1,2	3:03	NA
ABCF3	ENSG00000161204	3	184175483	G	C	0.3585	0.211251	0.0262857	2.71647e-15	1,2	1:03	1.27755e-11
ABCF3	ENSG00000161204	3	184263813	G	T	0.0167	0.574168	0.101795	2.23564e-08	1,2	2:03	NA
ABCG2	ENSG00000118777	4	88185375	C	A	0.4179	0.229476	0.0369623	7.96677e-10	1,2	1:01	2.17842e-06
ABCG4	ENSG00000172350	11	119138285	C	CA	0.4134	-0.178227	0.0400933	9.8033e-06	1,2	1:01	0.0153806
ABHD1	ENSG00000143994	2	27125063	A	C	0.3039	0.259951	0.0370549	4.33697e-12	1,2	1:01	9.12374e-09
ABHD10	ENSG00000144827	3	111977067	A	C	0.2272	-0.170831	0.0240361	2.31225e-12	1,2	1:01	7.49475e-09
ABHD11	ENSG00000106077	7	73736397	A	G	0.0612	-0.276464	0.052096	1.38659e-07	1,2	1:01	0.000217966
ABHD12	ENSG00000100997	20	25292726	A	G	0.2613	0.159469	0.0332902	1.92931e-06	1,2	1:01	0.00293829
ABHD14A	ENSG00000248487	3	51916770	A	AG	0.0354	-0.183921	0.0396223	3.93416e-06	1,2	1:01	0.00399246
ABHD14B	ENSG00000114779	3	51965447	C	G	0.7051	-0.140719	0.0280454	6.24033e-07	1,2	2:02	NA
ABHD14B	ENSG00000114779	3	52060185	C	T	0.0169	-0.653943	0.0954064	1.28429e-11	1,2	1:02	2.19741e-08
ABHD15	ENSG00000168792	17	29635324	T	C	0.0198	-0.524011	0.108283	1.51851e-06	1,2	1:01	0.00156212
ABHD16A	ENSG00000204427	6	31701808	C	T	0.074	-0.477265	0.0773063	9.84383e-10	1,2	1:01	9.53579e-06
ABHD17B	ENSG00000107362	9	71976952	G	A	0.1608	0.191117	0.0251397	6.93537e-14	1,2	1:01	2.41192e-10
ABHD18	ENSG00000164074	4	127940422	C	T	0.0386	-0.664879	0.0685808	2.90161e-21	1,2	1:01	1.31446e-17
ABHD2	ENSG00000140526	15	89122825	C	G	0.3581	-0.17495	0.0262705	4.62929e-11	1,2	1:02	1.6565e-07
ABHD2	ENSG00000140526	15	89162826	A	G	0.3362	-0.124826	0.0259222	1.70742e-06	1,2	2:02	NA
ABHD4	ENSG00000100439	14	22599022	C	T	0.3445	-0.720314	0.0273528	2.17501e-115	1,2	1:01	2.45787e-110
ABHD5	ENSG00000011198	3	43697066	T	C	0.0367	-0.250848	0.0496448	5.21262e-07	1,2	1:01	0.000726232
ABHD6	ENSG00000163686	3	58343535	A	G	0.3654	-0.335725	0.0323892	6.2259e-24	1,2	1:01	3.23148e-20
ABHD8	ENSG00000127220	19	17292552	G	A	0.2193	0.214493	0.0272152	8.81465e-15	1,2	2:03	NA
ABHD8	ENSG00000127220	19	17300698	C	G	0.3027	-0.172211	0.0249208	8.83677e-12	1,2	3:03	NA
ABHD8	ENSG00000127220	19	17326935	C	T	0.4715	0.168116	0.0259913	1.583e-10	1,2	1:03	6.41474e-07
ABI1	ENSG00000136754	10	26832867	C	T	0.0598	0.398264	0.0614999	1.50487e-10	1,2	1:01	4.62041e-07
ABL2	ENSG00000143322	1	179033834	C	A	0.4827	-0.214035	0.0298313	1.44958e-12	1,2	1:01	4.3296e-09
ABLIM2	ENSG00000163995	4	8094476	C	T	0.3378	0.137238	0.0242515	2.01172e-08	1,2	1:01	0.000100131
ABLIM3	ENSG00000173210	5	149004003	C	T	0.078	-0.483975	0.0674418	1.44015e-12	1,2	1:03	4.94161e-09
ABLIM3	ENSG00000173210	5	149152420	A	T	0.6906	-0.180048	0.037657	2.01715e-06	1,2	3:03	NA
ABLIM3	ENSG00000173210	5	149193352	A	G	0.3882	0.193783	0.033507	9.92297e-09	1,2	2:03	NA
ABO	ENSG00000175164	9	133257521	TC	T	0.4181	0.54425	0.0424844	8.93708e-35	1,2	1:04	1.52073e-30
ABO	ENSG00000175164	9	133272585	A	G	0.3973	-0.302273	0.0434701	6.61399e-12	1,2	4:04	NA
ABO	ENSG00000175164	9	133275140	T	C	0.0788	-0.514487	0.0564514	4.60613e-19	1,2	3:04	NA
ABO	ENSG00000175164	9	133287998	G	A	0.7089	-0.418172	0.0298653	1.22136e-40	1,2	2:04	NA
ABRACL	ENSG00000146386	6	139048696	A	G	0.734	-0.217879	0.035838	1.73908e-09	1,2	1:01	5.33304e-06
ABT1	ENSG00000146109	6	26625888	A	G	0.1476	-0.344829	0.0438994	1.07039e-14	1,2	1:01	3.08472e-11
ABTB1	ENSG00000114626	3	127759823	C	T	0.0275	-0.386	0.0586572	7.70502e-11	1,2	1:01	2.14309e-07
ABTB2	ENSG00000166016	11	34360785	T	C	0.0613	-0.27457	0.0596046	4.64772e-06	1,2	1:01	0.00925602
AC000068.10	ENSG00000273212	22	19473582	A	G	0.2011	0.344262	0.0469265	4.68262e-13	1,2	1:01	1.80153e-09
AC000068.5	ENSG00000185065	22	19399110	C	T	0.1989	-0.182727	0.0397347	4.82236e-06	1,2	1:01	0.00941435
AC000068.9	ENSG00000273300	22	19466204	G	C	0.2021	0.190659	0.0346024	4.61362e-08	1,2	1:01	0.00011624
AC000078.5	ENSG00000232926	22	19883574	G	C	0.1519	0.496958	0.0385885	4.06901e-34	2	2:03	NA
AC000078.5	ENSG00000232926	22	19885474	C	CT	0.2856	0.192155	0.0349328	5.35953e-08	2	3:03	NA
AC000078.5	ENSG00000232926	22	19900578	G	A	0.1647	-0.49334	0.0370846	4.67686e-36	2	1:03	6.69448e-32
AC000123.3	ENSG00000279265	7	127435847	A	C	0.199	-0.217212	0.0481435	7.22757e-06	1,2	1:01	0.00982573
AC000403.4	ENSG00000278727	13	76893044	A	G	0.2263	-0.218983	0.0474004	4.36509e-06	1,2	1:01	0.00820413
AC001226.7	ENSG00000274898	13	77196585	G	C	0.0676	-0.601268	0.0818032	4.24192e-13	1,2	1:01	1.48088e-09
AC002064.5	ENSG00000225498	7	90295086	A	C	0.585	0.542689	0.077665	2.12592e-11	1	1:02	6.59774e-08
AC002064.5	ENSG00000225498	7	90782717	T	A	0.0899	-0.692059	0.139978	1.33524e-06	1	2:02	NA
AC002075.4	ENSG00000237729	7	93922294	A	G	0.0301	-0.737602	0.163415	9.45548e-06	1	1:01	0.0139087
AC002310.14	ENSG00000278922	16	30527098	A	G	0.3321	0.20213	0.0264412	5.09142e-14	1,2	1:01	9.68642e-11
AC002451.3	ENSG00000231170	7	95597397	C	G	0.3351	0.336525	0.0329982	2.96619e-23	1,2	1:01	1.57889e-19
AC002456.2	ENSG00000223969	7	90667858	T	C	0.1158	0.297058	0.0537564	4.22337e-08	1,2	1:01	9.60129e-05
AC002467.7	ENSG00000241764	7	107743682	A	G	0.2781	0.541113	0.0321324	6.24929e-56	1,2	1:01	1.17593e-51
AC002480.3	ENSG00000232759	7	22561508	T	G	0.3423	0.19384	0.0411971	2.90973e-06	1,2	1:01	0.00737049
AC002480.4	ENSG00000232949	7	22563313	A	G	0.6052	-0.396952	0.0738102	1.61091e-07	1	1:01	0.000484543
AC002519.8	ENSG00000259810	16	31809279	A	G	0.7929	0.354297	0.0453001	1.37907e-14	1,2	1:01	2.48881e-11
AC003075.4	ENSG00000237773	7	17298431	A	G	0.0217	1.92083	0.285318	9.71224e-11	1	1:01	3.95267e-07
AC003090.1	ENSG00000223561	7	25829864	T	C	0.2286	-0.205114	0.0440398	3.65319e-06	1,2	1:01	0.00803611
AC003973.3	ENSG00000279377	19	22030309	G	A	0.7691	0.307557	0.0550007	3.25181e-08	2	1:01	8.02925e-05
AC004076.5	ENSG00000276449	19	57438168	C	T	0.4811	-0.266481	0.037814	3.49543e-12	1,2	1:02	1.41755e-08
AC004076.5	ENSG00000276449	19	57448993	T	G	0.0112	-0.968025	0.185992	2.37922e-07	1,2	2:02	NA
AC004156.3	ENSG00000267666	19	658013	G	A	0.8274	-0.25817	0.0562324	4.99718e-06	1,2	2:02	NA
AC004156.3	ENSG00000267666	19	664931	A	G	0.5813	0.497835	0.0417993	1.36164e-30	1,2	1:02	2.13308e-26
AC004381.6	ENSG00000005189	16	20763981	C	T	0.037	-0.841651	0.0982847	4.32842e-17	1,2	1:01	1.86018e-13
AC004448.5	ENSG00000235979	17	19340319	T	C	0.7768	-0.291032	0.054355	1.17506e-07	2	1:01	0.000193107
AC004471.10	ENSG00000272682	22	19061765	C	T	0.3369	-0.232678	0.046026	5.52542e-07	2	1:01	0.00100888
AC004538.3	ENSG00000230333	7	11192010	A	G	0.6038	0.198788	0.0386755	3.33218e-07	1,2	1:01	0.00108019
AC004540.5	ENSG00000214870	7	26397809	T	C	0.7292	0.336538	0.04287	1.1116e-14	1,2	2:02	NA
AC004540.5	ENSG00000214870	7	26399079	A	G	0.4553	-0.587545	0.0395309	4.18253e-45	1,2	1:02	6.52592e-41
AC004623.3	ENSG00000279488	19	1371355	C	T	0.1356	-0.318615	0.0569745	3.24538e-08	2	1:01	0.000167961
AC004951.5	ENSG00000239556	7	43973326	T	G	0.0739	0.763305	0.0723007	1.01612e-24	1,2	1:02	6.21994e-21
AC004951.5	ENSG00000239556	7	44020756	C	T	0.2873	0.232963	0.0444015	1.90748e-07	1,2	2:02	NA
AC004967.7	ENSG00000243554	7	97966289	A	G	0.1622	0.573904	0.0374888	1.79e-47	1,2	1:02	2.91773e-43
AC004967.7	ENSG00000243554	7	97979126	C	T	0.2636	-0.421217	0.0325196	1.81668e-35	1,2	2:02	NA
AC004980.7	ENSG00000205485	7	76387096	A	G	0.0299	0.572172	0.103893	4.68404e-08	1,2	2:02	NA
AC004980.7	ENSG00000205485	7	76626681	C	T	0.2481	0.409375	0.0424586	4.67403e-21	1,2	1:02	3.0777e-17
AC004980.9	ENSG00000230305	7	76491187	G	A	0.539	-1.09362	0.0492154	2.44199e-63	1	1:01	7.02497e-59
AC004985.12	ENSG00000241057	7	43961772	A	G	0.1609	0.321815	0.050142	2.16839e-10	1,2	1:01	5.41627e-07
AC005009.2	ENSG00000233073	7	87034951	A	G	0.343	0.78223	0.0774536	1.32889e-20	1	1:01	6.02518e-17
AC005037.3	ENSG00000183308	2	200898170	A	ATAAG	0.1895	0.543759	0.0927294	1.29313e-08	1	1:01	2.62961e-05
AC005076.5	ENSG00000224046	7	87138373	C	T	0.8126	-0.255865	0.0373387	1.29779e-11	1,2	1:01	3.25487e-08
AC005082.12	ENSG00000226816	7	23199514	T	C	0.0719	0.992416	0.129968	3.72126e-13	1	1:01	1.5133e-09
AC005104.3	ENSG00000223374	2	241246239	A	G	0.0872	0.351833	0.0734492	2.04583e-06	2	1:01	0.00506559
AC005154.6	ENSG00000196295	7	30574892	G	A	0.7217	-0.608631	0.0340512	7.34834e-62	1,2	1:02	1.91678e-57
AC005154.6	ENSG00000196295	7	30654159	T	C	0.6628	-0.197749	0.0322898	1.33005e-09	1,2	2:02	NA
AC005154.7	ENSG00000244480	7	30643063	A	G	0.0379	-0.411682	0.078125	1.69096e-07	1,2	2:02	NA
AC005154.7	ENSG00000244480	7	30669859	A	C	0.7779	-0.339816	0.0383472	3.7937e-18	1,2	1:02	2.10078e-14
AC005220.3	ENSG00000236352	20	53940648	A	G	0.6076	-0.663475	0.0767436	4.51148e-16	1	1:01	2.85186e-12
AC005224.2	ENSG00000231595	17	14206798	ACCC	A	0.088	0.35765	0.076423	3.46408e-06	2	2:02	NA
AC005224.2	ENSG00000231595	17	14209790	T	C	0.213	0.392096	0.0602297	1.45839e-10	2	1:02	6.99977e-07
AC005237.4	ENSG00000225521	2	241074949	T	C	0.4905	0.216855	0.0396092	5.59504e-08	1,2	1:01	0.000188184
AC005301.9	ENSG00000283633	22	16607971	C	G	0.0312	1.22672	0.0920914	3.0441e-37	1,2	2:04	NA
AC005301.9	ENSG00000283633	22	16608171	A	G	0.5962	0.317837	0.0321756	5.66208e-22	1,2	3:04	NA
AC005301.9	ENSG00000283633	22	16623479	C	T	0.2464	-0.305553	0.0358842	6.44009e-17	1,2	1:04	4.58994e-13
AC005301.9	ENSG00000283633	22	17596550	T	C	0.0519	-0.305007	0.0656956	3.92096e-06	1,2	4:04	NA
AC005306.3	ENSG00000267283	19	1910361	C	T	0.1667	0.211882	0.0455204	3.70323e-06	1,2	2:02	NA
AC005306.3	ENSG00000267283	19	1970022	T	C	0.1473	0.337524	0.0458649	3.98856e-13	1,2	1:02	2.63681e-09
AC005363.9	ENSG00000255513	16	1108430	G	T	0.0357	-0.36578	0.0820795	9.74946e-06	2	5:05	NA
AC005363.9	ENSG00000255513	16	1963755	C	T	0.135	0.852622	0.0511857	1.76345e-52	2	1:05	4.86052e-48
AC005363.9	ENSG00000255513	16	1964953	T	C	0.548	0.308591	0.0332733	2.34864e-19	2	2:05	NA
AC005363.9	ENSG00000255513	16	1967156	C	T	0.0335	0.468694	0.0768563	1.80027e-09	2	3:05	NA
AC005363.9	ENSG00000255513	16	1992138	A	C	0.0183	-0.819615	0.145153	2.40866e-08	2	4:05	NA
AC005517.3	ENSG00000223878	17	15544050	C	T	0.3666	-0.367179	0.0522013	4.89493e-12	2	1:01	1.94805e-08
AC005519.4	ENSG00000258559	14	74280821	C	T	0.3244	0.21871	0.0302665	1.01453e-12	1,2	1:01	2.80063e-09
AC005523.3	ENSG00000268536	19	4778885	C	G	0.1787	0.402945	0.0403932	2.31564e-22	1,2	1:02	2.38836e-18
AC005523.3	ENSG00000268536	19	4791227	G	C	0.1	-0.300301	0.0495442	1.94179e-09	1,2	2:02	NA
AC005532.5	ENSG00000230825	7	7277584	C	G	0.3837	-0.437955	0.0409937	9.69629e-25	2	1:01	1.20189e-20
AC005534.8	ENSG00000224903	7	156691843	C	T	0.039	-0.56135	0.0847443	5.82193e-11	1,2	1:01	2.69349e-07
AC005562.1	ENSG00000214719	17	30600337	G	C	0.0177	-1.63435	0.21293	2.8847e-13	1	1:01	6.06559e-10
AC005616.2	ENSG00000267423	19	28546560	C	T	0.2775	0.186082	0.0323571	1.19365e-08	1,2	1:01	3.16283e-05
AC005682.5	ENSG00000228649	7	21855189	G	A	0.0373	-0.292632	0.0629836	3.85771e-06	1,2	4:04	NA
AC005682.5	ENSG00000228649	7	22827852	G	T	0.0209	0.59332	0.0847307	4.75233e-12	1,2	2:04	NA
AC005682.5	ENSG00000228649	7	22840889	G	C	0.6484	0.182159	0.0269306	2.3414e-11	1,2	3:04	NA
AC005682.5	ENSG00000228649	7	22854176	G	C	0.5548	0.300056	0.0262019	1.55072e-28	1,2	1:04	1.60224e-24
AC005682.6	ENSG00000226329	7	22854176	G	C	0.5548	0.184631	0.0382583	1.62171e-06	1,2	2:02	NA
AC005682.6	ENSG00000226329	7	22860198	C	G	0.3246	-0.335272	0.0409728	8.80341e-16	1,2	1:02	4.57424e-12
AC005740.3	ENSG00000226040	5	142325961	A	G	0.0955	-0.578975	0.119245	2.01864e-06	1	1:01	0.0046274
AC005740.6	ENSG00000271871	5	141955676	G	A	0.5527	-0.297046	0.0413662	1.39011e-12	1,2	1:01	5.64345e-09
AC005754.8	ENSG00000272108	5	141085251	G	A	0.0887	-0.32486	0.0681715	2.1777e-06	1,2	1:01	0.00345572
AC005775.2	ENSG00000266933	19	488476	C	G	0.4803	-0.47774	0.0363138	1.88921e-36	1,2	1:02	3.4216e-32
AC005775.2	ENSG00000266933	19	1403924	A	C	0.0562	0.311829	0.0676414	4.57257e-06	1,2	2:02	NA
AC005932.1	ENSG00000269019	19	18940148	G	A	0.4425	-1.16062	0.0256952	2.84038e-239	1,2	1:02	2.41802e-233
AC005932.1	ENSG00000269019	19	19945634	G	C	0.0468	-0.322483	0.0544656	4.46337e-09	1,2	2:02	NA
AC006116.22	ENSG00000266907	19	56378464	A	T	0.1408	0.293455	0.061468	2.087e-06	1,2	1:01	0.00731574
AC006129.1	ENSG00000268355	19	41545645	A	G	0.047	-0.458425	0.102572	8.78569e-06	1,2	1:01	0.0135167
AC006129.2	ENSG00000268027	19	41869232	C	G	0.0138	-1.10541	0.24327	8.27437e-06	1	1:01	0.0126535
AC006160.5	ENSG00000249502	4	17641547	C	T	0.6133	0.205547	0.042575	1.60573e-06	1,2	1:01	0.00304012
AC006262.6	ENSG00000268460	19	46068707	C	G	0.0311	1.81838	0.334338	1.18586e-07	1	1:01	0.000348543
AC006277.2	ENSG00000253392	19	2908682	C	T	0.0906	-0.338971	0.0722853	3.13972e-06	1,2	2:02	NA
AC006277.2	ENSG00000253392	19	2926948	G	C	0.8792	-0.350831	0.0675324	2.50272e-07	1,2	1:02	0.00100852
AC006277.3	ENSG00000279452	19	2948517	G	A	0.3755	0.223298	0.0470935	2.5829e-06	2	1:01	0.00899516
AC006372.4	ENSG00000234210	7	157427564	C	T	0.4206	-0.252326	0.0354315	2.09575e-12	1,2	1:01	1.1494e-08
AC006372.5	ENSG00000223872	7	157427564	C	T	0.4206	-0.547065	0.0674002	1.63223e-14	1	1:02	1.02463e-10
AC006372.5	ENSG00000223872	7	157504988	G	A	0.8423	0.467682	0.0961557	1.94419e-06	1	2:02	NA
AC006372.6	ENSG00000233191	7	157419351	C	A	0.5918	0.382314	0.0626916	3.6494e-09	1	2:03	NA
AC006372.6	ENSG00000233191	7	157479229	G	A	0.3997	0.69801	0.061091	5.71265e-25	1	1:03	6.31805e-21
AC006372.6	ENSG00000233191	7	157480664	A	G	0.9238	-0.567261	0.116982	2.08509e-06	1	3:03	NA
AC006460.2	ENSG00000228509	2	190876471	A	C	0.3383	-0.38773	0.0779097	1.14246e-06	1	1:01	0.00176317
AC006547.13	ENSG00000236540	22	20150582	C	T	0.375	-0.183896	0.0350903	2.13573e-07	2	1:01	0.00060893
AC006942.4	ENSG00000269194	19	49809396	T	C	0.1303	-0.6081	0.0449865	3.17216e-38	1,2	1:02	5.22634e-34
AC006942.4	ENSG00000269194	19	49809544	T	C	0.0209	-0.546425	0.11007	8.16165e-07	1,2	2:02	NA
AC006946.16	ENSG00000273203	22	17041838	A	G	0.1452	-0.75575	0.0563716	1.10331e-37	1,2	1:01	2.11095e-33
AC006946.17	ENSG00000273442	22	17046350	A	G	0.1451	-0.731832	0.0920654	4.88286e-14	1	1:01	3.06813e-10
AC006978.6	ENSG00000235859	7	30375046	T	C	0.1461	-0.328988	0.0409569	2.79318e-15	1,2	1:01	1.35476e-11
AC007228.11	ENSG00000269696	19	56252614	A	G	0.015	-0.65339	0.146415	9.06424e-06	1,2	3:03	NA
AC007228.11	ENSG00000269696	19	56541334	TA	T	0.2411	-0.533239	0.039319	1.93761e-38	1,2	1:03	3.95919e-34
AC007228.11	ENSG00000269696	19	56575446	T	C	0.6849	0.318542	0.0395279	2.29727e-15	1,2	2:03	NA
AC007246.3	ENSG00000231312	2	39536128	A	AAAT	0.3733	-0.258146	0.0331984	1.9319e-14	1,2	1:01	8.79809e-11
AC007255.8	ENSG00000223813	7	29595139	G	A	0.5373	-0.227078	0.0407506	3.26646e-08	1,2	1:01	9.87182e-05
AC007278.3	ENSG00000234389	2	102429754	G	T	0.5118	0.315633	0.0453779	8.23947e-12	2	1:01	1.91364e-08
AC007292.6	ENSG00000267980	19	4369450	T	C	0.1876	-0.433712	0.0486335	2.37363e-18	1,2	1:02	1.9521e-14
AC007292.6	ENSG00000267980	19	5236930	A	G	0.0136	-0.86772	0.164362	1.60545e-07	1,2	2:02	NA
AC007319.1	ENSG00000224063	2	187547517	A	T	0.1205	-0.389657	0.0610404	2.69256e-10	1,2	1:01	6.03784e-07
AC007383.3	ENSG00000227946	2	206068200	G	A	0.4691	-0.167135	0.0323607	2.92912e-07	1,2	1:01	0.000667267
AC007386.2	ENSG00000237638	2	64997954	GC	G	0.4267	-0.39801	0.0605886	2.5374e-10	1	2:02	NA
AC007386.2	ENSG00000237638	2	65030342	A	G	0.1337	-0.790611	0.0925652	9.34705e-16	1	1:02	4.48999e-12
AC007386.4	ENSG00000232613	2	64997954	GC	G	0.4267	-0.212727	0.0458824	4.25024e-06	2	1:01	0.00863682
AC007563.3	ENSG00000229352	2	216811905	A	T	0.4736	0.694464	0.0736716	1.8336e-18	1	1:01	1.04519e-14
AC007743.1	ENSG00000233251	2	56180912	C	G	0.9159	0.518381	0.0556423	8.11144e-20	1,2	1:03	5.40702e-16
AC007743.1	ENSG00000233251	2	56185128	CG	C	0.4208	-0.172373	0.0312605	4.51566e-08	1,2	2:03	NA
AC007743.1	ENSG00000233251	2	56295537	A	G	0.0529	0.355985	0.0721785	9.59936e-07	1,2	3:03	NA
AC007773.2	ENSG00000267213	19	32381203	C	A	0.6684	0.315813	0.0394817	3.60759e-15	1,2	1:01	1.61507e-11
AC007966.1	ENSG00000226747	2	185665347	A	G	0.3399	0.663761	0.0659454	1.71125e-20	1	1:01	6.701e-17
AC008269.2	ENSG00000229321	2	206871878	G	A	0.6948	-0.25546	0.0393888	1.41465e-10	1,2	1:01	3.96123e-07
AC008592.3	ENSG00000251000	5	95821054	C	G	0.213	-0.24833	0.0362578	1.32877e-11	1,2	1:01	3.95537e-08
AC008592.4	ENSG00000251409	5	95835166	G	C	0.0891	0.275945	0.0565894	1.3464e-06	2	1:01	0.00253688
AC008592.5	ENSG00000250362	5	95862649	T	C	0.78	-0.177208	0.0370359	2.09963e-06	2	1:01	0.00382801
AC008592.8	ENSG00000272021	5	95843605	A	G	0.3827	-0.104655	0.0196088	1.17923e-07	1,2	1:01	0.000250858
AC008746.12	ENSG00000267838	19	54424514	A	G	0.3904	0.200812	0.044048	5.80874e-06	1,2	2:02	NA
AC008746.12	ENSG00000267838	19	54441331	T	C	0.2656	-0.363632	0.0465249	1.43695e-14	1,2	1:02	1.51649e-10
AC008781.7	ENSG00000228737	5	141560458	G	A	0.1296	-0.39308	0.06514	2.27864e-09	1,2	1:01	6.44182e-06
AC009014.3	ENSG00000271824	5	136137059	A	T	0.2972	0.552699	0.0352462	1.70391e-49	1,2	1:01	2.55e-45
AC009120.3	ENSG00000239763	16	74233798	A	T	0.1705	-0.573071	0.0482163	1.7622e-30	1,2	1:02	2.28607e-26
AC009120.3	ENSG00000239763	16	75080592	G	A	0.0323	-0.476604	0.103201	4.40016e-06	1,2	2:02	NA
AC009120.5	ENSG00000260884	16	74312615	G	T	0.1739	-0.477608	0.0708779	3.40812e-11	2	1:01	1.53036e-07
AC009120.6	ENSG00000259972	16	74237969	C	G	0.1906	0.177293	0.033299	1.26456e-07	1,2	2:03	NA
AC009120.6	ENSG00000259972	16	74312615	G	T	0.1739	-0.693686	0.0340475	7.03942e-77	1,2	1:03	3.53608e-72
AC009120.6	ENSG00000259972	16	75297380	T	C	0.0146	0.476469	0.104798	6.15439e-06	1,2	3:03	NA
AC009228.1	ENSG00000242628	2	24232961	G	A	0.5085	-0.405472	0.0712298	3.20778e-08	1	1:01	7.56134e-05
AC009404.2	ENSG00000236255	2	117757355	T	C	0.1289	-0.40922	0.0410041	2.22455e-22	1,2	1:02	1.33927e-18
AC009404.2	ENSG00000236255	2	117815820	G	A	0.4664	0.181881	0.027971	1.2719e-10	1,2	2:02	NA
AC009473.1	ENSG00000234141	7	7853538	G	A	0.4306	-0.161561	0.0355552	6.2282e-06	1,2	2:02	NA
AC009473.1	ENSG00000234141	7	7949016	GA	G	0.7483	0.574532	0.0399373	1.28404e-42	1,2	1:02	3.05163e-38
AC009506.1	ENSG00000224152	2	159679970	C	G	0.4647	0.10933	0.0208475	1.93151e-07	1,2	1:01	0.000378412
AC009542.2	ENSG00000231794	7	135086822	T	C	0.5024	0.246966	0.0382608	2.05689e-10	2	1:01	5.61007e-07
AC009948.5	ENSG00000223960	2	178383479	T	A	0.0182	0.502816	0.0933252	8.98266e-08	1,2	1:01	0.00017389
AC009961.3	ENSG00000226266	2	159768239	CT	C	0.1032	0.78152	0.0679401	8.97964e-29	1,2	1:01	6.86718e-25
AC010105.1	ENSG00000237498	2	82741967	T	C	0.0851	0.495201	0.107283	6.01334e-06	1	1:01	0.0083772
AC010127.3	ENSG00000236107	2	166017213	C	T	0.3402	-0.471349	0.0745491	1.03996e-09	1	1:02	2.51413e-06
AC010127.3	ENSG00000236107	2	166141407	G	A	0.0291	0.998472	0.188265	2.34306e-07	1	2:02	NA
AC010226.4	ENSG00000249249	5	115586350	T	C	0.4215	0.100333	0.0222109	7.0447e-06	1,2	1:01	0.0158158
AC010492.2	ENSG00000235081	19	54207390	T	G	0.1802	-0.488695	0.0496918	8.32517e-22	1,2	1:02	1.40197e-17
AC010492.2	ENSG00000235081	19	54217916	G	A	0.0977	0.433153	0.0624024	7.16777e-12	1,2	2:02	NA
AC010733.5	ENSG00000232713	2	60490264	T	G	0.2226	-0.283999	0.0603256	3.03442e-06	2	1:01	0.00542489
AC010883.5	ENSG00000234936	2	43351280	T	C	0.5416	0.191916	0.038175	5.93762e-07	1,2	1:01	0.00153197
AC010884.1	ENSG00000224509	2	105020973	A	C	0.5069	0.602295	0.0657546	1.23527e-17	1	1:01	6.30946e-14
AC010980.2	ENSG00000237732	2	221562128	G	A	0.0291	-0.585168	0.117998	8.37567e-07	1,2	1:01	0.00161084
AC011239.1	ENSG00000224361	2	23522192	G	A	0.024	-0.590044	0.0910466	1.46228e-10	1,2	2:03	NA
AC011239.1	ENSG00000224361	2	23523891	C	G	0.0295	0.44019	0.0768899	1.38586e-08	1,2	3:03	NA
AC011239.1	ENSG00000224361	2	23526286	C	CA	0.5341	0.166789	0.0280794	3.99304e-09	1,2	1:03	1.14815e-05
AC011239.2	ENSG00000279526	2	23613870	C	T	0.817	-0.335854	0.0462409	7.83146e-13	1,2	1:01	3.0736e-09
AC011288.2	ENSG00000229618	7	12730706	C	CTA	0.647	-0.24017	0.0377105	2.95414e-10	1,2	1:01	1.37825e-06
AC011330.5	ENSG00000249839	15	43558554	A	G	0.1537	-0.354975	0.0637925	3.78138e-08	2	2:02	NA
AC011330.5	ENSG00000249839	15	43652056	A	G	0.0831	-0.712302	0.0731462	4.55262e-21	2	1:02	1.26661e-17
AC011380.8	ENSG00000283602	5	140631730	A	C	0.2911	0.5031	0.0476926	1.0958e-24	1,2	1:01	4.90066e-21
AC011551.3	ENSG00000268423	19	46576628	A	G	0.3157	-0.312593	0.0537126	9.06971e-09	2	1:01	2.83003e-05
AC012074.2	ENSG00000235072	2	25364982	T	C	0.5667	-0.189497	0.0418756	6.79158e-06	1,2	1:01	0.00971354
AC012146.7	ENSG00000234327	17	5104980	A	G	0.3926	0.14417	0.0273591	1.69161e-07	1,2	3:03	NA
AC012146.7	ENSG00000234327	17	5114403	G	T	0.158	-0.567849	0.0388516	8.39875e-44	1,2	1:03	1.69045e-39
AC012146.7	ENSG00000234327	17	5250721	A	G	0.0396	0.403987	0.0589811	1.32813e-11	1,2	2:03	NA
AC012358.4	ENSG00000227799	2	55177952	CA	C	0.5515	0.219164	0.0344222	2.98845e-10	1,2	1:01	1.10742e-06
AC012358.7	ENSG00000203327	2	55232237	G	T	0.1154	0.753082	0.131266	2.53761e-08	1	1:01	7.89737e-05
AC012358.8	ENSG00000240401	2	55282331	G	A	0.0842	0.401231	0.0664071	2.17922e-09	1,2	2:02	NA
AC012358.8	ENSG00000240401	2	55282342	G	A	0.0229	1.15067	0.120542	1.09157e-20	1,2	1:02	8.0923e-17
AC012360.6	ENSG00000238273	2	105583173	G	A	0.358	0.182048	0.0323962	2.51203e-08	1,2	1:01	6.30946e-05
AC012442.5	ENSG00000243389	2	112084279	C	T	0.4495	-0.194075	0.0373336	2.45859e-07	1,2	2:02	NA
AC012442.5	ENSG00000243389	2	112614262	G	C	0.1653	0.500522	0.0459597	4.07892e-26	1,2	1:02	2.71132e-22
AC012613.2	ENSG00000253406	5	149250628	A	C	0.4251	0.25073	0.0466924	1.08199e-07	2	1:01	0.000246524
AC013271.3	ENSG00000186148	2	110607190	A	G	0.222	-0.515827	0.0602351	7.27192e-17	2	1:02	2.09436e-13
AC013271.3	ENSG00000186148	2	110630042	A	G	0.0373	-0.524892	0.112561	3.74811e-06	2	2:02	NA
AC013275.2	ENSG00000231013	2	119485674	A	G	0.1396	1.23875	0.0384412	7.11772e-155	1,2	1:01	1.04875e-149
AC013439.4	ENSG00000233996	2	189491471	C	A	0.8922	0.337125	0.0495827	1.84919e-11	1,2	1:01	4.76739e-08
AC013460.1	ENSG00000229727	2	7359112	T	C	0.2732	-0.788657	0.0822152	5.51419e-19	1	1:01	3.20087e-15
AC013463.2	ENSG00000236283	2	164970433	T	G	0.4047	0.47986	0.0431035	3.72361e-27	1,2	1:01	2.20309e-23
AC013474.4	ENSG00000235128	2	126687911	TC	T	0.3665	0.263533	0.0434181	1.84519e-09	1,2	1:01	4.70292e-06
AC016292.3	ENSG00000108958	17	1910606	G	C	0.1089	-0.322016	0.0633824	4.52457e-07	1,2	1:01	0.00164145
AC016691.2	ENSG00000233741	2	119458236	A	G	0.0195	-1.03762	0.21837	3.25534e-06	1	1:01	0.00626435
AC016717.1	ENSG00000228206	2	224930008	G	A	0.6456	0.382652	0.0446475	6.86904e-17	2	1:01	2.44592e-13
AC016722.4	ENSG00000228925	2	46950648	T	G	0.1921	-0.272288	0.0496064	5.70612e-08	2	1:01	0.000208242
AC016738.4	ENSG00000223947	2	101012989	C	T	0.2056	-0.264914	0.0508534	2.51276e-07	2	1:01	0.000442637
AC016747.3	ENSG00000212978	2	61141397	G	T	0.5928	-0.292624	0.0344808	8.02171e-17	1,2	1:01	3.23795e-13
AC016757.3	ENSG00000186235	2	237853174	G	GA	0.1827	-0.239634	0.0484147	8.79037e-07	1,2	2:03	NA
AC016757.3	ENSG00000186235	2	238273263	G	A	0.3662	0.293978	0.0405746	8.89623e-13	1,2	1:03	4.3047e-09
AC016757.3	ENSG00000186235	2	238337041	T	G	0.0195	-0.590626	0.129809	6.05785e-06	1,2	3:03	NA
AC017074.2	ENSG00000227359	2	113743535	T	C	0.2443	0.542177	0.0445424	8.55179e-32	1,2	1:01	7.50234e-28
AC018647.3	ENSG00000227544	7	35671877	C	T	0.2091	0.206584	0.0463787	9.41212e-06	1,2	2:02	NA
AC018647.3	ENSG00000227544	7	35720280	A	G	0.0505	0.476188	0.0838453	1.79373e-08	1,2	1:02	4.37762e-05
AC018685.1	ENSG00000234929	2	2615544	T	C	0.4853	-0.33602	0.0734382	7.20596e-06	1	2:02	NA
AC018685.1	ENSG00000234929	2	2663194	A	G	0.3786	0.451035	0.0755688	7.38707e-09	1	1:02	2.81867e-05
AC018755.16	ENSG00000269388	19	51594407	G	C	0.1281	0.443805	0.0805508	5.10057e-08	2	1:01	0.000203391
AC018816.3	ENSG00000235978	3	4827243	A	G	0.1472	0.410618	0.0541754	8.18605e-14	1,2	1:01	5.30611e-10
AC018890.6	ENSG00000236449	2	174487330	T	G	0.687	-0.207793	0.0461947	7.69573e-06	1,2	2:02	NA
AC018890.6	ENSG00000236449	2	174548070	C	T	0.9882	-1.0508	0.198109	1.40718e-07	1,2	1:02	0.000277982
AC020594.5	ENSG00000237133	2	33523649	A	G	0.1664	0.346232	0.0543568	2.93876e-10	1,2	1:01	1.25406e-06
AC020951.1	ENSG00000278897	19	11848749	C	T	0.0412	1.04929	0.163949	2.88734e-10	2	1:01	7.77028e-07
AC021188.4	ENSG00000230747	2	96384421	C	T	0.2808	-0.230003	0.0484835	2.41504e-06	1,2	1:01	0.0021486
AC022154.7	ENSG00000268093	19	48177727	G	C	0.1297	-0.30571	0.0579597	1.64611e-07	1,2	1:01	0.000498062
AC024560.2	ENSG00000236833	3	197636276	G	T	0.0881	0.432904	0.0857329	5.3077e-07	1,2	2:03	NA
AC024560.2	ENSG00000236833	3	197651946	T	A	0.0837	0.420806	0.0897963	3.18771e-06	1,2	3:03	NA
AC024560.2	ENSG00000236833	3	197652059	C	T	0.0871	0.810363	0.0798812	4.92831e-23	1,2	1:03	3.34595e-19
AC024560.3	ENSG00000214135	3	197616589	G	A	0.0659	0.375139	0.0454134	4.81767e-16	1,2	3:03	NA
AC024560.3	ENSG00000214135	3	197617342	T	A	0.0237	-0.771598	0.0831209	1.08251e-19	1,2	2:03	NA
AC024560.3	ENSG00000214135	3	197630623	C	G	0.2715	0.270268	0.0292713	1.65826e-19	1,2	1:03	1.01085e-15
AC024937.4	ENSG00000231464	3	195749290	C	CTTCCTATGGAAAAAGT	0.2057	-0.497027	0.063613	2.11514e-14	2	2:02	NA
AC024937.4	ENSG00000231464	3	195955655	T	A	0.6606	0.794204	0.0536018	2.94275e-43	2	1:02	6.92626e-39
AC024937.6	ENSG00000231443	3	195654434	A	G	0.0784	-0.309387	0.0625118	9.39964e-07	2	2:02	NA
AC024937.6	ENSG00000231443	3	196044076	A	G	0.0643	-0.460458	0.0729449	4.95189e-10	2	1:02	2.36707e-06
AC025165.8	ENSG00000224713	12	57592583	A	G	0.0739	-0.390557	0.0705995	4.08569e-08	1,2	1:01	6.51155e-05
AC025335.1	ENSG00000179859	17	7992212	G	A	0.0521	0.530945	0.0795335	4.16178e-11	1,2	1:01	1.58981e-07
AC026150.8	ENSG00000260693	15	30435987	A	G	0.0326	0.555019	0.110511	6.09797e-07	1,2	4:05	NA
AC026150.8	ENSG00000260693	15	30445191	T	G	0.1593	-0.369099	0.0609701	2.03554e-09	1,2	1:05	5.99437e-06
AC026150.8	ENSG00000260693	15	30478111	A	AATT	0.0175	0.765652	0.154038	7.92002e-07	1,2	5:05	NA
AC026150.8	ENSG00000260693	15	30492014	C	A	0.351	-0.245739	0.0383862	2.41139e-10	1,2	2:05	NA
AC026150.8	ENSG00000260693	15	31234121	T	C	0.9478	0.505204	0.0850591	4.00994e-09	1,2	3:05	NA
AC027612.6	ENSG00000143429	2	91731288	T	C	0.0769	-0.692135	0.0717938	4.7219e-21	1,2	1:02	6.62012e-18
AC027612.6	ENSG00000143429	2	91733887	G	A	0.0523	-0.655851	0.090281	7.76628e-13	1,2	2:02	NA
AC034220.3	ENSG00000233006	5	132333997	T	C	0.5502	0.5963	0.0248492	5.35461e-100	1,2	1:01	1.96752e-95
AC034243.1	ENSG00000253404	5	138753060	C	G	0.6926	-1.07951	0.0587968	1.07487e-49	1	1:01	9.62808e-46
AC046143.3	ENSG00000229334	3	194999536	G	A	0.9396	0.388621	0.0858111	6.68024e-06	1,2	1:01	0.0191871
AC053503.12	ENSG00000280323	2	219344524	A	G	0.7579	-0.124034	0.0277595	8.83581e-06	1,2	3:03	NA
AC053503.12	ENSG00000280323	2	219386456	C	T	0.9701	0.371802	0.0619455	2.76565e-09	1,2	2:03	NA
AC053503.12	ENSG00000280323	2	219420587	T	C	0.3032	-0.650687	0.0274182	3.41119e-98	1,2	1:03	1.56332e-93
AC058791.1	ENSG00000226380	7	130880721	C	T	0.1167	-0.345897	0.0508829	1.86572e-11	1,2	1:01	6.67052e-08
AC061992.2	ENSG00000267737	17	79230109	C	G	0.7464	0.162243	0.0355135	5.55424e-06	1,2	1:01	0.0176046
AC062017.1	ENSG00000222020	2	239391903	A	AGAACGCAGCCCGCGT	0.4614	0.202748	0.0433107	3.26344e-06	1,2	2:02	NA
AC062017.1	ENSG00000222020	2	239401967	A	C	0.6612	0.420932	0.0437678	5.80071e-21	1,2	1:02	5.36654e-17
AC062029.1	ENSG00000234028	2	88571114	T	A	0.6572	-0.286099	0.0383457	1.92485e-13	1,2	1:01	5.61189e-10
AC068134.10	ENSG00000251485	2	232314437	A	G	0.0437	0.565611	0.102503	4.41478e-08	1,2	1:01	0.00013348
AC068138.1	ENSG00000235070	2	226135906	A	C	0.4331	0.201423	0.0241536	4.12997e-16	2	1:01	1.42378e-12
AC068282.3	ENSG00000236682	2	127388886	A	T	0.7484	-1.28037	0.0304941	6.03212e-219	1,2	1:03	3.66717e-213
AC068282.3	ENSG00000236682	2	127395759	A	G	0.3564	0.201453	0.0271117	2.40292e-13	1,2	2:03	NA
AC068282.3	ENSG00000236682	2	128260095	A	G	0.0271	-0.372696	0.0672935	3.94869e-08	1,2	3:03	NA
AC068499.10	ENSG00000268650	19	18206287	C	T	0.3428	0.355781	0.042053	9.89328e-17	1,2	1:01	6.04521e-13
AC069513.4	ENSG00000229178	3	195588457	C	T	0.3301	-0.296088	0.0483061	1.28866e-09	1,2	2:02	NA
AC069513.4	ENSG00000229178	3	195909929	G	C	0.1569	-0.46573	0.0619839	1.31972e-13	1,2	1:02	8.6392e-10
AC073052.1	ENSG00000228446	2	224481929	C	T	0.1431	0.547415	0.0703534	2.67162e-14	2	1:01	9.5989e-11
AC073109.2	ENSG00000235920	7	11815477	G	A	0.4398	0.307167	0.0651691	3.87514e-06	1	1:01	0.0114612
AC073115.7	ENSG00000229628	7	46022773	A	G	0.1697	-0.330304	0.067636	1.29955e-06	2	2:02	NA
AC073115.7	ENSG00000229628	7	46031237	C	T	0.295	0.944756	0.0590032	3.26628e-49	2	1:02	5.57004e-45
AC073254.1	ENSG00000237126	2	232563532	G	A	0.4536	-0.172364	0.0308615	3.04373e-08	1,2	1:01	9.06757e-05
AC074117.10	ENSG00000234072	2	27526802	A	G	0.4125	0.166832	0.0288262	9.67644e-09	1,2	1:01	1.61533e-05
AC074141.3	ENSG00000283236	19	51873254	C	T	0.388	0.178151	0.030108	4.56074e-09	1,2	1:01	2.06416e-05
AC074286.1	ENSG00000213963	2	177283742	T	A	0.3194	-0.255897	0.0339821	1.16842e-13	1,2	1:01	3.85887e-10
AC074289.1	ENSG00000225889	2	64232363	C	T	0.1571	-0.580414	0.0466466	4.78337e-33	1,2	1:02	4.32299e-29
AC074289.1	ENSG00000225889	2	64249202	C	T	0.28	-0.314004	0.0371177	9.96841e-17	1,2	2:02	NA
AC079305.10	ENSG00000222043	2	177260807	GCAAA	G	0.6436	-0.234423	0.0352182	4.72294e-11	1,2	1:01	1.23148e-07
AC079305.8	ENSG00000229337	2	177179074	T	C	0.8823	-0.80493	0.103469	1.47574e-13	1	1:01	4.65958e-10
AC079630.4	ENSG00000225342	12	40178908	C	T	0.2067	0.246476	0.0405018	1.67737e-09	1,2	1:01	4.63751e-06
AC079779.4	ENSG00000228643	2	315142	C	T	0.027	2.02601	0.215333	2.08352e-18	1	1:01	8.06013e-15
AC079922.3	ENSG00000237753	2	112642218	C	T	0.8242	-0.861922	0.0345022	2.11796e-106	1,2	1:02	1.27097e-101
AC079922.3	ENSG00000237753	2	112664696	C	T	0.5205	0.232044	0.0263476	5.95394e-18	1,2	2:02	NA
AC083843.1	ENSG00000259820	8	134816937	C	T	0.3535	-0.320018	0.0257327	5.07775e-33	1,2	1:01	5.8442e-29
AC083899.3	ENSG00000204745	2	87227469	A	G	0.1312	0.430687	0.0636081	2.22933e-11	1,2	1:01	5.6773e-08
AC084117.3	ENSG00000256006	11	18335723	G	A	0.5163	-0.542347	0.0734347	1.81943e-12	1	1:01	6.60379e-09
AC087294.2	ENSG00000235530	17	21194938	T	C	0.8595	-0.400747	0.0598743	3.71522e-11	1,2	1:01	9.12058e-08
AC090505.5	ENSG00000234805	3	194724330	A	G	0.4237	0.627355	0.0629345	3.50986e-20	1	1:01	3.42218e-16
AC090616.2	ENSG00000214708	17	32083193	T	G	0.0875	0.339649	0.0670119	4.81238e-07	1,2	1:01	0.000999299
AC091729.9	ENSG00000229043	7	1036918	A	G	0.0274	0.583838	0.0577853	7.19789e-23	1,2	2:03	NA
AC091729.9	ENSG00000229043	7	1154891	A	G	0.0208	0.358599	0.0630358	1.7014e-08	1,2	3:03	NA
AC091729.9	ENSG00000229043	7	1161005	C	T	0.6427	-1.1125	0.0188635	NA	1,2	1:03	NA
AC092066.1	ENSG00000279095	19	44651068	A	G	0.2162	0.363329	0.0290367	1.73906e-32	2	1:01	2.05964e-28
AC092159.2	ENSG00000233296	2	676177	G	C	0.7289	-0.79217	0.0403877	3.21663e-72	1,2	1:03	1.07062e-67
AC092159.2	ENSG00000233296	2	677295	T	C	0.1285	0.495555	0.0561209	4.93591e-18	1,2	2:03	NA
AC092159.2	ENSG00000233296	2	681412	C	CA	0.0335	-0.391562	0.0854928	5.26463e-06	1,2	3:03	NA
AC092171.4	ENSG00000230733	7	5482237	T	C	0.4394	0.165299	0.0238407	9.55097e-12	2	1:02	5.65854e-08
AC092171.4	ENSG00000230733	7	5505959	T	G	0.0773	-0.242589	0.0477928	4.98304e-07	2	2:02	NA
AC092421.1	ENSG00000234723	3	22651636	G	A	0.6031	-1.174	0.043528	3.25996e-79	1	1:01	1.71202e-74
AC093063.2	ENSG00000268088	19	39676397	A	G	0.0878	0.338435	0.0708163	2.03873e-06	1,2	1:03	0.00423565
AC093063.2	ENSG00000268088	19	39679205	C	G	0.0509	0.399497	0.0833954	1.9294e-06	1,2	3:03	NA
AC093063.2	ENSG00000268088	19	39679413	A	G	0.3364	-0.169886	0.0326313	2.36099e-07	1,2	2:03	NA
AC093110.3	ENSG00000238018	2	54660938	A	G	0.227	0.275764	0.0369819	1.98839e-13	1,2	1:02	8.38363e-10
AC093110.3	ENSG00000238018	2	55281258	G	C	0.0266	-0.452219	0.0944506	1.95248e-06	1,2	2:02	NA
AC093162.5	ENSG00000246575	2	85197784	T	C	0.029	-0.576741	0.129368	9.66899e-06	2	3:03	NA
AC093162.5	ENSG00000246575	2	85327762	A	G	0.0458	0.497585	0.108005	4.87641e-06	2	2:03	NA
AC093162.5	ENSG00000246575	2	85344335	T	C	0.0315	1.9802	0.134847	1.31862e-42	2	1:03	1.6367e-38
AC093323.3	ENSG00000170846	4	6659274	C	A	0.0157	1.97034	0.10293	2.19248e-69	1,2	1:02	1.34483e-64
AC093323.3	ENSG00000170846	4	6671825	A	G	0.0354	0.570859	0.0669941	6.10168e-17	1,2	2:02	NA
AC093388.3	ENSG00000233654	2	190548163	G	T	0.1702	-0.349054	0.0445444	1.23295e-14	1,2	1:01	3.69885e-11
AC093495.4	ENSG00000228242	3	14173657	A	G	0.4804	0.18443	0.0263043	4.45407e-12	1,2	1:01	1.77188e-08
AC093616.4	ENSG00000234231	2	87025957	T	G	0.0879	0.72329	0.0778323	1.99926e-19	2	1:03	9.24348e-16
AC093616.4	ENSG00000234231	2	87197687	A	G	0.5932	0.227161	0.0481429	2.88548e-06	2	3:03	NA
AC093616.4	ENSG00000234231	2	87697957	G	A	0.2105	-0.403763	0.0554681	9.30128e-13	2	2:03	NA
AC093627.10	ENSG00000240859	7	73877	C	T	0.019	-0.62351	0.116297	1.03711e-07	1,2	3:04	NA
AC093627.10	ENSG00000240859	7	141615	A	G	0.0429	-1.58575	0.0760541	8.30048e-80	1,2	1:04	4.14799e-75
AC093627.10	ENSG00000240859	7	158033	G	C	0.3083	0.161751	0.0316858	3.99828e-07	1,2	4:04	NA
AC093627.10	ENSG00000240859	7	160357	G	A	0.0365	0.81399	0.084778	6.73821e-21	1,2	2:04	NA
AC093627.8	ENSG00000242611	7	45653	T	C	0.5295	0.30884	0.0430477	1.46059e-12	1,2	2:04	NA
AC093627.8	ENSG00000242611	7	70479	A	C	0.1997	0.351799	0.0668232	1.73702e-07	1,2	1:04	0.000483791
AC093627.8	ENSG00000242611	7	83963	A	G	0.086	0.442503	0.0814192	6.96974e-08	1,2	4:04	NA
AC093627.8	ENSG00000242611	7	117181	A	G	0.4829	0.235191	0.0384221	1.35592e-09	1,2	3:04	NA
AC093627.9	ENSG00000242474	7	148717	G	C	0.0226	1.00978	0.0986043	2.0103e-23	1,2	2:02	NA
AC093627.9	ENSG00000242474	7	149634	T	G	0.0322	1.12849	0.0903445	2.84475e-33	1,2	1:02	3.79377e-29
AC093642.1	ENSG00000280119	2	242145162	T	C	0.0327	-0.718468	0.111115	1.60179e-10	1,2	1:01	3.5765e-07
AC093673.5	ENSG00000232533	7	143379943	T	C	0.0609	-0.307143	0.0583869	1.77318e-07	1,2	1:01	0.000288702
AC093702.1	ENSG00000231156	2	45014191	G	A	0.4104	-0.250669	0.0360026	6.20241e-12	1,2	1:01	3.00692e-08
AC093724.2	ENSG00000213222	2	131668959	G	A	0.3674	-0.338017	0.0513033	8.88091e-11	2	1:01	2.70278e-07
AC093838.4	ENSG00000152117	2	131485807	T	C	0.3156	-0.147963	0.026085	1.86633e-08	1,2	2:02	NA
AC093838.4	ENSG00000152117	2	131514436	G	A	0.2228	-0.588757	0.0316694	4.40635e-66	1,2	1:02	1.08005e-61
AC093899.3	ENSG00000229827	2	169693972	A	AGCTGGG	0.558	-0.584993	0.0355336	8.26204e-54	1,2	1:01	1.83378e-49
AC093901.1	ENSG00000226856	2	118172476	A	C	0.1701	0.455954	0.0958029	3.15399e-06	1	3:03	NA
AC093901.1	ENSG00000226856	2	118173657	A	G	0.6772	0.615158	0.0711189	4.50058e-16	1	1:03	1.96852e-12
AC093901.1	ENSG00000226856	2	118186225	A	T	0.0144	2.15957	0.292851	1.9824e-12	1	2:03	NA
AC096574.5	ENSG00000227107	2	237626021	A	G	0.3973	-0.260899	0.03468	1.69445e-13	2	1:01	7.94308e-10
AC097662.2	ENSG00000236432	2	227371816	T	C	0.084	0.507388	0.0735206	9.36721e-12	1,2	1:01	3.26653e-08
AC099754.1	ENSG00000225386	3	26561773	T	A	0.578	0.186539	0.0371647	6.18374e-07	1,2	1:01	0.00117068
AC104076.3	ENSG00000236153	2	180972460	T	G	0.0281	0.911536	0.201311	8.89089e-06	1	2:02	NA
AC104076.3	ENSG00000236153	2	180979589	T	C	0.7652	0.544681	0.0926964	1.21674e-08	1	1:02	3.20907e-05
AC104135.2	ENSG00000236209	2	74958729	T	G	0.316	1.11887	0.0322373	7.86746e-153	2	1:01	1.15649e-147
AC104667.3	ENSG00000234949	2	237627749	G	T	0.3858	-0.206326	0.039064	1.72288e-07	2	1:01	0.000483446
AC105339.1	ENSG00000228141	15	82195898	T	A	0.2536	-0.405989	0.0890743	7.78182e-06	1	1:01	0.0135845
AC105760.2	ENSG00000227252	2	237154580	T	C	0.0404	0.370617	0.0751844	9.7166e-07	1,2	1:01	0.0023693
AC106706.1	ENSG00000233987	3	194725505	G	T	0.4237	0.676272	0.06482	1.09114e-21	1	1:01	1.12091e-17
AC108142.1	ENSG00000177822	4	181765500	G	A	0.0263	-0.619746	0.123392	6.08079e-07	1,2	1:01	0.00215505
AC108448.2	ENSG00000236710	11	3087800	GGCTCCCTGGCT	G	0.6659	0.2846	0.0476831	3.84779e-09	2	1:01	1.60622e-05
AC108488.4	ENSG00000242282	2	3551873	A	G	0.1995	-0.244897	0.047836	3.98928e-07	2	1:01	0.00131594
AC114730.11	ENSG00000235351	2	241728478	G	T	0.3757	-0.279871	0.0426961	1.09859e-10	2	1:01	3.12604e-07
AC114730.3	ENSG00000224272	2	241756485	C	T	0.5414	0.137391	0.030391	6.93786e-06	1,2	4:04	NA
AC114730.3	ENSG00000224272	2	241790699	G	A	0.0298	-0.36521	0.0807766	6.9233e-06	1,2	3:04	NA
AC114730.3	ENSG00000224272	2	241808249	A	G	0.2399	-0.387048	0.0359685	1.45837e-25	1,2	2:04	NA
AC114730.3	ENSG00000224272	2	241808669	C	T	0.2741	0.716376	0.0353234	2.81983e-76	1,2	1:04	8.52996e-72
AC114877.3	ENSG00000234165	3	26438125	T	C	0.1029	-0.317128	0.0582693	7.33539e-08	2	1:01	0.000154206
AC116614.1	ENSG00000235688	2	1092878	A	G	0.4387	-0.293148	0.0383379	5.02027e-14	1,2	1:01	2.55577e-10
AC123886.2	ENSG00000231536	2	110635277	A	G	0.0177	-0.682396	0.12957	1.71654e-07	1,2	1:01	0.000282518
AC124789.1	ENSG00000276170	17	38452433	C	T	0.7698	0.239395	0.0515943	3.96945e-06	1,2	1:01	0.00655526
AC124861.1	ENSG00000227479	2	240260068	T	C	0.3871	0.449239	0.0766806	1.33083e-08	1	1:01	5.36825e-05
AC125232.1	ENSG00000231259	2	86222261	T	C	0.0309	0.417002	0.082693	5.88959e-07	2	2:02	NA
AC125232.1	ENSG00000231259	2	87051986	T	C	0.5951	-0.689556	0.031862	1.89973e-79	2	1:02	5.45852e-75
AC131097.4	ENSG00000216921	2	241899939	T	C	0.0709	-0.363205	0.0750478	1.51606e-06	1,2	1:02	0.00253717
AC131097.4	ENSG00000216921	2	241942523	T	C	0.5916	-0.174689	0.036474	1.93816e-06	1,2	2:02	NA
AC132008.1	ENSG00000213519	3	197580260	GGA	G	0.6714	-0.429016	0.0350377	4.08981e-32	1,2	1:04	4.69986e-28
AC132008.1	ENSG00000213519	3	197615482	G	A	0.0651	-0.782518	0.061408	1.87759e-34	1,2	2:04	NA
AC132008.1	ENSG00000213519	3	197615567	C	T	0.0492	-0.508059	0.0779988	1.18648e-10	1,2	3:04	NA
AC132008.1	ENSG00000213519	3	197621797	G	C	0.1218	-0.247572	0.0492167	5.85476e-07	1,2	4:04	NA
AC136289.1	ENSG00000224479	3	63826924	A	G	0.542	-0.561441	0.0304649	4.00654e-65	1,2	2:02	NA
AC136289.1	ENSG00000224479	3	63829650	T	C	0.0525	1.59168	0.0644017	1.19384e-104	1,2	1:02	9.80887e-100
AC137723.5	ENSG00000235296	17	81942024	A	G	0.5202	-0.19047	0.0323874	5.63508e-09	1,2	1:02	2.04113e-05
AC137723.5	ENSG00000235296	17	82383429	T	C	0.0342	-0.595968	0.100897	4.84879e-09	1,2	2:02	NA
AC137932.4	ENSG00000268218	16	89615232	A	G	0.0236	-2.3683	0.266626	5.76943e-18	2	1:02	4.85472e-14
AC137932.4	ENSG00000268218	16	89621244	A	G	0.0237	2.21357	0.284925	2.91873e-14	2	2:02	NA
AC138969.4	ENSG00000183889	16	15947947	ACCTTCCT	A	0.014	-0.703283	0.157348	8.77791e-06	1,2	3:03	NA
AC138969.4	ENSG00000183889	16	16232314	A	G	0.2265	-0.698681	0.0419918	9.10592e-55	1,2	1:03	2.06476e-50
AC138969.4	ENSG00000183889	16	16750005	T	A	0.0167	-0.976025	0.138885	3.99998e-12	1,2	2:03	NA
AC139100.3	ENSG00000267251	18	80178994	A	G	0.2626	0.414132	0.0590013	5.40595e-12	2	1:01	1.35402e-08
AC141586.5	ENSG00000215154	16	2605840	T	A	0.0332	-0.930094	0.08305	1.93528e-27	1,2	1:02	1.86577e-23
AC141586.5	ENSG00000215154	16	2741338	A	G	0.0254	0.691279	0.100668	1.18068e-11	1,2	2:02	NA
AC141930.3	ENSG00000283766	2	1585531	AAT	A	0.1145	0.412997	0.0626621	7.22065e-11	1,2	1:02	3.0862e-07
AC141930.3	ENSG00000283766	2	1862719	G	A	0.3561	0.189949	0.0406933	3.47884e-06	1,2	2:02	NA
AC142472.6	ENSG00000276728	17	45153098	C	G	0.1591	-0.213636	0.0441942	1.55798e-06	1,2	1:01	0.0026221
AC144652.1	ENSG00000273117	7	155294982	G	T	0.7235	0.471327	0.038991	2.10181e-31	1,2	1:02	3.51669e-27
AC144652.1	ENSG00000273117	7	155299869	C	T	0.0844	0.329807	0.0644097	3.68593e-07	1,2	2:02	NA
AC145124.2	ENSG00000255495	8	11957440	A	G	0.0107	-0.915592	0.187695	1.25576e-06	1,2	3:05	NA
AC145124.2	ENSG00000255495	8	11969883	A	G	0.4201	-0.257938	0.0392093	7.84269e-11	1,2	2:05	NA
AC145124.2	ENSG00000255495	8	12193324	A	C	0.1781	0.33387	0.0713194	3.26483e-06	1,2	5:05	NA
AC145124.2	ENSG00000255495	8	12383487	T	A	0.2596	0.335637	0.0614498	6.01567e-08	1,2	1:05	0.00022342
AC145124.2	ENSG00000255495	8	12452929	C	T	0.1271	0.376397	0.0706271	1.23168e-07	1,2	4:05	NA
AC145343.2	ENSG00000265055	17	68075068	A	G	0.1289	0.326436	0.0691371	2.68976e-06	1,2	1:01	0.00552163
AC147651.4	ENSG00000237181	7	589408	C	G	0.4836	0.250236	0.0356287	4.1032e-12	1,2	1:01	2.28752e-08
AC147651.5	ENSG00000229380	7	561795	T	C	0.3895	0.19701	0.0393682	6.67122e-07	1,2	1:01	0.00221813
AC159540.1	ENSG00000230606	2	97212458	T	A	0.7981	-0.625723	0.0472495	7.01171e-37	1,2	1:01	4.22794e-33
AC159540.2	ENSG00000278766	2	97069403	A	G	0.7497	-0.574298	0.0870228	2.11605e-10	1	1:01	3.38195e-07
ACAA1	ENSG00000060971	3	38117491	A	G	0.0502	-0.413836	0.0483023	4.18384e-17	1,2	1:01	1.65264e-13
ACAD11	ENSG00000240303	3	132892606	G	A	0.0527	-0.345425	0.0559666	9.94726e-10	1,2	1:01	2.79425e-06
ACAD9	ENSG00000177646	3	128937250	C	CT	0.0373	2.56166	0.0627805	1.69445e-211	1,2	1:02	6.51186e-206
ACAD9	ENSG00000177646	3	128937341	G	A	0.3309	-0.195502	0.0248118	8.92981e-15	1,2	2:02	NA
ACADM	ENSG00000117054	1	75724060	G	C	0.6199	0.173541	0.0220127	8.66215e-15	1,2	2:03	NA
ACADM	ENSG00000117054	1	75724352	G	C	0.0446	-0.206436	0.0311758	5.92366e-11	1,2	3:03	NA
ACADM	ENSG00000117054	1	75727080	T	C	0.2683	0.38128	0.0235686	3.39329e-52	1,2	1:03	5.71517e-48
ACADS	ENSG00000122971	12	120665220	T	C	0.3127	-0.151429	0.019476	1.94552e-14	1,2	1:02	7.47649e-11
ACADS	ENSG00000122971	12	121163652	C	T	0.2323	-0.0990899	0.0210328	2.82783e-06	1,2	2:02	NA
ACADSB	ENSG00000196177	10	123037474	A	G	0.1848	-0.146609	0.0224412	1.04654e-10	1,2	1:02	4.27653e-07
ACADSB	ENSG00000196177	10	123061630	A	G	0.2284	-0.0990161	0.0212796	3.73074e-06	1,2	2:02	NA
ACAP1	ENSG00000072818	17	7350996	A	G	0.0741	0.517103	0.0597518	2.07557e-17	1,2	1:01	1.36613e-13
ACAP2	ENSG00000114331	3	195286062	T	C	0.7762	-0.22887	0.0231332	4.85925e-22	1,2	1:01	5.15925e-18
ACAP3	ENSG00000131584	1	1186335	T	C	0.1031	0.143329	0.0309356	4.10089e-06	1,2	2:02	NA
ACAP3	ENSG00000131584	1	1306523	G	C	0.8573	0.151342	0.0260404	8.41787e-09	1,2	1:02	2.49423e-05
ACAT1	ENSG00000075239	11	108112288	T	C	0.2364	0.479992	0.0260535	4.33646e-65	1,2	1:02	9.87769e-61
ACAT1	ENSG00000075239	11	108121619	C	G	0.3102	0.167699	0.0235953	2.31458e-12	1,2	2:02	NA
ACAT2	ENSG00000120437	6	159741804	A	G	0.2501	0.294225	0.0403874	6.7241e-13	1,2	1:02	2.4759e-09
ACAT2	ENSG00000120437	6	159747888	TTAAA	T	0.8094	0.216145	0.043081	6.25147e-07	1,2	2:02	NA
ACBD3	ENSG00000182827	1	226174439	C	A	0.6216	0.173076	0.0251402	1.04893e-11	1,2	1:01	3.27801e-08
ACBD5	ENSG00000107897	10	27348611	T	C	0.0267	0.303507	0.0562916	8.79524e-08	1,2	1:01	0.000213066
ACBD7	ENSG00000176244	10	15102060	T	C	0.1262	0.817258	0.122248	1.28088e-10	1	1:01	5.06483e-07
ACCS	ENSG00000110455	11	44066439	T	G	0.0889	0.779246	0.0392999	1.68031e-73	1,2	2:04	NA
ACCS	ENSG00000110455	11	44074688	A	G	0.7292	0.502393	0.030436	5.15398e-54	1,2	1:04	1.19202e-49
ACCS	ENSG00000110455	11	44079568	T	C	0.1104	-0.421188	0.0385043	2.57844e-26	1,2	3:04	NA
ACCS	ENSG00000110455	11	44134101	T	C	0.5984	-0.212669	0.027424	2.27075e-14	1,2	4:04	NA
ACE	ENSG00000159640	17	63485413	C	T	0.4358	-0.121285	0.022083	5.08704e-08	1,2	1:01	7.77288e-05
ACLY	ENSG00000131473	17	41916862	T	C	0.0621	-0.356703	0.0567662	5.01323e-10	1,2	1:01	1.13454e-06
ACO1	ENSG00000122729	9	32457191	C	T	0.0791	0.738658	0.0482818	1.97586e-47	1,2	1:01	3.30641e-43
ACOT1	ENSG00000184227	14	73523456	C	T	0.7806	-0.236836	0.0426282	3.588e-08	1,2	4:05	NA
ACOT1	ENSG00000184227	14	73571510	A	G	0.7375	1.01376	0.0405763	2.82756e-106	1,2	1:05	1.88783e-101
ACOT1	ENSG00000184227	14	73578954	A	G	0.0168	-1.50172	0.0806098	2.95391e-66	1,2	2:05	NA
ACOT1	ENSG00000184227	14	73580601	CTT	C	0.0586	-0.290639	0.0460995	4.42076e-10	1,2	3:05	NA
ACOT1	ENSG00000184227	14	73701381	T	TA	0.3248	-0.118779	0.0235391	5.40465e-07	1,2	5:05	NA
ACOT11	ENSG00000162390	1	54576975	T	C	0.0743	-0.209503	0.0439313	2.14065e-06	1,2	1:01	0.00493856
ACOT13	ENSG00000112304	6	24692847	T	C	0.578	0.251996	0.0235915	3.08794e-25	1,2	1:02	2.6925e-21
ACOT13	ENSG00000112304	6	25380999	T	G	0.8589	0.157112	0.0333389	2.80931e-06	1,2	2:02	NA
ACOT2	ENSG00000119673	14	72717428	T	A	0.0116	-0.701218	0.121456	1.04976e-08	1,2	2:02	NA
ACOT2	ENSG00000119673	14	73528031	T	C	0.2902	-0.248689	0.0281624	4.90342e-18	1,2	1:02	2.39832e-14
ACOT4	ENSG00000177465	14	73594753	T	C	0.3543	0.514263	0.0410656	2.01231e-33	1,2	1:02	2.00255e-29
ACOT4	ENSG00000177465	14	73625384	G	A	0.2294	0.282652	0.0463755	1.58748e-09	1,2	2:02	NA
ACOT7	ENSG00000097021	1	6403939	G	C	0.1071	0.797553	0.0688862	4.22222e-29	1,2	1:02	4.34523e-25
ACOT7	ENSG00000097021	1	6438908	T	C	0.1602	-0.311964	0.0574819	7.26044e-08	1,2	2:02	NA
ACOT8	ENSG00000101473	20	45829894	A	C	0.6519	-0.127577	0.0243414	1.96358e-07	1,2	1:01	0.000427744
ACOX2	ENSG00000168306	3	58506227	T	C	0.1936	-0.14163	0.0284115	7.36009e-07	1,2	3:03	NA
ACOX2	ENSG00000168306	3	58536468	A	G	0.0497	-0.529111	0.0582363	5.82823e-19	1,2	1:03	2.51678e-15
ACOX2	ENSG00000168306	3	58537606	C	G	0.5627	-0.15699	0.0248476	4.05779e-10	1,2	2:03	NA
ACOX3	ENSG00000087008	4	8366706	A	G	0.2603	-0.159877	0.0342464	3.46893e-06	1,2	2:02	NA
ACOX3	ENSG00000087008	4	8369302	G	A	0.035	0.365822	0.0727203	5.84177e-07	1,2	1:02	0.00212944
ACOXL-AS1	ENSG00000204581	2	111119036	C	G	0.0838	0.315424	0.0707416	9.21737e-06	1,2	1:01	0.0139979
ACP1	ENSG00000143727	2	209622	T	C	0.5117	-0.175954	0.0229926	4.80507e-14	1,2	2:02	NA
ACP1	ENSG00000143727	2	301973	A	G	0.0285	-0.582953	0.0683185	5.54828e-17	1,2	1:02	1.95606e-13
ACP2	ENSG00000134575	11	47229648	A	G	0.6453	0.182841	0.0259165	3.30831e-12	1,2	1:01	5.70606e-09
ACP5	ENSG00000102575	19	11590855	C	T	0.3357	0.41289	0.0367101	1.18756e-27	1,2	1:01	9.18142e-24
ACP6	ENSG00000162836	1	147624704	T	C	0.0227	-0.658329	0.0772617	6.1314e-17	1,2	2:03	NA
ACP6	ENSG00000162836	1	147646698	G	A	0.4512	0.178496	0.025756	7.72836e-12	1,2	3:03	NA
ACP6	ENSG00000162836	1	147652507	G	T	0.7296	0.683813	0.0277527	4.13603e-104	1,2	1:03	2.85951e-99
ACR	ENSG00000100312	22	50733265	A	G	0.2671	-0.176761	0.036067	1.11991e-06	1,2	1:01	0.00208218
ACSF3	ENSG00000176715	16	89107296	G	C	0.4094	-0.27694	0.0297313	8.25213e-20	1,2	1:04	8.40456e-16
ACSF3	ENSG00000176715	16	89114287	T	C	0.1253	0.231076	0.0405867	1.65875e-08	1,2	4:04	NA
ACSF3	ENSG00000176715	16	89116530	A	G	0.0746	0.426628	0.0585373	6.60104e-13	1,2	3:04	NA
ACSF3	ENSG00000176715	16	89145792	G	A	0.8056	0.173678	0.034069	4.14485e-07	1,2	2:04	NA
ACSL3	ENSG00000123983	2	223256400	G	A	0.0907	-0.251416	0.0542401	4.05909e-06	1,2	1:01	0.00762548
ACSM1	ENSG00000166743	16	20734999	C	T	0.564	-0.566584	0.0372624	6.40403e-47	1,2	1:02	9.05574e-43
ACSM1	ENSG00000166743	16	21640531	C	A	0.0376	0.44175	0.0971143	6.09027e-06	1,2	2:02	NA
ACSM2A	ENSG00000183747	16	20420719	C	T	0.053	0.500329	0.106204	2.83004e-06	1,2	2:02	NA
ACSM2A	ENSG00000183747	16	20478746	C	A	0.0903	0.785508	0.0783142	1.40503e-22	1,2	1:02	8.15155e-19
ACSM3	ENSG00000005187	16	20746681	G	A	0.7434	0.68904	0.042355	1.0362e-52	1,2	1:02	1.70643e-48
ACSM3	ENSG00000005187	16	20770617	A	G	0.1685	-0.244537	0.0499895	1.17232e-06	1,2	2:02	NA
ACSM5	ENSG00000183549	16	20409485	T	G	0.0945	0.651931	0.052223	3.11438e-33	1,2	2:03	NA
ACSM5	ENSG00000183549	16	20436506	G	A	0.2997	-0.475795	0.0339919	1.26798e-40	1,2	1:03	1.50382e-36
ACSM5	ENSG00000183549	16	20838996	G	A	0.0316	-0.470473	0.0920086	3.82497e-07	1,2	3:03	NA
ACSM5P1	ENSG00000260762	16	20424721	T	C	0.128	0.592181	0.111161	2.08228e-07	1	2:02	NA
ACSM5P1	ENSG00000260762	16	20429755	G	A	0.0805	1.12684	0.119006	1.37713e-18	1	1:02	6.30533e-15
ACSS1	ENSG00000154930	20	25057736	A	G	0.1936	0.235718	0.0350297	2.93636e-11	1,2	1:01	6.96806e-08
ACSS2	ENSG00000131069	20	34817861	T	C	0.603	0.214853	0.0250487	3.86638e-17	1,2	1:01	9.6592e-14
ACSS3	ENSG00000111058	12	81019829	A	T	0.861	-0.203148	0.0441858	4.84935e-06	1,2	3:03	NA
ACSS3	ENSG00000111058	12	81080536	T	C	0.4818	0.637012	0.0311452	2.28723e-77	1,2	1:03	7.25796e-73
ACSS3	ENSG00000111058	12	81126117	A	G	0.9554	-0.326821	0.0699604	3.41914e-06	1,2	2:03	NA
ACTC1	ENSG00000159251	15	34717674	C	T	0.4237	-0.269238	0.0277625	2.83592e-21	1,2	1:02	1.93128e-17
ACTC1	ENSG00000159251	15	34794208	G	A	0.1143	0.202159	0.0447358	6.99331e-06	1,2	2:02	NA
ACTG1	ENSG00000184009	17	81510872	G	GC	0.2378	-0.332835	0.024484	1.32119e-38	1,2	1:02	2.19214e-34
ACTG1	ENSG00000184009	17	81511846	A	G	0.0161	0.430967	0.0846528	4.28963e-07	1,2	2:02	NA
ACTG1P3	ENSG00000215388	20	1466190	A	C	0.0323	-0.470661	0.102562	5.04509e-06	1,2	1:01	0.0155259
ACTL6A	ENSG00000136518	3	179690043	G	A	0.0633	-0.233099	0.0477644	1.24113e-06	1,2	1:01	0.002077
ACTN2	ENSG00000077522	1	236579876	T	C	0.1173	0.191985	0.0405929	2.58898e-06	1,2	1:01	0.00611675
ACTN3	ENSG00000248746	11	66560624	T	C	0.3595	-0.821895	0.0254255	1.49253e-155	1,2	1:01	1.4083e-150
ACTN4	ENSG00000130402	19	38653527	G	A	0.4674	0.140241	0.0181245	2.56451e-14	1,2	1:01	1.02273e-10
ACTR10	ENSG00000131966	14	58211339	A	G	0.0422	-0.634695	0.0429492	1.14902e-44	1,2	1:01	1.90165e-40
ACTR1B	ENSG00000115073	2	97658891	A	G	0.1633	0.260722	0.0303052	3.14682e-17	1,2	1:02	7.96096e-14
ACTR1B	ENSG00000115073	2	98655189	A	G	0.0247	0.30839	0.0681742	6.846e-06	1,2	2:02	NA
ACTR2	ENSG00000138071	2	65263325	A	ACTCT	0.6149	0.118673	0.0145262	9.72796e-16	1,2	1:01	4.7211e-12
ACTR3C	ENSG00000106526	7	150291911	G	C	0.6254	0.26231	0.036394	1.15698e-12	1,2	2:02	NA
ACTR3C	ENSG00000106526	7	150323292	A	G	0.2361	0.680861	0.0413121	6.76056e-54	1,2	1:02	1.54311e-49
ACTR5	ENSG00000101442	20	38790115	GCCATGCTGTGAGGAAGCCCAGGCTAGC	G	0.1984	0.26734	0.0284993	4.61356e-20	1,2	1:01	2.19152e-16
ACTR8	ENSG00000113812	3	53863398	TA	T	0.0683	-0.354976	0.0459931	2.97046e-14	1,2	2:02	NA
ACTR8	ENSG00000113812	3	53877513	A	G	0.3106	-0.462516	0.0253352	4.23074e-64	1,2	1:02	1.10156e-59
ACVR1	ENSG00000115170	2	157777293	A	G	0.7873	0.203415	0.0407706	7.19697e-07	1,2	1:01	0.00141767
ACVR1B	ENSG00000135503	12	51995107	G	A	0.2703	0.130263	0.0280015	3.74941e-06	1,2	1:01	0.00809077
ACVR2A	ENSG00000121989	2	147995932	G	A	0.3286	0.271624	0.0281537	4.40543e-21	1,2	1:01	1.81797e-17
ACVR2B-AS1	ENSG00000229589	3	38427625	G	A	0.6195	0.132193	0.0274196	1.65962e-06	1,2	1:01	0.00308053
ACYP2	ENSG00000170634	2	54116377	T	C	0.5761	0.43248	0.0186222	6.62156e-95	1,2	1:03	4.58674e-90
ACYP2	ENSG00000170634	2	54168110	C	G	0.057	0.240144	0.0365912	8.65265e-11	1,2	2:03	NA
ACYP2	ENSG00000170634	2	54245909	T	C	0.0489	-0.274353	0.0473059	9.03885e-09	1,2	3:03	NA
AD000684.2	ENSG00000268947	19	35252025	A	G	0.1267	0.293048	0.0564015	2.49182e-07	1,2	1:01	0.000660488
AD001527.4	ENSG00000279504	19	36123073	G	C	0.6218	0.218116	0.0330844	7.12731e-11	1,2	1:01	2.19243e-07
ADAD2	ENSG00000140955	16	84176542	T	TCTGA	0.0218	0.570356	0.114848	8.0918e-07	1,2	4:04	NA
ADAD2	ENSG00000140955	16	84184959	C	T	0.1492	-0.327566	0.0474738	9.48813e-12	1,2	2:04	NA
ADAD2	ENSG00000140955	16	84187479	C	A	0.2761	0.360718	0.0399319	9.09068e-19	1,2	1:04	1.23668e-14
ADAD2	ENSG00000140955	16	84482703	A	G	0.4214	-0.216328	0.0350681	1.01648e-09	1,2	3:04	NA
ADAL	ENSG00000168803	15	42729788	A	G	0.1766	0.140307	0.0240737	7.66093e-09	1,2	2:03	NA
ADAL	ENSG00000168803	15	43333235	T	C	0.149	-0.485916	0.0247905	3.8729e-72	1,2	1:03	5.43135e-68
ADAL	ENSG00000168803	15	43853259	T	C	0.0116	-0.443137	0.0879791	5.65963e-07	1,2	3:03	NA
ADAM10	ENSG00000137845	15	58632851	C	G	0.1767	0.288172	0.0240766	7.35819e-31	1,2	1:02	8.43348e-27
ADAM10	ENSG00000137845	15	59271584	G	A	0.174	-0.109852	0.024274	6.78444e-06	1,2	2:02	NA
ADAM11	ENSG00000073670	17	44617960	T	C	0.1259	-0.398475	0.0473301	1.37394e-16	1,2	1:01	5.05387e-13
ADAM17	ENSG00000151694	2	9421861	G	T	0.1768	0.175484	0.0335994	2.16311e-07	1,2	2:02	NA
ADAM17	ENSG00000151694	2	9515479	A	G	0.592	-0.192675	0.027324	3.39387e-12	1,2	1:02	1.41825e-08
ADAM19	ENSG00000135074	5	157440055	C	T	0.0752	0.300168	0.0404668	2.6299e-13	1,2	2:02	NA
ADAM19	ENSG00000135074	5	157501815	A	G	0.3791	0.222711	0.0212558	2.1681e-24	1,2	1:02	1.39428e-20
ADAM1B	ENSG00000226469	12	112030940	TA	T	0.1131	0.386372	0.0852365	6.86946e-06	2	1:01	0.00577929
ADAM20P1	ENSG00000259158	14	70484971	C	T	0.1004	-0.337321	0.051987	1.38811e-10	1,2	1:01	3.90683e-07
ADAM22	ENSG00000008277	7	88107368	AT	A	0.4785	-0.50862	0.0269093	5.89491e-68	1,2	1:01	1.33698e-63
ADAM23	ENSG00000114948	2	206366411	A	G	0.0214	0.451432	0.0937926	1.72895e-06	1,2	4:06	NA
ADAM23	ENSG00000114948	2	206444237	G	A	0.067	0.386137	0.0424415	5.29766e-19	1,2	1:06	2.84078e-15
ADAM23	ENSG00000114948	2	206461532	A	G	0.7723	0.159151	0.0282091	2.22148e-08	1,2	5:06	NA
ADAM23	ENSG00000114948	2	206472598	A	G	0.0597	0.287129	0.0427778	3.29988e-11	1,2	6:06	NA
ADAM23	ENSG00000114948	2	206493394	CG	C	0.0263	-0.474428	0.0638527	2.42258e-13	1,2	2:06	NA
ADAM23	ENSG00000114948	2	206511328	A	G	0.0187	-0.350522	0.0745263	2.93992e-06	1,2	3:06	NA
ADAM32	ENSG00000197140	8	39056380	G	GT	0.4355	0.539769	0.035805	3.08542e-46	1,2	1:01	3.79713e-42
ADAM33	ENSG00000149451	20	3680300	C	G	0.2086	-0.278733	0.0282259	5.79642e-22	1,2	1:03	5.01387e-18
ADAM33	ENSG00000149451	20	3680903	G	A	0.4761	-0.140768	0.0225741	6.74539e-10	1,2	2:03	NA
ADAM33	ENSG00000149451	20	4164374	G	A	0.6056	-0.0971723	0.0208524	3.61159e-06	1,2	3:03	NA
ADAM8	ENSG00000151651	10	133278298	T	C	0.2687	-0.152328	0.029153	2.13628e-07	1,2	1:01	0.000494813
ADAM9	ENSG00000168615	8	38991331	T	C	0.7887	-0.302198	0.0335327	1.07651e-18	1,2	1:01	4.21591e-15
ADAMTS12	ENSG00000151388	5	33577740	A	AC	0.0718	0.536723	0.0675643	5.47975e-15	1,2	1:01	2.33635e-11
ADAMTS13	ENSG00000160323	9	133427807	T	TA	0.5755	0.228507	0.0252093	6.94899e-19	1,2	1:02	5.8193e-15
ADAMTS13	ENSG00000160323	9	133491326	A	G	0.0608	-0.276982	0.0586333	2.65966e-06	1,2	2:02	NA
ADAMTS17	ENSG00000140470	15	100515649	A	AGAAT	0.6164	0.158785	0.0282573	2.51434e-08	1,2	1:01	0.000105833
ADAMTS19	ENSG00000145808	5	128549009	A	G	0.1273	-0.247332	0.0502618	1.01507e-06	1,2	4:04	NA
ADAMTS19	ENSG00000145808	5	129342474	A	C	0.6336	-0.195325	0.0342527	1.57563e-08	1,2	2:04	NA
ADAMTS19	ENSG00000145808	5	129425202	C	A	0.1424	0.256327	0.0502778	4.13656e-07	1,2	3:04	NA
ADAMTS19	ENSG00000145808	5	129466822	G	A	0.0867	0.449175	0.0626427	1.50108e-12	1,2	1:04	4.36496e-09
ADAMTS19-AS1	ENSG00000249421	5	129466822	G	A	0.0867	0.392128	0.0674766	8.44129e-09	1,2	1:02	1.80112e-05
ADAMTS19-AS1	ENSG00000249421	5	129477834	T	C	0.3093	0.191429	0.041715	5.04794e-06	1,2	2:02	NA
ADAMTS3	ENSG00000156140	4	71680747	A	T	0.021	-0.643035	0.124073	2.66941e-07	1,2	2:03	NA
ADAMTS3	ENSG00000156140	4	72870304	T	C	0.8881	0.246718	0.0552089	8.81032e-06	1,2	3:03	NA
ADAMTS3	ENSG00000156140	4	72892933	G	A	0.329	0.205371	0.0412591	7.63819e-07	1,2	1:03	0.00116698
ADAMTS7P1	ENSG00000274376	15	82197283	G	T	0.3005	0.243218	0.046865	2.57218e-07	1,2	2:02	NA
ADAMTS7P1	ENSG00000274376	15	82340532	G	A	0.8094	-0.385739	0.0544828	2.7913e-12	1,2	1:02	9.23484e-09
ADAMTS7P4	ENSG00000218052	15	85262012	C	T	0.7077	0.177669	0.0345756	3.3553e-07	1,2	1:01	0.000752261
ADAMTS9-AS2	ENSG00000241684	3	65010670	T	C	0.5458	0.16703	0.0318812	1.9845e-07	1,2	1:01	0.000579567
ADAMTSL1	ENSG00000178031	9	18629285	A	G	0.2262	-0.263795	0.0420788	5.48783e-10	1,2	1:01	2.37639e-06
ADAMTSL3	ENSG00000156218	15	83754682	T	G	0.4133	0.17947	0.0270096	5.09315e-11	1,2	1:01	1.1532e-07
ADAP1	ENSG00000105963	7	903097	G	A	0.7846	0.251513	0.0450172	3.01216e-08	1,2	1:02	0.000138913
ADAP1	ENSG00000105963	7	908873	C	G	0.0525	0.459902	0.0910355	5.2398e-07	1,2	2:02	NA
ADARB1	ENSG00000197381	21	44965838	A	G	0.0219	0.732141	0.112389	1.17782e-10	1,2	1:01	4.85102e-07
ADARB2	ENSG00000185736	10	1200374	C	G	0.0384	-0.514965	0.102148	5.52887e-07	1,2	2:02	NA
ADARB2	ENSG00000185736	10	1240765	C	T	0.3204	0.607425	0.0408181	3.34846e-45	1,2	1:02	7.60045e-41
ADAT1	ENSG00000065457	16	75119133	A	C	0.4469	0.11669	0.0242862	1.79861e-06	1,2	3:03	NA
ADAT1	ENSG00000065457	16	75541512	A	G	0.2019	0.236906	0.0383608	9.73756e-10	1,2	2:03	NA
ADAT1	ENSG00000065457	16	75631121	G	A	0.3571	0.583419	0.0312982	2.32131e-66	1,2	1:03	8.30985e-62
ADAT2	ENSG00000189007	6	143435108	G	C	0.2756	0.301889	0.0262241	8.20933e-29	1,2	1:01	6.27599e-25
ADCK1	ENSG00000063761	14	77605930	C	T	0.0557	-0.425359	0.0625655	1.86325e-11	1,2	2:04	NA
ADCK1	ENSG00000063761	14	77871443	C	T	0.2494	0.1575	0.0354019	9.65073e-06	1,2	4:04	NA
ADCK1	ENSG00000063761	14	77898720	C	T	0.5749	0.178988	0.028219	3.48313e-10	1,2	3:04	NA
ADCK1	ENSG00000063761	14	77907949	T	C	0.1426	-0.684137	0.0433481	5.15215e-50	1,2	1:04	1.02976e-45
ADCK2	ENSG00000133597	7	140684518	C	G	0.087	0.470128	0.0479669	1.11986e-21	1,2	1:01	6.1538e-18
ADCK5	ENSG00000173137	8	144393097	A	G	0.3692	-0.130791	0.0242749	8.97617e-08	1,2	1:01	0.000176507
ADCY10P1	ENSG00000161912	6	41110182	T	C	0.1019	0.497541	0.0437242	3.18215e-28	1,2	1:02	3.14492e-24
ADCY10P1	ENSG00000161912	6	41480701	A	G	0.0426	-0.299417	0.0664273	7.37504e-06	1,2	2:02	NA
ADCY2	ENSG00000078295	5	7754118	T	C	0.3419	-0.269858	0.0250874	1.4878e-25	1,2	1:01	1.36957e-21
ADCY3	ENSG00000138031	2	24869357	G	A	0.069	0.190225	0.0393388	1.54641e-06	1,2	1:01	0.0026028
ADCY4	ENSG00000129467	14	24330372	G	C	0.2869	0.287368	0.0271119	6.76411e-25	1,2	1:01	5.82168e-21
ADCY6	ENSG00000174233	12	48771317	G	C	0.0121	0.658095	0.119065	4.19619e-08	1,2	1:01	8.34887e-05
ADCYAP1	ENSG00000141433	18	968471	A	G	0.2817	0.251257	0.0448644	2.79794e-08	1,2	3:03	NA
ADCYAP1	ENSG00000141433	18	1438235	GA	G	0.5942	-0.427336	0.040981	3.49942e-24	1,2	1:03	3.29636e-20
ADCYAP1	ENSG00000141433	18	1522122	T	C	0.3242	-0.243971	0.0420417	8.85813e-09	1,2	2:03	NA
ADCYAP1R1	ENSG00000078549	7	31034599	T	G	0.343	0.23481	0.037503	5.76393e-10	1,2	1:01	1.86399e-06
ADD1	ENSG00000087274	4	2885861	C	T	0.2043	-0.124002	0.0267156	3.93976e-06	1,2	1:01	0.00874624
ADD2	ENSG00000075340	2	70884060	G	A	0.6878	-0.222368	0.041869	1.35567e-07	1,2	1:01	0.000345617
ADD3	ENSG00000148700	10	110034796	C	T	0.8419	-0.197862	0.0260126	6.72724e-14	1,2	1:01	2.2732e-10
ADGRA3	ENSG00000152990	4	22495259	A	G	0.1237	-0.303751	0.047467	2.44128e-10	1,2	1:01	6.44394e-07
ADGRD1	ENSG00000111452	12	131002378	C	T	0.3482	0.194916	0.0290143	3.1594e-11	1,2	1:01	1.7042e-07
ADGRE2	ENSG00000127507	19	14388656	G	T	0.0426	0.402561	0.0712574	2.12424e-08	1,2	2:02	NA
ADGRE2	ENSG00000127507	19	14768222	A	G	0.5304	-0.221125	0.0304207	7.53332e-13	1,2	1:02	3.32728e-09
ADGRE4P	ENSG00000268758	19	6998222	A	C	0.0708	0.787479	0.0750412	1.84678e-24	1,2	1:01	2.15806e-20
ADGRE5	ENSG00000123146	19	14381460	C	T	0.3697	0.174585	0.0281659	8.46494e-10	1,2	1:01	3.01775e-06
ADGRF2	ENSG00000164393	6	47636996	G	A	0.3578	0.28492	0.038443	2.74744e-13	1,2	2:02	NA
ADGRF2	ENSG00000164393	6	47654837	G	A	0.6423	0.776998	0.0390741	6.75716e-74	1,2	1:02	1.83738e-69
ADGRF4	ENSG00000153294	6	47636996	G	A	0.3578	0.283203	0.0406549	6.06625e-12	1,2	2:02	NA
ADGRF4	ENSG00000153294	6	47654840	T	C	0.6437	0.719556	0.0413843	4.86516e-59	1,2	1:02	9.13616e-55
ADGRF5P1	ENSG00000227582	9	62885682	G	A	0.1279	1.24357	0.0678085	1.35927e-64	1,2	1:02	1.09492e-60
ADGRF5P1	ENSG00000227582	9	62922654	A	G	0.0766	0.676437	0.0819113	4.89529e-16	1,2	2:02	NA
ADGRG6	ENSG00000112414	6	142205333	T	C	0.617	0.152769	0.0331809	4.70072e-06	1,2	1:01	0.00678947
ADGRL2	ENSG00000117114	1	82003022	C	T	0.1978	0.506816	0.0345688	4.69229e-44	1,2	1:01	8.72057e-40
ADGRL3	ENSG00000150471	4	60701535	A	G	0.6455	0.212942	0.0293114	7.74008e-13	1,2	1:01	2.87727e-09
ADGRL4	ENSG00000162618	1	79010826	C	T	0.1867	0.261975	0.0341477	4.17495e-14	1,2	1:02	1.56334e-10
ADGRL4	ENSG00000162618	1	79164541	A	G	0.0937	-0.255454	0.0478347	1.1598e-07	1,2	2:02	NA
ADH1A	ENSG00000187758	4	99306055	G	C	0.81	0.382832	0.0531417	1.1838e-12	1,2	1:01	3.96457e-09
ADH1B	ENSG00000196616	4	99384236	G	A	0.1497	-0.249071	0.0355711	4.74508e-12	1,2	1:01	1.62006e-08
ADH1C	ENSG00000248144	4	99321852	C	A	0.5861	0.163905	0.0346361	2.55637e-06	1,2	2:02	NA
ADH1C	ENSG00000248144	4	99355957	T	G	0.5302	0.200684	0.0338013	4.0553e-09	1,2	1:02	1.09717e-05
ADH4	ENSG00000198099	4	99138675	A	T	0.0879	0.541677	0.0641158	1.09054e-16	1,2	1:02	4.66598e-13
ADH4	ENSG00000198099	4	99156592	A	G	0.2622	-0.261183	0.0428124	1.53309e-09	1,2	2:02	NA
ADH5	ENSG00000197894	4	99083075	T	C	0.0757	0.541612	0.0407794	4.60282e-37	1,2	1:02	4.89585e-33
ADH5	ENSG00000197894	4	99144358	G	T	0.5937	-0.168132	0.0185941	8.3762e-19	1,2	2:02	NA
ADH6	ENSG00000172955	4	99072327	A	C	0.0361	0.738663	0.135497	6.98755e-08	2	1:01	0.000158845
ADHFE1	ENSG00000147576	8	66459558	T	G	0.156	0.223669	0.0315306	2.54106e-12	1,2	2:02	NA
ADHFE1	ENSG00000147576	8	66468910	T	A	0.5273	0.457989	0.0231139	1.83165e-73	1,2	1:02	4.35561e-69
ADI1	ENSG00000182551	2	3480042	G	C	0.2918	0.206784	0.0313776	7.25249e-11	1,2	2:02	NA
ADI1	ENSG00000182551	2	3501122	GA	G	0.3814	0.209759	0.028826	7.13045e-13	1,2	1:02	3.96591e-09
ADIPOR1	ENSG00000159346	1	202962711	A	G	0.3417	-0.208227	0.0225215	1.47858e-19	1,2	1:01	8.36724e-16
ADIPOR2	ENSG00000006831	12	1722189	A	G	0.3297	-0.195074	0.0317594	1.19149e-09	1,2	1:01	4.40573e-06
ADIRF	ENSG00000148671	10	86970349	T	C	0.5925	-0.194933	0.0302719	5.32847e-10	1	1:01	1.53211e-06
ADIRF-AS1	ENSG00000272734	10	87008666	G	A	0.4646	-0.208641	0.0305996	1.62839e-11	1,2	1:01	5.34136e-08
ADK	ENSG00000156110	10	74149129	C	T	0.1307	-0.35424	0.0408693	1.86037e-17	1,2	1:01	5.22608e-14
ADO	ENSG00000181915	10	62806498	T	C	0.3551	0.415816	0.0246654	4.93093e-56	1,2	1:01	8.64309e-52
ADORA2A-AS1	ENSG00000178803	22	24275425	A	G	0.062	-0.392643	0.0832146	2.7306e-06	1,2	1:01	0.00688649
ADORA2B	ENSG00000170425	17	15976596	T	C	0.6131	-0.859984	0.0348102	1.25021e-104	1,2	1:01	9.19046e-100
ADPGK	ENSG00000159322	15	72693550	T	C	0.1542	0.392905	0.0512089	4.15078e-14	1,2	1:02	1.15187e-10
ADPGK	ENSG00000159322	15	72787163	A	G	0.122	-0.24091	0.0542299	9.93746e-06	1,2	2:02	NA
ADPRH	ENSG00000144843	3	119579783	T	G	0.0442	-1.24145	0.0786832	5.18708e-50	1,2	1:02	7.87715e-46
ADPRH	ENSG00000144843	3	119581889	G	GGCTCT	0.0475	-0.53069	0.0850957	6.71575e-10	1,2	2:02	NA
ADPRHL1	ENSG00000153531	13	113400998	C	A	0.5989	-0.224196	0.0258723	1.89331e-17	1,2	1:01	1.21249e-13
ADPRM	ENSG00000170222	17	10680397	C	G	0.4439	0.60416	0.0236894	6.9234e-110	1,2	1:01	6.9987e-105
ADRA1A	ENSG00000120907	8	26693899	C	A	0.6812	-0.323391	0.0410355	8.82096e-15	1,2	1:01	4.28907e-11
ADRA2B	ENSG00000274286	2	95879107	C	T	0.3755	0.405583	0.0342001	2.29643e-30	1,2	1:01	8.59263e-27
ADRB1	ENSG00000043591	10	114014760	C	G	0.4679	0.188281	0.0420358	8.40302e-06	1,2	2:02	NA
ADRB1	ENSG00000043591	10	114070959	G	C	0.198	-0.347064	0.0563151	1.05204e-09	1,2	1:02	2.7581e-06
ADSL	ENSG00000239900	22	40363304	G	A	0.1824	0.17127	0.0323059	1.42637e-07	1,2	1:01	0.000201733
ADSS	ENSG00000035687	1	244392770	C	T	0.694	0.175296	0.0230804	7.30964e-14	1,2	1:01	3.50854e-10
AEBP1	ENSG00000106624	7	44099349	T	G	0.3207	0.10211	0.0197694	2.92452e-07	1,2	1:01	0.000539463
AES	ENSG00000104964	19	3053576	C	T	0.2925	-0.111926	0.023544	2.30227e-06	1,2	2:02	NA
AES	ENSG00000104964	19	3062859	C	T	0.4675	-0.235597	0.0212795	6.87772e-27	1,2	1:02	9.8747e-23
AF001548.5	ENSG00000263335	16	15716354	A	G	0.2852	0.736356	0.0511297	2.99039e-41	2	1:01	3.77551e-37
AF001548.6	ENSG00000263065	16	15727006	T	C	0.2618	0.558673	0.0726379	2.60802e-13	1	1:01	9.34832e-10
AF064858.11	ENSG00000237721	21	39019855	G	C	0.4637	0.225856	0.0427725	1.73576e-07	2	2:02	NA
AF064858.11	ENSG00000237721	21	39157204	C	T	0.2891	-0.249583	0.0440648	2.18209e-08	2	1:02	6.66206e-05
AF064858.8	ENSG00000235888	21	39017091	A	G	0.254	0.220444	0.046906	2.9897e-06	1,2	4:04	NA
AF064858.8	ENSG00000235888	21	39017565	T	G	0.4446	0.276668	0.0381996	9.07701e-13	1,2	2:04	NA
AF064858.8	ENSG00000235888	21	39177879	A	G	0.8826	-0.345437	0.0565735	1.48683e-09	1,2	3:04	NA
AF064858.8	ENSG00000235888	21	39183690	AGG	A	0.269	-0.281061	0.0396478	2.63286e-12	1,2	1:04	1.12828e-08
AF067845.1	ENSG00000260721	8	1373348	G	T	0.7695	0.3334	0.04477	2.12932e-13	1,2	1:01	1.90667e-09
AF121897.4	ENSG00000235012	21	39533179	T	C	0.4427	0.279922	0.0385054	7.48062e-13	1,2	1:01	3.61569e-09
AF127936.7	ENSG00000281903	21	15032117	A	G	0.0442	0.452247	0.101325	9.03003e-06	1,2	1:01	0.0208326
AF131215.2	ENSG00000255310	8	11107396	T	C	0.4103	-0.232505	0.0367836	3.98176e-10	1,2	1:01	1.90658e-06
AF131215.9	ENSG00000269918	8	11117407	T	C	0.4256	-0.265743	0.0376068	3.06116e-12	1,2	1:01	1.74145e-08
AF131216.5	ENSG00000255020	8	11347601	CGGGCG	C	0.0204	1.32954	0.148594	1.84961e-18	1,2	1:01	1.47476e-14
AF131217.1	ENSG00000232855	21	28579033	G	A	0.7378	-0.197639	0.0412044	1.87183e-06	1,2	2:02	NA
AF131217.1	ENSG00000232855	21	28840396	C	T	0.3245	0.363462	0.0401619	7.85114e-19	1,2	1:02	3.77234e-15
AF146191.4	ENSG00000245685	4	189969090	C	T	0.275	0.393141	0.0479057	7.30357e-16	1,2	1:01	2.85186e-12
AF186192.1	ENSG00000254533	8	144682481	A	G	0.4397	-0.221971	0.0419318	1.4875e-07	1,2	1:01	0.000202856
AF186192.5	ENSG00000255085	8	144426558	A	AGTCACCTGCACAACAGTG	0.0205	-0.690002	0.154561	8.99295e-06	1,2	2:02	NA
AF186192.5	ENSG00000255085	8	144731628	T	C	0.0907	0.368322	0.0781619	2.81305e-06	1,2	1:02	0.00329208
AF213884.2	ENSG00000260651	4	102497858	A	G	0.2803	-0.245262	0.0517349	2.59334e-06	2	1:01	0.00360884
AFAP1	ENSG00000196526	4	7908045	C	T	0.3479	-0.156766	0.0296472	1.5348e-07	1,2	1:01	0.000692097
AFAP1L1	ENSG00000157510	5	149271832	T	A	0.3513	0.533099	0.0374082	6.35199e-42	1,2	1:02	8.52664e-38
AFAP1L1	ENSG00000157510	5	149284429	A	C	0.6445	0.423344	0.0348151	9.8483e-32	1,2	2:02	NA
AFAP1L2	ENSG00000169129	10	114426400	C	G	0.8183	-0.213196	0.0406072	1.87198e-07	1,2	1:01	0.000347366
AFDN	ENSG00000130396	6	167819855	C	T	0.2734	0.153572	0.0317689	1.55893e-06	1,2	3:03	NA
AFDN	ENSG00000130396	6	167885406	A	T	0.9122	0.392303	0.0485933	2.05517e-15	1,2	1:03	1.3292e-11
AFDN	ENSG00000130396	6	167993149	G	GTTT	0.1737	-0.276604	0.0357595	2.62295e-14	1,2	2:03	NA
AFF1	ENSG00000172493	4	86898907	C	T	0.1617	-0.169787	0.0319068	1.28333e-07	1,2	1:01	0.000217665
AFF3	ENSG00000144218	2	99671479	T	C	0.8491	-0.204135	0.0389345	1.94394e-07	1,2	1:01	0.000327887
AFMID	ENSG00000183077	17	78173989	G	GA	0.0455	0.707869	0.0570383	6.70435e-33	1,2	1:01	1.1161e-28
AGA	ENSG00000038002	4	177442224	A	G	0.6209	0.383925	0.0246786	8.23196e-49	1,2	1:02	1.48123e-44
AGA	ENSG00000038002	4	177448612	C	T	0.7789	-0.18368	0.0293208	5.64919e-10	1,2	2:02	NA
AGAP1	ENSG00000157985	2	235756627	C	T	0.5726	0.256452	0.02584	3.66521e-22	1,2	1:01	2.85962e-18
AGAP10P	ENSG00000230869	10	45621528	A	G	0.0417	-0.413618	0.0894904	4.32717e-06	1,2	5:05	NA
AGAP10P	ENSG00000230869	10	45837798	T	C	0.2426	-0.33569	0.0569516	5.22467e-09	1,2	4:05	NA
AGAP10P	ENSG00000230869	10	45965944	A	G	0.0198	1.37189	0.142127	4.30067e-21	1,2	2:05	NA
AGAP10P	ENSG00000230869	10	45991130	C	A	0.5737	-0.609375	0.0493031	1.20586e-32	1,2	1:05	1.23252e-28
AGAP10P	ENSG00000230869	10	46205483	AT	A	0.0574	0.719559	0.0875389	6.64667e-16	1,2	3:05	NA
AGAP12P	ENSG00000265018	10	47107164	T	G	0.0239	-0.562756	0.0995881	2.11318e-08	1,2	5:07	NA
AGAP12P	ENSG00000265018	10	47533424	C	CCT	0.0349	0.487918	0.09252	1.65815e-07	1,2	6:07	NA
AGAP12P	ENSG00000265018	10	47563554	A	T	0.7668	-0.250869	0.0518868	1.55411e-06	1,2	2:07	NA
AGAP12P	ENSG00000265018	10	47563568	A	ACCCAC	0.028	1.23145	0.101258	1.01725e-31	1,2	3:07	NA
AGAP12P	ENSG00000265018	10	47777179	C	T	0.2207	0.253705	0.052946	1.91884e-06	1,2	7:07	NA
AGAP12P	ENSG00000265018	10	48022458	A	G	0.3688	-0.408839	0.0535202	5.35961e-14	1,2	1:07	1.73143e-10
AGAP12P	ENSG00000265018	10	48128434	T	A	0.5611	0.331563	0.0596202	3.48613e-08	1,2	4:07	NA
AGAP13P	ENSG00000243289	10	46640103	T	A	0.1779	-0.345477	0.0483581	1.80038e-12	1,2	3:04	NA
AGAP13P	ENSG00000243289	10	46863198	A	G	0.0829	0.358815	0.0706408	4.55525e-07	1,2	4:04	NA
AGAP13P	ENSG00000243289	10	46923244	T	C	0.3773	0.343481	0.0411013	2.26465e-16	1,2	1:04	9.48402e-13
AGAP13P	ENSG00000243289	10	47107164	T	G	0.0239	-0.942253	0.121504	2.26962e-14	1,2	2:04	NA
AGAP14	ENSG00000279058	10	45786906	A	G	0.0448	0.945903	0.0653384	4.58956e-43	1,2	2:05	NA
AGAP14	ENSG00000279058	10	45831842	T	C	0.2047	1.00713	0.0651405	2.92059e-48	1,2	3:05	NA
AGAP14	ENSG00000279058	10	45832504	C	G	0.3015	0.259344	0.0553554	3.20719e-06	1,2	1:05	0.00650302
AGAP14	ENSG00000279058	10	45867694	C	A	0.1444	0.66379	0.0533627	5.13723e-33	1,2	4:05	NA
AGAP14	ENSG00000279058	10	46835200	T	G	0.0186	0.461264	0.0975994	2.6349e-06	1,2	5:05	NA
AGAP1-IT1	ENSG00000235529	2	235503454	T	C	0.645	-0.47732	0.044264	3.86444e-25	2	1:02	3.52728e-21
AGAP1-IT1	ENSG00000235529	2	236355715	C	T	0.0576	-0.397738	0.0875863	6.61787e-06	2	2:02	NA
AGAP2	ENSG00000135439	12	57643157	C	T	0.3782	-0.15388	0.0273804	2.50305e-08	1,2	1:01	4.20919e-05
AGAP3	ENSG00000133612	7	151087173	A	G	0.0175	0.460849	0.0630684	5.75779e-13	1,2	2:02	NA
AGAP3	ENSG00000133612	7	151092469	C	G	0.2879	-0.171516	0.0188797	5.85341e-19	1,2	1:02	4.2998e-15
AGAP4	ENSG00000188234	10	45865497	G	A	0.5385	-0.402142	0.0362646	5.82372e-27	1,2	2:03	NA
AGAP4	ENSG00000188234	10	45947840	T	C	0.0699	-0.357484	0.048131	2.45827e-13	1,2	3:03	NA
AGAP4	ENSG00000188234	10	45975283	G	A	0.5757	0.681669	0.0369461	3.12799e-65	1,2	1:03	8.61624e-61
AGAP5	ENSG00000172650	10	73673318	A	G	0.5339	-0.175759	0.0322633	6.49184e-08	1,2	1:01	7.82565e-05
AGAP6	ENSG00000204149	10	49808947	G	A	0.3257	-0.344919	0.0269946	1.24222e-34	1,2	1:01	1.24117e-30
AGAP7P	ENSG00000264204	10	45874831	C	T	0.3885	0.319701	0.0381684	1.94185e-16	1,2	3:03	NA
AGAP7P	ENSG00000264204	10	45887655	A	G	0.2749	0.516087	0.0423955	8.63324e-32	1,2	2:03	NA
AGAP7P	ENSG00000264204	10	45947840	T	C	0.0699	1.27605	0.0610971	4.70329e-80	1,2	1:03	1.86923e-75
AGAP9	ENSG00000204172	10	47311723	C	T	0.014	-0.70321	0.10423	2.63333e-11	1,2	2:07	NA
AGAP9	ENSG00000204172	10	47502280	C	CG	0.0207	-0.750043	0.0994136	1.06429e-13	1,2	4:07	NA
AGAP9	ENSG00000204172	10	47552345	G	C	0.1301	0.294542	0.063332	3.77768e-06	1,2	6:07	NA
AGAP9	ENSG00000204172	10	47559704	CAT	C	0.1864	-1.63513	0.0603066	3.21802e-120	1,2	1:07	2.11369e-115
AGAP9	ENSG00000204172	10	47565921	A	G	0.0266	0.505795	0.0948261	1.2031e-07	1,2	5:07	NA
AGAP9	ENSG00000204172	10	47725523	T	G	0.0101	-0.563047	0.123298	5.61288e-06	1,2	7:07	NA
AGAP9	ENSG00000204172	10	47770069	T	TC	0.1939	0.291643	0.0484197	2.44601e-09	1,2	3:07	NA
AGBL1	ENSG00000273540	15	86009696	A	G	0.2761	-0.174159	0.034695	6.17172e-07	1,2	2:02	NA
AGBL1	ENSG00000273540	15	86881712	A	G	0.0667	-0.424553	0.0737702	1.16616e-08	1,2	1:02	3.73427e-05
AGBL3	ENSG00000146856	7	135020553	G	T	0.9746	0.573488	0.104191	4.76536e-08	1,2	2:02	NA
AGBL3	ENSG00000146856	7	135122979	A	G	0.5004	0.226652	0.0331943	1.52929e-11	1,2	1:02	4.28724e-08
AGER	ENSG00000204305	6	31364095	A	C	0.3015	0.181223	0.0340764	1.30593e-07	1,2	2:02	NA
AGER	ENSG00000204305	6	32186508	G	A	0.1918	0.300381	0.0393795	5.76169e-14	1,2	1:02	8.22966e-10
AGFG1	ENSG00000173744	2	227553894	T	TATATTG	0.1137	-0.186523	0.0306042	1.58773e-09	1,2	1:01	4.74552e-06
AGGF1	ENSG00000164252	5	77050114	C	T	0.2512	-0.146298	0.0219738	4.67601e-11	1,2	1:01	1.70056e-07
AGK	ENSG00000006530	7	141609464	A	G	0.0307	-0.420092	0.0806567	2.33321e-07	1,2	1:02	0.000412933
AGK	ENSG00000006530	7	141662893	T	A	0.2853	0.167445	0.0375515	9.20848e-06	1,2	2:02	NA
AGMAT	ENSG00000116771	1	15592181	C	T	0.1186	-0.246229	0.0318088	2.50386e-14	1,2	1:01	1.23984e-10
AGO2	ENSG00000123908	8	140523729	T	C	0.1247	0.150843	0.0320832	2.95989e-06	1,2	1:01	0.00677038
AGO4	ENSG00000134698	1	35807900	A	G	0.0503	0.226244	0.050017	6.85099e-06	1,2	1:01	0.00952358
AGPAT1	ENSG00000204310	6	32236907	T	G	0.1283	-0.21071	0.0299407	3.72614e-12	1,2	1:01	4.65324e-08
AGPAT5	ENSG00000155189	8	6726131	G	A	0.5338	-0.186167	0.023156	2.64452e-15	1,2	1:01	2.39682e-11
AGPS	ENSG00000018510	2	177518308	T	C	0.7592	-0.10968	0.0200025	5.34114e-08	1,2	1:01	0.000106439
AGRN	ENSG00000188157	1	1020217	T	G	0.3794	-0.22173	0.0229071	3.3258e-21	1,2	1:01	2.0051e-17
AGT	ENSG00000135744	1	230714126	T	C	0.4584	0.279794	0.0331945	1.2736e-16	1,2	1:02	6.33391e-13
AGT	ENSG00000135744	1	230714140	G	T	0.1779	0.354871	0.0445794	4.84474e-15	1,2	2:02	NA
AGTPBP1	ENSG00000135049	9	85749628	T	C	0.0191	0.691411	0.0863144	3.30738e-15	1,2	1:01	1.37952e-11
AGTRAP	ENSG00000177674	1	11737129	C	T	0.5812	0.191164	0.0224792	6.97198e-17	1,2	1:01	4.09484e-13
AHCTF1	ENSG00000153207	1	246976517	A	G	0.3188	-0.14431	0.0273216	1.58278e-07	1,2	1:01	0.000506512
AHI1	ENSG00000135541	6	135288498	C	A	0.0302	-0.357235	0.0777812	4.96179e-06	1,2	5:05	NA
AHI1	ENSG00000135541	6	135302695	T	C	0.2119	-0.179629	0.033188	7.87467e-08	1,2	3:05	NA
AHI1	ENSG00000135541	6	135501444	A	T	0.0291	0.537614	0.0782355	1.14722e-11	1,2	2:05	NA
AHI1	ENSG00000135541	6	135514763	G	A	0.67	0.239724	0.0290327	4.97508e-16	1,2	1:05	1.57864e-12
AHI1	ENSG00000135541	6	135803065	A	AT	0.0267	0.371335	0.0793755	3.31385e-06	1,2	4:05	NA
AHNAK2	ENSG00000185567	14	104976799	GCTGT	G	0.4309	0.170379	0.0293024	8.28278e-09	1,2	1:01	2.62778e-05
AHRR	ENSG00000063438	5	202167	T	C	0.6449	-0.344938	0.0517675	5.54806e-11	2	3:05	NA
AHRR	ENSG00000063438	5	258862	T	C	0.0207	1.73422	0.208873	5.51278e-16	2	1:05	2.81469e-12
AHRR	ENSG00000063438	5	325614	T	C	0.0209	1.14095	0.21725	2.0185e-07	2	4:05	NA
AHRR	ENSG00000063438	5	476750	A	G	0.021	1.58413	0.183075	3.63153e-17	2	2:05	NA
AHRR	ENSG00000063438	5	491028	T	C	0.1626	-0.339385	0.0669789	5.21603e-07	2	5:05	NA
AHSA1	ENSG00000100591	14	77479426	G	C	0.4849	0.151861	0.0339532	8.6521e-06	1,2	1:01	0.0198556
AHSA2	ENSG00000173209	2	61177796	T	A	0.3389	-0.263575	0.0193151	7.27386e-39	1,2	1:02	7.4782e-35
AHSA2	ENSG00000173209	2	61266090	A	T	0.0423	-0.325928	0.0540727	2.37454e-09	1,2	2:02	NA
AIDA	ENSG00000186063	1	222705435	G	A	0.035	-0.50729	0.0666524	6.50541e-14	1,2	1:01	2.25569e-10
AIF1L	ENSG00000126878	9	131101045	A	G	0.4813	0.170404	0.0321659	1.45603e-07	1,2	1:01	0.000439525
AIG1	ENSG00000146416	6	143060973	C	T	0.1435	0.133432	0.0270471	9.53329e-07	1,2	1:02	0.00164876
AIG1	ENSG00000146416	6	143398779	G	C	0.0291	-0.228147	0.0475745	1.88075e-06	1,2	2:02	NA
AIM1	ENSG00000112297	6	106950878	C	T	0.0205	0.522601	0.116162	7.66943e-06	1,2	1:01	0.0172717
AIM2	ENSG00000163568	1	159199851	C	T	0.7455	-0.256742	0.0457077	2.546e-08	1,2	1:01	6.67207e-05
AIMP1	ENSG00000164022	4	106320657	A	AT	0.1855	0.148113	0.0202985	6.18609e-13	1,2	1:01	1.95093e-09
AIMP2	ENSG00000106305	7	6076442	G	C	0.7344	-0.136989	0.0268881	4.20531e-07	1,2	1:01	0.00164906
AIP	ENSG00000110711	11	67435355	A	G	0.3716	-0.180261	0.0226763	5.25959e-15	1,2	1:01	1.75181e-11
AJ006998.2	ENSG00000229425	21	15127620	T	G	0.0159	0.450317	0.100617	8.53896e-06	1,2	2:02	NA
AJ006998.2	ENSG00000229425	21	15433357	T	C	0.4137	-0.163574	0.0290331	2.31553e-08	1,2	1:02	5.87513e-05
AK2	ENSG00000004455	1	33052851	A	G	0.2096	-0.210407	0.0437055	1.71678e-06	1,2	1:01	0.00279534
AK3	ENSG00000147853	9	4739681	C	G	0.5203	-0.934274	0.0188537	9.79127e-266	1,2	1:04	2.31166e-259
AK3	ENSG00000147853	9	4740456	C	A	0.0574	-0.601776	0.0377935	8.8084e-51	1,2	2:04	NA
AK3	ENSG00000147853	9	4741308	G	C	0.0694	-0.278269	0.0424371	8.98268e-11	1,2	4:04	NA
AK3	ENSG00000147853	9	4742001	T	C	0.1873	-0.166599	0.0246185	2.29232e-11	1,2	3:04	NA
AK4	ENSG00000162433	1	65172742	T	C	0.0525	-0.25966	0.0518538	6.56172e-07	1,2	1:01	0.00115481
AK9	ENSG00000155085	6	109561788	T	G	0.1946	0.212874	0.0293324	8.15817e-13	1,2	1:01	2.76347e-09
AKAP1	ENSG00000121057	17	57081450	A	G	0.6219	0.263195	0.0295901	2.88133e-18	1,2	1:02	1.75613e-14
AKAP1	ENSG00000121057	17	57149136	A	T	0.0308	0.41546	0.0867439	1.93728e-06	1,2	2:02	NA
AKAP10	ENSG00000108599	17	19925415	T	C	0.3756	0.162049	0.0250856	1.66579e-10	1,2	1:01	3.51638e-07
AKAP11	ENSG00000023516	13	42328882	G	A	0.2576	0.258853	0.0262443	6.39568e-22	1,2	1:01	3.80003e-18
AKAP13	ENSG00000170776	15	85577329	G	GAAT	0.578	0.170097	0.030747	4.08486e-08	1,2	2:02	NA
AKAP13	ENSG00000170776	15	85669106	T	C	0.0543	0.859524	0.0655778	3.26619e-36	1,2	1:02	3.88662e-32
AKAP3	ENSG00000111254	12	4648227	C	T	0.2861	-0.28335	0.0487395	8.3322e-09	1,2	2:02	NA
AKAP3	ENSG00000111254	12	4648730	C	T	0.562	0.399994	0.0452963	4.90098e-18	1,2	1:02	3.41835e-14
AKAP7	ENSG00000118507	6	131135842	T	C	0.1505	-0.79565	0.0255343	1.24131e-147	1,2	1:02	1.6264e-142
AKAP7	ENSG00000118507	6	131137254	G	A	0.0449	-0.212191	0.0426308	7.64196e-07	1,2	2:02	NA
AKAP8L	ENSG00000011243	19	14687343	A	G	0.014	0.500956	0.101017	8.37508e-07	1,2	1:01	0.00219616
AKIP1	ENSG00000166452	11	8975571	G	A	0.515	-0.165895	0.0281202	5.05505e-09	1,2	1:01	1.50869e-05
AKIRIN1	ENSG00000174574	1	38989754	T	C	0.1731	-0.151275	0.0316191	1.98639e-06	1,2	1:01	0.00410554
AKIRIN2	ENSG00000135334	6	87734783	C	T	0.8747	0.489473	0.0471323	5.16977e-24	1,2	1:01	3.29395e-20
AKR1A1	ENSG00000117448	1	45557684	T	A	0.1478	0.18107	0.0304747	3.94712e-09	1,2	1:01	6.54283e-06
AKR1B10	ENSG00000198074	7	134527286	G	A	0.3633	-0.193279	0.0283631	1.67187e-11	1,2	1:01	3.88182e-08
AKR1B15	ENSG00000227471	7	134552542	G	A	0.4022	0.164621	0.0281974	7.22811e-09	1,2	1:02	1.34555e-05
AKR1B15	ENSG00000227471	7	134912367	G	A	0.0129	-0.630736	0.134004	2.88771e-06	1,2	2:02	NA
AKR1C1	ENSG00000187134	10	4953750	C	A	0.3944	0.229831	0.0304812	1.09268e-13	1,2	1:03	6.19459e-10
AKR1C1	ENSG00000187134	10	4971611	C	T	0.1309	-0.232856	0.0473914	1.05283e-06	1,2	3:03	NA
AKR1C1	ENSG00000187134	10	5021206	G	T	0.4875	-0.165876	0.0292999	1.98742e-08	1,2	2:03	NA
AKR1C2	ENSG00000151632	10	5003612	A	C	0.0797	-0.27196	0.0574968	2.58428e-06	1,2	3:03	NA
AKR1C2	ENSG00000151632	10	5006175	C	T	0.0803	-0.340427	0.0488848	6.16259e-12	1,2	2:03	NA
AKR1C2	ENSG00000151632	10	5020020	A	G	0.2865	-0.557188	0.0322876	2.81446e-58	1,2	1:03	9.45702e-54
AKR1C3	ENSG00000196139	10	5020020	A	G	0.2865	-0.490046	0.0308818	1.6169e-50	1,2	1:01	4.26202e-46
AKR1E2	ENSG00000165568	10	4879013	A	C	0.7154	-0.410368	0.049572	4.19466e-16	1,2	1:03	2.87632e-12
AKR1E2	ENSG00000165568	10	4908489	T	C	0.3501	0.373442	0.0503172	2.55789e-13	1,2	2:03	NA
AKR1E2	ENSG00000165568	10	4939504	G	T	0.69	0.25934	0.0471919	5.00328e-08	1,2	3:03	NA
AKR7A2	ENSG00000053371	1	19311815	G	A	0.6866	0.122359	0.0213919	1.42464e-08	1,2	1:01	4.72797e-05
AKR7L	ENSG00000211454	1	19237543	T	C	0.1344	0.235561	0.0524355	7.9025e-06	1,2	1:01	0.018524
AKT1S1	ENSG00000204673	19	49872190	G	A	0.4455	-0.241022	0.0151228	6.74921e-51	1,2	1:01	1.68707e-46
AKT2	ENSG00000105221	19	40356374	G	T	0.4354	-0.122488	0.0257709	2.31223e-06	1,2	1:01	0.00509854
AKTIP	ENSG00000166971	16	53490035	A	AG	0.4024	-0.17042	0.0214268	5.10234e-15	1,2	1:02	2.27045e-11
AKTIP	ENSG00000166971	16	53513297	T	C	0.26	0.111259	0.0234777	2.47472e-06	1,2	2:02	NA
AL022344.7	ENSG00000259869	10	42749827	T	C	0.0868	-0.567607	0.0723434	1.14482e-14	1,2	1:01	4.85312e-11
AL022393.9	ENSG00000280107	6	28073041	A	T	0.3651	-0.411578	0.0366975	1.64571e-27	1,2	1:02	9.19041e-24
AL022393.9	ENSG00000280107	6	28153166	A	G	0.0236	-0.603037	0.113212	1.24812e-07	1,2	2:02	NA
AL022476.2	ENSG00000230319	22	43074913	C	G	0.5372	0.246944	0.0512299	1.76834e-06	2	1:01	0.00463427
AL133243.1	ENSG00000276334	2	32418369	G	C	0.568	-0.22271	0.0344432	1.60176e-10	1,2	1:01	5.25423e-07
AL133243.2	ENSG00000276517	2	32525812	A	G	0.6444	-0.189361	0.0365522	2.69753e-07	1,2	1:01	0.000652798
AL161668.5	ENSG00000258604	14	21024151	T	C	0.5046	-0.311117	0.0368132	1.06642e-16	1,2	1:02	8.25899e-13
AL161668.5	ENSG00000258604	14	21028494	G	A	0.0866	0.323368	0.0669023	1.56303e-06	1,2	2:02	NA
AL163953.3	ENSG00000237356	14	53217674	G	GC	0.5902	-0.367461	0.0813515	9.32011e-06	1	1:01	0.014765
ALAD	ENSG00000148218	9	113346389	A	G	0.4302	0.120346	0.0223745	9.44585e-08	1,2	4:04	NA
ALAD	ENSG00000148218	9	113385619	T	C	0.8476	0.181242	0.0309557	6.56833e-09	1,2	3:04	NA
ALAD	ENSG00000148218	9	113390710	G	C	0.0921	-0.65955	0.0386602	3.87323e-57	1,2	1:04	9.68362e-53
ALAD	ENSG00000148218	9	113401365	C	G	0.3265	0.249188	0.0244267	2.9255e-23	1,2	2:04	NA
ALDH16A1	ENSG00000161618	19	49445839	G	A	0.7296	-0.530485	0.0252652	8.92455e-81	1,2	1:02	4.66787e-76
ALDH16A1	ENSG00000161618	19	49465103	G	A	0.0404	-0.34271	0.0586762	7.12251e-09	1,2	2:02	NA
ALDH18A1	ENSG00000059573	10	95751710	A	G	0.0402	0.462413	0.0900699	3.43668e-07	1,2	1:01	0.000684741
ALDH1B1	ENSG00000137124	9	38381208	T	G	0.015	0.636845	0.109965	9.47602e-09	1,2	3:03	NA
ALDH1B1	ENSG00000137124	9	38381311	T	G	0.3464	-0.307311	0.0298567	1.24206e-23	1,2	2:03	NA
ALDH1B1	ENSG00000137124	9	38397358	C	G	0.6881	-0.415643	0.029758	1.79618e-40	1,2	1:03	2.5925e-36
ALDH1L1	ENSG00000144908	3	126119508	G	A	0.4977	0.199853	0.0336971	4.20566e-09	1,2	1:01	1.27715e-05
ALDH1L1-AS2	ENSG00000246022	3	126179932	A	G	0.1779	-0.205011	0.0412623	7.9908e-07	1,2	1:01	0.00194085
ALDH1L2	ENSG00000136010	12	105073408	A	AAAGGGGGTCCTGACCCTGGG	0.5445	0.153431	0.0281616	6.47101e-08	1,2	1:01	0.000166737
ALDH3B1	ENSG00000006534	11	68030894	GCC	G	0.1716	-0.322407	0.0405918	5.53073e-15	1,2	1:01	2.01432e-11
ALDH3B2	ENSG00000132746	11	67649428	G	C	0.0198	-1.03651	0.214507	1.67033e-06	2	1:01	0.00276049
ALDH4A1	ENSG00000159423	1	18725290	C	A	0.2932	0.105875	0.0236845	8.75067e-06	1,2	2:02	NA
ALDH4A1	ENSG00000159423	1	19001345	C	T	0.112	-0.171062	0.0332071	3.14127e-07	1,2	1:02	0.000953951
ALDH5A1	ENSG00000112294	6	24442148	A	G	0.1727	0.132229	0.0188579	4.45147e-12	1,2	2:03	NA
ALDH5A1	ENSG00000112294	6	24444683	A	G	0.3341	0.286547	0.0168598	8.69714e-57	1,2	1:03	2.32443e-52
ALDH5A1	ENSG00000112294	6	24480669	T	C	0.3238	-0.0785143	0.0158429	8.52144e-07	1,2	3:03	NA
ALDH6A1	ENSG00000119711	14	74034747	G	C	0.2886	0.16182	0.0306438	1.59327e-07	1,2	1:01	0.000292934
ALDH7A1	ENSG00000164904	5	126539112	T	G	0.5292	0.2693	0.0229502	8.54615e-30	1,2	2:03	NA
ALDH7A1	ENSG00000164904	5	126584126	C	T	0.05	-0.543913	0.0560775	2.81218e-21	1,2	3:03	NA
ALDH7A1	ENSG00000164904	5	126585689	A	G	0.0875	0.41473	0.0386804	2.10784e-25	1,2	1:03	1.72818e-21
ALDH8A1	ENSG00000118514	6	134265352	T	C	0.1189	-0.20748	0.0426266	1.32391e-06	1,2	4:05	NA
ALDH8A1	ENSG00000118514	6	134890386	C	T	0.553	-0.182949	0.0327289	2.97069e-08	1,2	3:05	NA
ALDH8A1	ENSG00000118514	6	134950808	G	A	0.4983	-0.653648	0.0446142	5.71859e-44	1,2	1:05	7.71711e-40
ALDH8A1	ENSG00000118514	6	135061423	GAGAGAGTGCA	G	0.0344	-0.378598	0.0783478	1.57342e-06	1,2	5:05	NA
ALDH8A1	ENSG00000118514	6	135069698	A	G	0.33	-0.267637	0.0416531	2.07834e-10	1,2	2:05	NA
ALDH9A1	ENSG00000143149	1	165652366	G	A	0.4993	0.111362	0.0206827	9.17017e-08	1,2	4:05	NA
ALDH9A1	ENSG00000143149	1	165687592	G	GA	0.3856	-0.400389	0.0232957	7.54797e-58	1,2	1:05	1.8019e-53
ALDH9A1	ENSG00000143149	1	165696061	T	A	0.0373	0.494473	0.059786	4.4705e-16	1,2	3:05	NA
ALDH9A1	ENSG00000143149	1	165720017	C	A	0.5214	0.134261	0.0299537	8.28616e-06	1,2	5:05	NA
ALDH9A1	ENSG00000143149	1	165761681	A	G	0.2998	-0.235614	0.0317311	2.50166e-13	1,2	2:05	NA
ALDOB	ENSG00000136872	9	101422976	T	C	0.4418	-0.27457	0.0485148	2.23626e-08	2	1:01	6.07603e-05
ALDOC	ENSG00000109107	17	28573364	T	C	0.0572	0.611048	0.079988	5.30063e-14	1,2	1:02	1.30595e-10
ALDOC	ENSG00000109107	17	28664803	T	C	0.0156	-0.70099	0.142902	1.09558e-06	1,2	2:02	NA
ALG1	ENSG00000033011	16	5079148	C	A	0.0133	0.581402	0.105338	4.38323e-08	1,2	1:02	0.000192323
ALG1	ENSG00000033011	16	5309735	G	A	0.0209	0.397697	0.0868153	5.24104e-06	1,2	2:02	NA
ALG10	ENSG00000139133	12	33976713	G	A	0.3527	-0.237456	0.0348998	1.79247e-11	1,2	1:01	4.45772e-08
ALG10B	ENSG00000175548	12	38030568	C	T	0.0584	-0.18784	0.0413772	6.35093e-06	1,2	1:01	0.0108228
ALG11	ENSG00000253710	13	52006193	C	T	0.5551	-0.232182	0.0250811	1.33923e-19	1,2	1:01	6.88626e-16
ALG12	ENSG00000182858	22	49937516	C	T	0.2312	0.154997	0.0289792	1.10973e-07	1,2	1:02	0.000458693
ALG12	ENSG00000182858	22	50517109	G	A	0.5014	-0.11652	0.0257785	6.95783e-06	1,2	2:02	NA
ALG14	ENSG00000172339	1	94995479	A	G	0.0473	0.397834	0.0636361	6.10743e-10	1,2	1:01	1.60013e-06
ALG1L	ENSG00000189366	3	125875230	T	C	0.0196	-0.628308	0.0956156	8.21142e-11	1,2	2:04	NA
ALG1L	ENSG00000189366	3	125978646	C	T	0.2741	-0.992394	0.0342922	1.39672e-132	1,2	1:04	1.93478e-127
ALG1L	ENSG00000189366	3	126084031	T	C	0.2043	0.205784	0.0361755	1.70542e-08	1,2	3:04	NA
ALG1L	ENSG00000189366	3	126155818	G	GCTGT	0.0208	-0.491295	0.107181	5.175e-06	1,2	4:04	NA
ALG1L11P	ENSG00000249889	8	12129353	A	G	0.4735	0.411278	0.0820159	9.5397e-07	1	1:01	0.0030588
ALG1L9P	ENSG00000248671	11	71788709	G	A	0.6021	-0.532859	0.0733035	3.75736e-12	1	1:01	1.33985e-08
ALG8	ENSG00000159063	11	78066356	T	C	0.4868	0.128673	0.0249425	3.0211e-07	1,2	1:01	0.00052236
ALKBH1	ENSG00000100601	14	77794788	G	T	0.2998	0.237276	0.0319521	2.47365e-13	1,2	1:01	1.08902e-09
ALKBH3	ENSG00000166199	11	43892483	A	C	0.1097	-0.282069	0.0415479	1.98101e-11	1,2	1:02	7.51244e-08
ALKBH3	ENSG00000166199	11	43903378	T	C	0.2248	0.15396	0.0305805	5.7227e-07	1,2	2:02	NA
ALKBH3-AS1	ENSG00000244926	11	43920636	C	T	0.2564	-0.279859	0.0503028	3.80093e-08	2	1:01	0.000107602
ALKBH5	ENSG00000091542	17	18193532	A	G	0.3879	0.414618	0.0214664	1.90782e-70	1,2	1:01	4.34117e-66
ALKBH8	ENSG00000137760	11	107547226	G	A	0.5507	0.293562	0.0213399	2.00999e-39	1,2	1:01	2.27673e-35
ALLC	ENSG00000151360	2	3577209	A	G	0.101	1.17292	0.124533	1.94102e-18	1	1:01	1.57169e-14
ALMS1	ENSG00000116127	2	73386213	A	G	0.2932	0.265449	0.0300564	4.85635e-18	1,2	1:02	1.68852e-14
ALMS1	ENSG00000116127	2	73766947	A	G	0.9217	0.271899	0.0501097	7.30403e-08	1,2	2:02	NA
ALMS1P1	ENSG00000163016	2	73499535	A	G	0.216	0.641312	0.0451746	1.18822e-41	1,2	1:01	1.05669e-37
ALOX12	ENSG00000108839	17	6997802	T	C	0.6279	0.217174	0.0392918	4.19589e-08	1,2	1:01	0.000136478
ALOX15B	ENSG00000179593	17	8017316	T	G	0.158	0.259426	0.0503411	3.10756e-07	1,2	1:01	0.000834635
ALOX5	ENSG00000012779	10	45428575	A	G	0.7877	0.199663	0.0294324	2.04848e-11	1,2	1:01	7.16753e-08
ALPK1	ENSG00000073331	4	112283380	T	G	0.2594	0.132299	0.0276621	2.00181e-06	1,2	1:01	0.00368576
ALPK3	ENSG00000136383	15	84793439	C	T	0.4735	-0.29807	0.0269786	8.58832e-27	1,2	1:01	5.59832e-23
ALPL	ENSG00000162551	1	21574964	G	A	0.854	0.31709	0.0517561	1.30966e-09	1,2	1:01	4.24401e-06
ALS2	ENSG00000003393	2	201781238	T	C	0.2104	-0.173798	0.0310844	2.94215e-08	1,2	1:01	5.29973e-05
ALS2CL	ENSG00000178038	3	46696489	G	A	0.2028	-0.539662	0.0362465	2.99943e-45	1,2	1:01	3.14552e-41
ALS2CR12	ENSG00000155749	2	201315768	C	T	0.6143	-0.411011	0.0326841	1.12861e-33	1,2	1:01	9.93803e-30
ALX4	ENSG00000052850	11	44315388	T	C	0.4092	0.21061	0.0385343	5.88806e-08	1,2	1:01	0.000158306
AMACR	ENSG00000242110	5	33951588	G	C	0.9126	-0.208153	0.0247488	1.47672e-16	1,2	2:03	NA
AMACR	ENSG00000242110	5	34005309	CT	C	0.5204	0.832036	0.0188365	8.13458e-233	1,2	1:03	6.45499e-227
AMACR	ENSG00000242110	5	34235525	G	A	0.1143	-0.127753	0.0272231	3.08896e-06	1,2	3:03	NA
AMDHD1	ENSG00000139344	12	95943068	T	C	0.3307	0.33591	0.0344434	1.73996e-21	1,2	2:02	NA
AMDHD1	ENSG00000139344	12	95943405	G	A	0.573	0.820836	0.0324363	1.55241e-108	1,2	1:02	1.25458e-103
AMDHD2	ENSG00000162066	16	2487169	T	C	0.106	-0.200705	0.038424	2.15535e-07	1,2	1:01	0.00056427
AMER2	ENSG00000165566	13	24661077	C	T	0.0691	-0.291271	0.0613641	2.38432e-06	1,2	1:01	0.00584535
AMFR	ENSG00000159461	16	56413374	C	T	0.4672	0.280504	0.0338928	4.25072e-16	1,2	1:02	2.47485e-12
AMFR	ENSG00000159461	16	56420069	C	T	0.5335	-0.164666	0.0346286	2.28802e-06	1,2	2:02	NA
AMH	ENSG00000104899	19	2116282	C	T	0.1096	0.238936	0.0443557	9.0343e-08	1,2	2:02	NA
AMH	ENSG00000104899	19	2248684	T	C	0.8465	1.17059	0.039893	1.96671e-135	1,2	1:02	4.27545e-130
AMHR2	ENSG00000135409	12	53392458	A	G	0.1507	0.315998	0.0382781	4.99287e-16	1,2	1:01	2.15759e-12
AMIGO1	ENSG00000181754	1	109509517	G	A	0.5359	0.299984	0.0246822	1.03835e-31	1,2	1:01	9.7319e-28
AMMECR1L	ENSG00000144233	2	128015457	C	T	0.216	-0.139463	0.0311754	8.61913e-06	1,2	1:01	0.0152952
AMN1	ENSG00000151743	12	31647980	C	T	0.1357	0.178882	0.0375534	2.19951e-06	1,2	2:03	NA
AMN1	ENSG00000151743	12	31763195	G	C	0.207	0.184589	0.0340125	7.26656e-08	1,2	1:03	0.000220932
AMN1	ENSG00000151743	12	32055846	C	T	0.0175	0.454612	0.0990865	5.0717e-06	1,2	3:03	NA
AMOTL2	ENSG00000114019	3	134313522	A	G	0.121	0.334479	0.0461475	8.71867e-13	1,2	1:02	3.30403e-09
AMOTL2	ENSG00000114019	3	134367365	A	G	0.6135	0.162613	0.0310667	2.03628e-07	1,2	2:02	NA
AMPD1	ENSG00000116748	1	114554742	T	C	0.0467	0.319541	0.0593853	9.33133e-08	1,2	2:02	NA
AMPD1	ENSG00000116748	1	114693436	A	G	0.1127	0.645917	0.0333933	1.3561e-70	1,2	1:02	4.14967e-66
AMPD3	ENSG00000133805	11	10409393	C	G	0.1195	-0.149526	0.0290513	3.21487e-07	1,2	2:03	NA
AMPD3	ENSG00000133805	11	10455142	G	A	0.5571	0.292503	0.0205856	1.05818e-41	1,2	1:03	1.72514e-37
AMPD3	ENSG00000133805	11	10946091	T	C	0.0863	0.181987	0.0395212	4.6877e-06	1,2	3:03	NA
AMPH	ENSG00000078053	7	38487487	C	T	0.1232	1.14048	0.0436993	7.98095e-114	1,2	1:01	6.96462e-109
AMT	ENSG00000145020	3	49443475	C	T	0.2271	-0.297546	0.0197663	4.0402e-46	1,2	1:01	2.52051e-42
AMY2A	ENSG00000243480	1	103495504	T	G	0.0866	1.08773	0.0685805	1.82971e-50	1,2	1:02	3.02356e-46
AMY2A	ENSG00000243480	1	103915870	C	T	0.0349	0.484284	0.106367	5.97312e-06	1,2	2:02	NA
AMY2B	ENSG00000240038	1	103522347	T	C	0.0846	-0.177965	0.0383196	3.89102e-06	1,2	2:02	NA
AMY2B	ENSG00000240038	1	103566260	G	A	0.0608	1.04078	0.0465376	2.01458e-89	1,2	1:02	8.90283e-85
AMZ2	ENSG00000196704	17	68251285	ACTGTATAG	A	0.197	0.244498	0.0263056	9.71696e-20	1,2	1:01	5.82062e-16
AMZ2P1	ENSG00000214174	17	64975479	A	G	0.0821	0.494015	0.0436897	6.50332e-28	1,2	1:01	4.59864e-24
ANAPC1	ENSG00000153107	2	111742525	T	C	0.6374	0.546172	0.0295141	1.35431e-65	1,2	1:01	3.42491e-61
ANAPC13	ENSG00000129055	3	134367365	A	G	0.6135	-0.11181	0.0243098	4.80763e-06	1,2	2:02	NA
ANAPC13	ENSG00000129055	3	134486385	T	C	0.7045	0.724047	0.0257128	1.69667e-127	1,2	1:02	1.76168e-122
ANAPC16	ENSG00000166295	10	72215256	A	G	0.0195	-0.694858	0.0654173	5.51449e-25	1,2	1:03	3.26824e-21
ANAPC16	ENSG00000166295	10	72872054	G	GTGT	0.0306	-0.446921	0.0654764	1.55532e-11	1,2	2:03	NA
ANAPC16	ENSG00000166295	10	72972975	C	A	0.0382	0.280901	0.0576075	1.2672e-06	1,2	3:03	NA
ANAPC1P1	ENSG00000233673	2	86892988	T	C	0.3798	0.342049	0.0411394	3.14245e-16	1,2	1:01	1.06502e-12
ANAPC4	ENSG00000053900	4	25377147	G	T	0.8699	-0.427886	0.0321712	3.72515e-37	1,2	2:02	NA
ANAPC4	ENSG00000053900	4	25382683	C	T	0.5578	-0.361366	0.0218037	2.04624e-54	1,2	1:02	4.62132e-50
ANAPC5	ENSG00000089053	12	121369241	T	A	0.827	0.365468	0.0322232	4.63623e-28	1,2	1:02	3.55214e-24
ANAPC5	ENSG00000089053	12	121458854	G	A	0.6145	0.121795	0.0261959	3.7974e-06	1,2	2:02	NA
ANAPC7	ENSG00000196510	12	109669534	A	G	0.0195	-0.46898	0.101608	4.45584e-06	1,2	3:03	NA
ANAPC7	ENSG00000196510	12	109884382	G	A	0.0494	-0.35768	0.0573053	6.50692e-10	1,2	2:03	NA
ANAPC7	ENSG00000196510	12	110111979	T	C	0.3583	0.256903	0.0280292	2.95678e-19	1,2	1:03	1.14837e-15
ANGEL1	ENSG00000013523	14	76836891	A	G	0.3216	-0.171612	0.0330601	2.5556e-07	1,2	1:01	0.000706905
ANGEL2	ENSG00000174606	1	213027906	A	G	0.3383	0.236998	0.0201411	5.98386e-30	1,2	1:01	5.32999e-26
ANGPT1	ENSG00000154188	8	107520047	A	C	0.1509	0.2475	0.0318863	2.14211e-14	1,2	1:01	7.39909e-11
ANGPT4	ENSG00000101280	20	892108	G	A	0.3564	-0.212551	0.0394666	9.08888e-08	1,2	1:01	0.000342744
ANGPTL1	ENSG00000116194	1	178767547	T	C	0.3813	0.288961	0.0340147	7.50707e-17	1,2	1:02	3.02064e-13
ANGPTL1	ENSG00000116194	1	178944529	T	TCA	0.0496	-0.457356	0.0762022	2.76716e-09	1,2	2:02	NA
ANGPTL2	ENSG00000136859	9	126995572	C	A	0.5168	0.168019	0.0301328	3.20201e-08	1,2	1:01	6.96119e-05
ANGPTL5	ENSG00000187151	11	101910313	A	G	0.3403	0.301925	0.0372469	1.58944e-15	1,2	1:01	7.16626e-12
ANK1	ENSG00000029534	8	41661730	C	T	0.7919	0.196778	0.0215255	3.59779e-19	1,2	1:01	1.95849e-15
ANK2	ENSG00000145362	4	112475843	A	C	0.4018	0.12449	0.0266234	3.34578e-06	1,2	1:01	0.00608413
ANK3	ENSG00000151150	10	60141024	G	C	0.075	-0.339013	0.0590057	1.23149e-08	1,2	1:01	2.72657e-05
ANKEF1	ENSG00000132623	20	10031873	T	C	0.5982	0.185591	0.0411134	7.15291e-06	1,2	1:03	0.0148335
ANKEF1	ENSG00000132623	20	10035031	T	C	0.1538	-0.298113	0.0512148	7.99537e-09	1,2	3:03	NA
ANKEF1	ENSG00000132623	20	10044302	T	G	0.1728	-0.508521	0.0482739	1.27617e-24	1,2	2:03	NA
ANKK1	ENSG00000170209	11	113322075	T	C	0.1426	0.391302	0.0498789	1.15766e-14	1,2	2:03	NA
ANKK1	ENSG00000170209	11	113409200	A	G	0.4906	0.39758	0.0367727	8.8295e-26	1,2	1:03	6.10751e-22
ANKK1	ENSG00000170209	11	113719309	G	A	0.3112	0.2571	0.0394327	1.13878e-10	1,2	3:03	NA
ANKLE1	ENSG00000160117	19	17264404	T	C	0.2467	-0.276059	0.0432602	2.73275e-10	1,2	1:02	1.07848e-06
ANKLE1	ENSG00000160117	19	17284911	A	G	0.89	0.282345	0.0574616	1.05168e-06	1,2	2:02	NA
ANKLE2	ENSG00000176915	12	132916933	A	G	0.4244	-0.121117	0.0256041	2.57826e-06	1,2	1:01	0.00519402
ANKMY1	ENSG00000144504	2	240524036	A	C	0.2264	-0.223294	0.0357088	6.05664e-10	1,2	1:02	2.51246e-06
ANKMY1	ENSG00000144504	2	240566924	G	A	0.0228	0.437424	0.0914465	1.99574e-06	1,2	2:02	NA
ANKMY2	ENSG00000106524	7	16586585	T	G	0.4411	-0.13622	0.0203371	3.60014e-11	1,2	2:02	NA
ANKMY2	ENSG00000106524	7	16637330	A	C	0.3547	0.178489	0.0209417	5.9978e-17	1,2	1:02	4.0123e-13
ANKRA2	ENSG00000164331	5	73560670	A	G	0.044	0.538188	0.0650608	4.39085e-16	1,2	2:02	NA
ANKRA2	ENSG00000164331	5	73627943	G	A	0.2481	-0.264917	0.0318586	3.12556e-16	1,2	1:02	1.33334e-12
ANKRD10	ENSG00000088448	13	110931170	A	C	0.1834	-0.149405	0.0261294	1.44163e-08	1,2	2:02	NA
ANKRD10	ENSG00000088448	13	111006648	G	A	0.3144	0.217368	0.0217394	1.87274e-22	1,2	1:02	1.70876e-18
ANKRD10-IT1	ENSG00000229152	13	111006648	G	A	0.3144	0.119027	0.0174554	1.62316e-11	1,2	1:01	7.43219e-08
ANKRD13B	ENSG00000198720	17	29590753	G	A	0.6298	-0.159272	0.0219998	9.22914e-13	1,2	1:01	1.69482e-09
ANKRD13D	ENSG00000172932	11	67161683	G	A	0.0372	0.576203	0.0544291	7.66134e-25	1,2	1:01	4.33734e-21
ANKRD16	ENSG00000134461	10	5907459	T	TTTG	0.3193	-0.230979	0.0365177	3.87883e-10	1,2	1:01	1.95671e-06
ANKRD18B	ENSG00000230453	9	33524103	T	C	0.7784	-0.445884	0.0525335	7.9963e-17	1,2	2:03	NA
ANKRD18B	ENSG00000230453	9	33524777	A	C	0.3732	0.75568	0.0435751	9.15779e-59	1,2	1:03	1.9271e-54
ANKRD18B	ENSG00000230453	9	33527447	A	G	0.2781	-0.226733	0.0469314	1.58109e-06	1,2	3:03	NA
ANKRD18EP	ENSG00000217165	6	39259971	C	T	0.0306	-0.838727	0.183762	5.94714e-06	2	1:01	0.0113581
ANKRD19P	ENSG00000187984	9	92863263	C	T	0.3433	-0.292903	0.0521709	2.87325e-08	2	1:01	6.47672e-05
ANKRD20A21P	ENSG00000277112	20	30687823	A	C	0.139	0.560688	0.0628525	2.31258e-18	1,2	1:01	1.07803e-14
ANKRD20A4	ENSG00000172014	9	64463566	A	C	0.4622	0.755202	0.0436174	1.32228e-58	1,2	1:03	1.52275e-54
ANKRD20A4	ENSG00000172014	9	64837884	A	G	0.0979	-0.599926	0.0610159	8.533e-22	1,2	2:03	NA
ANKRD20A4	ENSG00000172014	9	64951116	T	C	0.4346	-0.237607	0.04853	1.14783e-06	1,2	3:03	NA
ANKRD20A7P	ENSG00000236816	9	42736109	A	G	0.7249	0.394612	0.0615078	2.20382e-10	1,2	2:02	NA
ANKRD20A7P	ENSG00000236816	9	42764737	A	G	0.8321	-1.05913	0.0723992	7.02885e-44	1,2	1:02	6.96349e-40
ANKRD24	ENSG00000089847	19	4170471	A	G	0.1898	-0.20251	0.0360471	2.53462e-08	1,2	2:02	NA
ANKRD24	ENSG00000089847	19	4177054	G	A	0.8739	-0.729125	0.0462064	5.06792e-50	1,2	1:02	1.39528e-45
ANKRD26	ENSG00000107890	10	27157843	T	A	0.0523	0.891855	0.0492956	3.89506e-63	1,2	1:02	1.00529e-58
ANKRD26	ENSG00000107890	10	27190926	A	G	0.1967	-0.128628	0.0268985	2.00943e-06	1,2	2:02	NA
ANKRD27	ENSG00000105186	19	32640984	T	C	0.0672	0.206392	0.0336627	1.27421e-09	1,2	1:01	3.95036e-06
ANKRD28	ENSG00000206560	3	15864220	G	T	0.2075	0.191823	0.0346731	4.07828e-08	1,2	1:01	0.000100056
ANKRD29	ENSG00000154065	18	23673187	C	A	0.5731	0.139284	0.0289526	1.74595e-06	1,2	1:01	0.00309251
ANKRD31	ENSG00000145700	5	75032187	T	C	0.0494	-0.812459	0.179672	9.11948e-06	1	1:01	0.0148045
ANKRD33B	ENSG00000164236	5	10592338	T	C	0.5596	-0.527648	0.0361821	1.21986e-43	1,2	1:02	2.25473e-39
ANKRD33B	ENSG00000164236	5	10594182	G	A	0.0638	0.323402	0.0676385	2.01577e-06	1,2	2:02	NA
ANKRD35	ENSG00000198483	1	145872788	C	G	0.421	0.290748	0.0304423	1.04041e-20	1,2	1:01	3.00521e-17
ANKRD36	ENSG00000135976	2	97552405	G	T	0.6865	0.334109	0.0260201	6.20861e-35	1,2	1:01	3.02116e-31
ANKRD36B	ENSG00000196912	2	97608974	G	A	0.6898	-0.428811	0.0352508	9.26564e-32	1,2	1:01	4.64432e-28
ANKRD36BP2	ENSG00000230006	2	88782415	C	T	0.4268	0.243455	0.0398719	1.48374e-09	1,2	1:01	3.06343e-06
ANKRD36C	ENSG00000174501	2	95992840	G	A	0.4526	0.152646	0.0327652	3.63044e-06	1,2	1:01	0.0029741
ANKRD39	ENSG00000213337	2	96823917	G	A	0.024	0.720056	0.0855426	1.39446e-16	1,2	1:02	2.93737e-13
ANKRD39	ENSG00000213337	2	96869566	A	G	0.2438	0.174021	0.0284337	1.36222e-09	1,2	2:02	NA
ANKRD40	ENSG00000154945	17	50711521	A	G	0.2802	-0.16732	0.0212734	9.9131e-15	1,2	1:01	4.41537e-11
ANKRD44	ENSG00000065413	2	196992346	T	C	0.5182	-0.161309	0.0303091	1.27889e-07	1,2	1:03	0.000179002
ANKRD44	ENSG00000065413	2	197278787	T	C	0.313	0.226068	0.0363468	7.44327e-10	1,2	3:03	NA
ANKRD44	ENSG00000065413	2	197331484	G	A	0.4072	-0.195627	0.0340791	1.26914e-08	1,2	2:03	NA
ANKRD46	ENSG00000186106	8	100558124	G	A	0.3421	0.121439	0.0184741	8.06707e-11	1,2	1:01	2.3504e-07
ANKRD50	ENSG00000151458	4	124751252	C	T	0.5785	0.132161	0.0269818	1.13542e-06	1,2	1:01	0.00256328
ANKRD54	ENSG00000100124	22	37844361	C	G	0.062	1.45765	0.0453676	3.09036e-154	1,2	1:01	5.25369e-149
ANKRD65	ENSG00000235098	1	1409623	C	T	0.1364	-0.785516	0.0444028	8.25781e-61	1,2	1:01	2.48195e-56
ANKRD7	ENSG00000106013	7	118094833	A	G	0.0437	-0.465114	0.0931895	7.13435e-07	1,2	2:02	NA
ANKRD7	ENSG00000106013	7	118198109	T	G	0.7058	-0.315296	0.0442716	2.09401e-12	1,2	1:02	5.11649e-09
ANKRD9	ENSG00000156381	14	102508662	C	T	0.605	0.209629	0.0243472	2.97065e-17	1,2	1:01	1.44614e-13
ANKS1B	ENSG00000185046	12	99896632	G	C	0.5834	-0.190656	0.0273677	6.04006e-12	1,2	1:01	1.67073e-08
ANKS6	ENSG00000165138	9	98782076	T	C	0.6283	-0.341737	0.0332095	1.25798e-23	1,2	1:01	7.99391e-20
ANLN	ENSG00000011426	7	36356374	T	G	0.0511	0.507654	0.0924678	5.14766e-08	1,2	1:01	0.000134608
ANO2	ENSG00000047617	12	5947284	T	G	0.841	-0.504056	0.0502106	1.29828e-22	1,2	1:02	1.02408e-18
ANO2	ENSG00000047617	12	5953712	A	G	0.4662	0.229799	0.0360061	2.71816e-10	1,2	2:02	NA
ANO5	ENSG00000171714	11	22252105	AG	A	0.8141	-0.125309	0.0218765	1.36018e-08	1,2	1:01	3.85037e-05
ANO6	ENSG00000177119	12	45329422	G	A	0.4522	-0.255797	0.0274362	7.57577e-20	1,2	1:01	3.2056e-16
ANO7	ENSG00000146205	2	241217672	T	C	0.1271	0.497643	0.0550608	8.70614e-19	1,2	2:03	NA
ANO7	ENSG00000146205	2	241226797	T	C	0.2333	0.285907	0.0462513	9.39677e-10	1,2	3:03	NA
ANO7	ENSG00000146205	2	241251648	C	A	0.8194	0.407232	0.0482964	1.24669e-16	1,2	1:03	7.91046e-13
ANO7L1	ENSG00000237276	1	16216340	G	A	0.2602	0.409647	0.0470112	1.27647e-17	1,2	1:01	7.10612e-14
ANP32B	ENSG00000136938	9	97983331	T	C	0.0285	0.310201	0.0649506	2.06838e-06	1,2	1:01	0.00393608
ANPEP	ENSG00000166825	15	89768757	T	TCCTCAGTTGAAGACCCCC	0.1973	-0.143741	0.0312857	4.92008e-06	1,2	2:02	NA
ANPEP	ENSG00000166825	15	89814887	G	A	0.4107	-0.369779	0.0242449	3.61016e-47	1,2	1:02	6.5188e-43
ANTXR2	ENSG00000163297	4	79614887	G	A	0.7089	-0.146569	0.0281446	2.34147e-07	1,2	1:02	0.000384037
ANTXR2	ENSG00000163297	4	79897263	C	T	0.7832	-0.144355	0.0315719	5.4591e-06	1,2	2:02	NA
ANTXRL	ENSG00000274209	10	46284720	C	G	0.6892	-0.208685	0.0402789	2.91097e-07	2	2:02	NA
ANTXRL	ENSG00000274209	10	46292343	G	A	0.1708	1.16346	0.0513305	3.47647e-85	2	1:02	1.59194e-80
ANXA11	ENSG00000122359	10	80200789	A	G	0.2151	-0.19249	0.034622	3.50403e-08	1,2	1:01	0.000113258
ANXA5	ENSG00000164111	4	121647825	A	C	0.0461	0.317786	0.0439687	1.00745e-12	1,2	2:03	NA
ANXA5	ENSG00000164111	4	121675385	G	A	0.263	-0.627415	0.0302707	4.58132e-79	1,2	1:03	1.53096e-74
ANXA5	ENSG00000164111	4	121696338	C	T	0.4076	0.127459	0.0276232	4.48527e-06	1,2	3:03	NA
ANXA6	ENSG00000197043	5	151155701	T	C	0.2504	0.154375	0.0298828	2.90982e-07	1,2	1:01	0.000679034
ANXA7	ENSG00000138279	10	73172519	T	C	0.0575	-0.303926	0.0422051	1.20742e-12	1,2	1:01	1.93179e-09
ANXA9	ENSG00000143412	1	150996466	T	C	0.6064	0.205225	0.037666	6.45929e-08	1,2	1:01	9.46742e-05
AOAH	ENSG00000136250	7	36721344	C	G	0.452	-0.243259	0.0328159	2.71718e-13	1,2	1:01	1.0909e-09
AP000347.2	ENSG00000272578	22	23708654	T	C	0.5433	-0.116565	0.02367	9.95573e-07	1,2	1:01	0.00252052
AP000350.5	ENSG00000273295	22	23924680	A	G	0.5915	1.3078	0.0567488	1.56986e-93	1,2	1:09	1.0274e-88
AP000350.5	ENSG00000273295	22	23929968	A	G	0.154	-0.479198	0.0581435	5.66466e-16	1,2	4:09	NA
AP000350.5	ENSG00000273295	22	23935815	G	A	0.6852	0.676841	0.0610763	6.53276e-27	1,2	3:09	NA
AP000350.5	ENSG00000273295	22	23939364	A	C	0.5582	-0.959957	0.0613159	2.84557e-49	1,2	2:09	NA
AP000350.5	ENSG00000273295	22	23991776	C	T	0.1556	0.249355	0.0497875	6.55326e-07	1,2	7:09	NA
AP000350.5	ENSG00000273295	22	23994337	A	C	0.4805	0.340893	0.0409864	3.13498e-16	1,2	5:09	NA
AP000350.5	ENSG00000273295	22	24000597	T	C	0.6253	-0.247699	0.0439411	2.28589e-08	1,2	8:09	NA
AP000350.5	ENSG00000273295	22	24001339	G	C	0.2079	-0.339361	0.0411366	5.3225e-16	1,2	6:09	NA
AP000350.5	ENSG00000273295	22	24251006	T	C	0.0528	0.269519	0.0591257	5.83324e-06	1,2	9:09	NA
AP000351.3	ENSG00000250470	22	23911506	A	G	0.0279	-0.415903	0.0814664	4.29751e-07	2	3:05	NA
AP000351.3	ENSG00000250470	22	23989559	C	A	0.5074	0.797124	0.0621041	6.51565e-34	2	1:05	8.3702e-30
AP000351.3	ENSG00000250470	22	23990285	A	G	0.0668	0.66422	0.0752033	8.70983e-18	2	2:05	NA
AP000351.3	ENSG00000250470	22	24003209	G	T	0.469	0.317079	0.0633409	7.09536e-07	2	5:05	NA
AP000351.3	ENSG00000250470	22	24669721	G	A	0.042	0.408057	0.0625807	1.36952e-10	2	4:05	NA
AP000351.4	ENSG00000224205	22	23916590	T	C	0.5904	-0.364375	0.0475704	6.50732e-14	2	5:10	NA
AP000351.4	ENSG00000224205	22	23927852	C	A	0.154	-0.442601	0.0525929	2.34529e-16	2	4:10	NA
AP000351.4	ENSG00000224205	22	23936089	C	T	0.6867	0.672711	0.0540755	3.99574e-32	2	3:10	NA
AP000351.4	ENSG00000224205	22	23989394	C	T	0.5055	0.702068	0.0534615	3.10159e-35	2	1:10	4.23802e-31
AP000351.4	ENSG00000224205	22	23990285	A	G	0.0668	0.300983	0.0555027	8.18517e-08	2	10:10	NA
AP000351.4	ENSG00000224205	22	23991776	C	T	0.1556	0.402218	0.0485944	6.78688e-16	2	8:10	NA
AP000351.4	ENSG00000224205	22	23994337	A	C	0.4805	0.33262	0.0405843	1.2574e-15	2	9:10	NA
AP000351.4	ENSG00000224205	22	24000597	T	C	0.6253	-0.370224	0.0436532	1.41327e-16	2	2:10	NA
AP000351.4	ENSG00000224205	22	24001339	G	C	0.2079	-0.480771	0.0390887	1.6655e-31	2	6:10	NA
AP000351.4	ENSG00000224205	22	24669721	G	A	0.042	0.317585	0.0427873	3.48412e-13	2	7:10	NA
AP000436.4	ENSG00000270775	11	65021722	C	T	0.5672	0.481642	0.0478176	2.43369e-22	2	1:01	1.08564e-18
AP000442.1	ENSG00000255139	11	59489737	C	T	0.0499	-0.379464	0.085384	9.85517e-06	1,2	2:02	NA
AP000442.1	ENSG00000255139	11	59600740	T	C	0.0609	0.84897	0.0860415	6.20903e-22	1,2	1:02	2.7098e-18
AP000560.3	ENSG00000278879	11	74900390	T	C	0.2903	0.780976	0.0513666	3.59165e-45	2	1:01	4.64924e-41
AP000648.5	ENSG00000280385	11	90189280	A	AT	0.0939	-0.326684	0.0557552	7.2406e-09	2	2:02	NA
AP000648.5	ENSG00000280385	11	90204653	A	G	0.444	0.65293	0.0333795	5.90352e-68	2	1:02	1.26989e-63
AP000688.29	ENSG00000233393	21	36065268	A	G	0.583	-0.221159	0.0400013	4.15908e-08	1,2	1:01	0.000113288
AP000692.10	ENSG00000273199	21	36320209	T	C	0.1422	0.475668	0.0588604	1.92268e-15	1,2	1:01	9.04887e-12
AP000695.4	ENSG00000233818	21	36430331	C	T	0.4884	0.281315	0.030739	3.3142e-19	1,2	1:02	1.89239e-15
AP000695.4	ENSG00000233818	21	36463684	G	C	0.4286	-0.148062	0.0309185	1.94388e-06	1,2	2:02	NA
AP000695.6	ENSG00000230479	21	36240405	A	G	0.6671	-0.120608	0.027083	9.45787e-06	1,2	3:03	NA
AP000695.6	ENSG00000230479	21	36446604	C	T	0.5968	0.322409	0.0282216	2.03329e-28	1,2	1:03	1.82892e-24
AP000695.6	ENSG00000230479	21	36461960	C	T	0.688	0.165488	0.0289602	1.47202e-08	1,2	2:03	NA
AP000696.2	ENSG00000231324	21	36640708	T	C	0.3959	0.19789	0.0402898	1.062e-06	1,2	2:02	NA
AP000696.2	ENSG00000231324	21	36693537	G	GT	0.2152	-0.289865	0.0486575	3.60306e-09	1,2	1:02	1.00552e-05
AP000704.5	ENSG00000224790	21	36958304	A	G	0.0732	-0.396964	0.0834905	2.29455e-06	1,2	1:02	0.00497311
AP000704.5	ENSG00000224790	21	37022780	G	A	0.3287	-0.18145	0.0408369	9.89662e-06	1,2	2:02	NA
AP000892.6	ENSG00000280143	11	117211047	G	C	0.3171	-0.316225	0.029294	1.0276e-25	1,2	1:01	1.104e-21
AP001056.1	ENSG00000237604	21	43826445	A	G	0.8288	-0.57801	0.0827384	2.18979e-11	1	4:05	NA
AP001056.1	ENSG00000237604	21	43853986	A	G	0.023	1.21554	0.16969	7.44271e-12	1	3:05	NA
AP001056.1	ENSG00000237604	21	43859644	A	G	0.0485	1.24215	0.116141	1.6731e-22	1	2:05	NA
AP001056.1	ENSG00000237604	21	43945227	T	C	0.0276	0.79223	0.14391	8.55982e-08	1	5:05	NA
AP001056.1	ENSG00000237604	21	44057219	A	G	0.279	0.953705	0.0773648	5.10197e-28	1	1:05	4.8601e-24
AP001062.7	ENSG00000184441	21	44007465	A	G	0.1377	-0.220042	0.0411579	1.124e-07	1,2	3:03	NA
AP001062.7	ENSG00000184441	21	44335477	T	C	0.2196	-0.23923	0.0333458	1.46e-12	1,2	2:03	NA
AP001062.7	ENSG00000184441	21	44339863	A	T	0.2295	0.253113	0.0314927	2.70703e-15	1,2	1:03	1.34341e-11
AP001350.4	ENSG00000280010	11	58607820	G	A	0.1469	0.46255	0.0289291	3.52123e-51	1,2	1:01	4.08587e-47
AP001372.2	ENSG00000254837	11	74531798	GTCTTTT	G	0.4	0.244152	0.0311763	1.27766e-14	1,2	1:01	4.37321e-11
AP001469.5	ENSG00000223901	21	46219578	G	C	0.6165	-0.239916	0.0496389	1.66078e-06	2	1:01	0.00353101
AP001469.7	ENSG00000228137	21	46232314	A	G	0.3072	0.236226	0.0465098	4.55909e-07	1,2	1:01	0.00102132
AP001469.9	ENSG00000239415	21	46267894	C	G	0.82	0.368329	0.0492575	1.70866e-13	1,2	1:01	6.75512e-10
AP001505.10	ENSG00000276529	21	44976991	C	T	0.1578	0.627652	0.0468544	1.2468e-37	1,2	1:01	1.91766e-33
AP001625.6	ENSG00000235772	21	42124074	C	T	0.0614	0.388095	0.0842505	4.8893e-06	2	2:02	NA
AP001625.6	ENSG00000235772	21	42555993	T	G	0.2413	-0.639994	0.0564134	1.91869e-27	2	1:02	2.3911e-23
AP001627.1	ENSG00000225731	21	42583038	C	G	0.6997	0.193291	0.0412663	3.2218e-06	1,2	2:03	NA
AP001627.1	ENSG00000225731	21	42695510	A	G	0.1257	0.293798	0.0630785	3.6521e-06	1,2	3:03	NA
AP001627.1	ENSG00000225731	21	42741204	G	A	0.2315	0.367738	0.0488689	1.2187e-13	1,2	1:03	6.47057e-10
AP003068.23	ENSG00000254614	11	65181084	G	A	0.3146	-1.16251	0.0209393	3.27554e-301	1,2	1:02	1.55551e-294
AP003068.23	ENSG00000254614	11	65195487	G	A	0.9159	-0.298066	0.0344016	1.91713e-17	1,2	2:02	NA
AP004782.1	ENSG00000279711	11	133064496	C	T	0.8407	-0.592577	0.0582076	3.51983e-23	1,2	1:02	3.19828e-19
AP004782.1	ENSG00000279711	11	133064829	G	A	0.393	0.268166	0.0386146	7.00659e-12	1,2	2:02	NA
AP006222.2	ENSG00000228463	1	17722	G	A	0.052	-0.826772	0.12351	3.6991e-11	1,2	2:02	NA
AP006222.2	ENSG00000228463	1	280550	A	G	0.0117	-1.45218	0.20261	1.52857e-12	1,2	1:02	2.99153e-09
AP006621.5	ENSG00000255284	11	780321	CTG	C	0.5126	-0.611604	0.0268244	2.99174e-92	1,2	1:01	1.99576e-87
AP006621.6	ENSG00000255142	11	780321	CTG	C	0.5126	-0.695588	0.03503	9.5481e-74	1,2	1:01	4.11501e-69
AP1AR	ENSG00000138660	4	112237345	G	A	0.504	0.125047	0.0226034	4.08052e-08	1,2	1:01	9.2724e-05
AP1G2	ENSG00000213983	14	23553397	T	C	0.0964	0.272649	0.0437404	6.83605e-10	1,2	1:01	2.43372e-06
AP1M1	ENSG00000072958	19	16197975	TCGCTGCCGCCGCCACCGCCCTCGGC	T	0.1804	-0.143066	0.0254135	2.37362e-08	1,2	1:01	6.58889e-05
AP2A1	ENSG00000196961	19	49767008	AGCCC	A	0.1097	-0.125378	0.0236681	1.45831e-07	1,2	1:01	0.000449323
AP2A2	ENSG00000183020	11	353394	C	A	0.183	0.114681	0.0251448	5.75819e-06	1,2	2:02	NA
AP2A2	ENSG00000183020	11	973542	T	C	0.3987	0.192043	0.0198248	3.1245e-21	1,2	1:02	2.66117e-17
AP2B1	ENSG00000006125	17	35600107	G	A	0.7893	-0.549758	0.0343624	3.19394e-51	1,2	1:02	5.94909e-47
AP2B1	ENSG00000006125	17	35649600	T	C	0.0662	0.266154	0.0523963	4.54713e-07	1,2	2:02	NA
AP2M1	ENSG00000161203	3	184172309	A	G	0.134	-0.343061	0.0334008	1.50639e-23	1,2	1:01	1.09768e-19
AP2S1	ENSG00000042753	19	46838237	A	G	0.1577	-0.256575	0.0234785	2.80356e-26	1,2	1:01	2.74147e-22
AP3B1	ENSG00000132842	5	78013886	A	G	0.2453	-0.163964	0.0324247	5.10916e-07	1,2	1:01	0.00110988
AP3B2	ENSG00000103723	15	82397064	C	G	0.0224	0.646451	0.106185	1.65437e-09	1,2	2:02	NA
AP3B2	ENSG00000103723	15	82715381	A	ATGT	0.158	0.804783	0.0382793	6.02262e-81	1,2	1:02	2.3307e-76
AP3D1	ENSG00000065000	19	2122207	C	CCAG	0.2633	-0.142806	0.0166336	3.62468e-17	1,2	1:01	3.22947e-13
AP3M1	ENSG00000185009	10	74240952	G	T	0.1151	0.298618	0.0346179	2.61437e-17	1,2	1:02	7.30345e-14
AP3M1	ENSG00000185009	10	74311445	A	G	0.7328	0.135411	0.0267771	5.10591e-07	1,2	2:02	NA
AP3M2	ENSG00000070718	8	42153086	C	G	0.0597	0.853416	0.0616291	7.11304e-40	1,2	2:02	NA
AP3M2	ENSG00000070718	8	42157634	CAT	C	0.453	-0.521642	0.0264524	6.91157e-73	1,2	1:02	2.16826e-68
AP3S2	ENSG00000157823	15	89828870	C	T	0.7515	-0.173435	0.0261973	5.96243e-11	1,2	1:01	2.03516e-07
AP4B1	ENSG00000134262	1	113871109	A	C	0.1792	-0.281325	0.03678	4.93193e-14	1,2	1:01	1.60949e-10
AP4E1	ENSG00000081014	15	50506991	C	T	0.0116	0.383283	0.0862325	9.83464e-06	1,2	4:04	NA
AP4E1	ENSG00000081014	15	51032029	T	C	0.2265	-0.175203	0.0239543	5.49974e-13	1,2	2:04	NA
AP4E1	ENSG00000081014	15	51065831	C	T	0.3641	-0.361954	0.0212796	7.52859e-57	1,2	1:04	1.28557e-52
AP4E1	ENSG00000081014	15	51156871	T	G	0.0282	0.318119	0.0563835	2.21636e-08	1,2	3:04	NA
AP4M1	ENSG00000221838	7	100051336	C	T	0.2655	-0.221729	0.0328113	2.43295e-11	1,2	1:01	5.91099e-08
AP4S1	ENSG00000100478	14	30920746	A	ATAC	0.0427	0.369518	0.0707758	2.18349e-07	1,2	1:01	0.000480698
AP5B1	ENSG00000254470	11	65800785	T	A	0.2805	-0.0978966	0.0201792	1.43082e-06	1,2	1:01	0.00192359
APAF1	ENSG00000120868	12	98718545	G	A	0.2771	0.176099	0.0302579	8.02716e-09	1,2	1:01	1.92345e-05
APBA3	ENSG00000011132	19	3749546	G	A	0.142	0.151363	0.0253067	3.12643e-09	1,2	1:01	1.41799e-05
APBB1	ENSG00000166313	11	6418516	C	G	0.7713	0.501775	0.039546	3.32984e-34	1,2	1:02	4.78099e-30
APBB1	ENSG00000166313	11	6419821	T	C	0.5088	-0.250294	0.0338536	3.12569e-13	1,2	2:02	NA
APBB1IP	ENSG00000077420	10	26438525	A	G	0.6598	-0.141395	0.0300962	3.00987e-06	1,2	1:01	0.00634611
APBB2	ENSG00000163697	4	41049275	A	G	0.2043	-0.152816	0.0311845	1.12287e-06	1,2	1:01	0.00290736
APC	ENSG00000134982	5	112707687	G	T	0.0957	-0.206789	0.0304557	1.96821e-11	1,2	1:01	7.28796e-08
APCDD1	ENSG00000154856	18	10041357	G	C	0.3475	-0.213427	0.0291713	5.38855e-13	1,2	1:01	2.99719e-09
APCDD1L	ENSG00000198768	20	58514916	G	GT	0.6778	-0.322933	0.0336899	7.66147e-21	1,2	1:01	6.10493e-17
APEH	ENSG00000164062	3	49498696	TTTA	T	0.3622	0.129927	0.0284979	5.80094e-06	1,2	1:01	0.0043267
APEX1	ENSG00000100823	14	20451884	T	C	0.6199	-0.191948	0.0280293	1.33653e-11	1,2	1:01	7.04347e-08
APH1A	ENSG00000117362	1	150268830	T	G	0.1237	-0.201536	0.0378304	1.24271e-07	1,2	1:01	0.000159686
APH1B	ENSG00000138613	15	63279621	T	C	0.1317	0.262268	0.0398703	7.8334e-11	1,2	1:01	2.63397e-07
APIP	ENSG00000149089	11	34936739	A	T	0.2293	-0.12565	0.0271786	4.29953e-06	1,2	2:02	NA
APIP	ENSG00000149089	11	34937511	G	A	0.146	-0.55166	0.0310814	3.93282e-61	1,2	1:02	9.87764e-57
APLF	ENSG00000169621	2	68525120	C	T	0.0661	0.295022	0.055139	1.09774e-07	1,2	1:01	0.00027213
APLNR	ENSG00000134817	11	57206319	T	C	0.0747	-0.220207	0.0475188	4.08112e-06	1,2	1:01	0.00596523
APLP1	ENSG00000105290	19	35880522	T	A	0.0362	0.523375	0.104767	6.97039e-07	1,2	1:01	0.00148855
APLP2	ENSG00000084234	11	130065768	T	C	0.0494	-0.600277	0.059388	6.8574e-23	1,2	1:01	5.36987e-19
APOB	ENSG00000084674	2	20881926	G	A	0.4829	0.19657	0.0400389	1.0736e-06	1,2	1:02	0.002213
APOB	ENSG00000084674	2	21227952	G	C	0.2196	-0.229961	0.0487431	2.73948e-06	1,2	2:02	NA
APOBEC2	ENSG00000124701	6	41045920	A	C	0.3428	-0.0882687	0.0176618	6.8957e-07	1,2	1:01	0.0016868
APOBEC3A	ENSG00000128383	22	38962032	C	A	0.0879	-0.284355	0.0586934	1.47812e-06	1,2	1:01	0.00259577
APOBEC3C	ENSG00000244509	22	39024596	C	T	0.418	-0.223236	0.0276379	1.98428e-15	1,2	1:01	7.68404e-12
APOBEC3D	ENSG00000243811	22	39024088	G	A	0.2664	0.239188	0.0442927	8.40082e-08	1,2	1:01	0.000176285
APOBEC3G	ENSG00000239713	22	39084254	T	C	0.5846	-0.361472	0.0349896	8.60972e-24	1,2	1:01	5.15972e-20
APOC1	ENSG00000130208	19	44935906	G	C	0.2425	0.267939	0.0431268	7.75322e-10	1,2	1:01	2.56573e-06
APOD	ENSG00000189058	3	195567882	T	G	0.5611	-0.189449	0.0286663	6.42647e-11	1,2	1:01	3.30571e-07
APOL4	ENSG00000100336	22	36148968	G	C	0.144	0.206558	0.0456552	6.82348e-06	1,2	3:03	NA
APOL4	ENSG00000100336	22	36200606	T	C	0.442	-0.314766	0.0360238	1.05565e-17	1,2	2:03	NA
APOL4	ENSG00000100336	22	36202599	A	G	0.1068	-0.980366	0.0588092	6.03546e-55	1,2	1:03	1.52275e-50
APOL5	ENSG00000128313	22	35685923	C	A	0.6411	-0.72758	0.0263844	1.15611e-123	1,2	1:01	1.33886e-118
APOL6	ENSG00000221963	22	35646939	T	C	0.4888	-0.290845	0.0302651	6.1724e-21	1,2	1:01	4.2744e-17
APOM	ENSG00000204444	6	31639319	TC	T	0.1735	-0.380691	0.0361463	1.29422e-24	1,2	1:02	3.02895e-20
APOM	ENSG00000204444	6	32618650	T	C	0.0447	-0.298936	0.0610248	1.13323e-06	1,2	2:02	NA
APOPT1	ENSG00000256053	14	103568232	A	G	0.3269	-0.437279	0.0217285	2.16699e-75	1,2	1:01	8.07721e-71
APPL1	ENSG00000157500	3	57271215	G	A	0.663	-0.194597	0.0243265	3.59613e-15	1,2	1:01	1.28649e-11
APPL2	ENSG00000136044	12	106141529	C	T	0.9843	-0.620521	0.134052	4.18153e-06	1,2	1:01	0.00874624
APRT	ENSG00000198931	16	88800325	T	C	0.0412	0.424344	0.0737726	1.1865e-08	1,2	2:02	NA
APRT	ENSG00000198931	16	88811949	T	G	0.0624	-0.981373	0.0585334	1.69014e-55	1,2	1:02	6.43646e-51
APTR	ENSG00000214293	7	77691827	A	G	0.122	-0.891201	0.0421271	9.0998e-82	1,2	1:02	4.84999e-77
APTR	ENSG00000214293	7	77758177	C	T	0.0478	0.581007	0.0631324	2.13987e-19	1,2	2:02	NA
APTX	ENSG00000137074	9	32994502	G	T	0.5013	0.152282	0.0199575	5.64758e-14	1,2	1:01	2.27476e-10
AQP11	ENSG00000178301	11	77601745	A	G	0.215	0.34217	0.0478304	1.67668e-12	1,2	1:01	4.66823e-09
AQP3	ENSG00000165272	9	33436589	T	A	0.241	0.289807	0.0389543	2.24701e-13	1,2	2:02	NA
AQP3	ENSG00000165272	9	33447549	T	G	0.0624	0.949457	0.0750628	5.12797e-34	1,2	1:02	5.08302e-30
AQP4-AS1	ENSG00000260372	18	26777489	G	T	0.4399	-0.134429	0.03023	9.7381e-06	1,2	3:03	NA
AQP4-AS1	ENSG00000260372	18	26930799	G	A	0.5623	-0.331483	0.031785	3.45816e-24	1,2	1:03	2.43889e-20
AQP4-AS1	ENSG00000260372	18	26981818	G	T	0.0962	-0.288743	0.0562765	3.49564e-07	1,2	2:03	NA
AQP7P1	ENSG00000186466	9	63325486	T	C	0.0505	0.621976	0.0850229	5.4403e-13	1,2	2:03	NA
AQP7P1	ENSG00000186466	9	63382743	A	T	0.4561	0.422604	0.0349543	2.07637e-31	1,2	1:03	7.87991e-28
AQP7P1	ENSG00000186466	9	64079518	T	A	0.0849	-0.390407	0.064522	2.06956e-09	1,2	3:03	NA
AQP7P2	ENSG00000181997	9	64438091	GA	G	0.0262	0.76328	0.141291	8.3217e-08	1,2	4:04	NA
AQP7P2	ENSG00000181997	9	64622338	C	T	0.143	0.615182	0.0656222	4.91572e-20	1,2	1:04	1.62175e-16
AQP7P2	ENSG00000181997	9	65280293	A	G	0.4718	0.359193	0.0429088	2.02502e-16	1,2	3:04	NA
AQP7P2	ENSG00000181997	9	65320554	T	C	0.0588	0.574033	0.0836985	1.25296e-11	1,2	2:04	NA
AQP8	ENSG00000103375	16	25109076	A	G	0.1084	-0.294339	0.065706	8.37934e-06	1,2	1:01	0.0177737
AQR	ENSG00000021776	15	34855091	G	C	0.74	0.180294	0.0265673	2.01427e-11	1,2	1:01	7.27212e-08
ARAP1	ENSG00000186635	11	72703774	T	G	0.0164	-0.588538	0.0897242	8.8298e-11	1,2	1:01	2.29656e-07
ARAP2	ENSG00000047365	4	36310920	A	G	0.0507	-0.347469	0.0650917	1.17296e-07	1,2	1:01	0.000272527
ARC	ENSG00000198576	8	142665282	A	G	0.6371	-0.243848	0.0391168	6.816e-10	1,2	1:01	2.44043e-06
ARF3	ENSG00000134287	12	48916435	CA	C	0.0857	-0.266061	0.0366972	8.5767e-13	1,2	1:01	2.5651e-09
ARF4	ENSG00000168374	3	57464897	A	C	0.0328	0.378325	0.0744159	4.44638e-07	1,2	1:01	0.000806714
ARF4-AS1	ENSG00000272146	3	57620715	A	T	0.1882	0.248113	0.0499272	7.95296e-07	1,2	2:02	NA
ARF4-AS1	ENSG00000272146	3	57702446	A	G	0.4575	-0.336578	0.0399546	1.32423e-16	1,2	1:02	5.20677e-13
ARFGAP3	ENSG00000242247	22	42807846	A	G	0.0364	0.527102	0.0622799	9.67534e-17	1,2	2:02	NA
ARFGAP3	ENSG00000242247	22	42883276	G	A	0.4309	0.256276	0.0238846	1.94217e-25	1,2	1:02	1.78743e-21
ARFGEF2	ENSG00000124198	20	48804725	T	C	0.0327	0.240741	0.0525445	5.22258e-06	1,2	1:01	0.00939352
ARFGEF3	ENSG00000112379	6	138800557	A	ATC	0.0264	0.525405	0.10403	5.2747e-07	1,2	1:01	0.00126211
ARFIP1	ENSG00000164144	4	152850550	A	T	0.0283	0.536469	0.063291	8.73449e-17	1,2	1:02	4.29051e-13
ARFIP1	ENSG00000164144	4	152854207	C	T	0.4681	0.162342	0.020824	1.66735e-14	1,2	2:02	NA
ARG2	ENSG00000081181	14	67625628	T	C	0.2886	0.737228	0.0336699	1.80053e-86	1,2	1:01	8.42059e-82
ARHGAP1	ENSG00000175220	11	46708322	C	T	0.3577	-0.238938	0.0201419	2.21208e-30	1,2	1:01	1.10563e-26
ARHGAP10	ENSG00000071205	4	147867736	T	C	0.0145	-0.855134	0.149131	1.31444e-08	1,2	1:02	2.60959e-05
ARHGAP10	ENSG00000071205	4	148063460	C	G	0.0234	0.485725	0.102695	2.58656e-06	1,2	2:02	NA
ARHGAP11A	ENSG00000198826	15	32519376	C	T	0.3953	-0.167672	0.0334513	6.4059e-07	1,2	2:03	NA
ARHGAP11A	ENSG00000198826	15	32615466	G	C	0.9722	-1.16789	0.0952654	3.45317e-32	1,2	1:03	4.27761e-28
ARHGAP11A	ENSG00000198826	15	32654844	G	T	0.2335	-0.195854	0.0405757	1.61455e-06	1,2	3:03	NA
ARHGAP11B	ENSG00000187951	15	30647260	A	G	0.5232	-0.554996	0.0351098	3.57788e-50	1,2	1:02	6.47569e-46
ARHGAP11B	ENSG00000187951	15	30734094	C	A	0.3081	-0.439564	0.0396105	5.3381e-27	1,2	2:02	NA
ARHGAP15	ENSG00000075884	2	143402487	C	A	0.8195	0.291074	0.0428989	2.03034e-11	1,2	1:01	5.79515e-08
ARHGAP17	ENSG00000140750	16	25028128	C	G	0.6295	0.121408	0.0263531	4.63765e-06	1,2	1:01	0.00987091
ARHGAP18	ENSG00000146376	6	129592349	T	G	0.0417	0.368321	0.0706646	2.28568e-07	1,2	1:01	0.000556751
ARHGAP19	ENSG00000213390	10	97221335	A	G	0.2842	-0.214143	0.0331027	1.57128e-10	1,2	1:01	4.32049e-07
ARHGAP22	ENSG00000128805	10	48554750	A	C	0.0728	-0.538391	0.0602534	2.05171e-18	1,2	1:02	8.90685e-15
ARHGAP22	ENSG00000128805	10	48656570	T	G	0.7016	-0.17489	0.0335886	2.35256e-07	1,2	2:02	NA
ARHGAP23	ENSG00000275832	17	38425169	A	G	0.3959	-0.125421	0.0264534	2.4473e-06	1,2	1:01	0.00419939
ARHGAP26	ENSG00000145819	5	142599635	G	A	0.0998	0.279033	0.0568335	1.07266e-06	1,2	2:02	NA
ARHGAP26	ENSG00000145819	5	143131870	C	CA	0.1524	-0.294997	0.0404223	6.14585e-13	1,2	1:02	2.58615e-09
ARHGAP28	ENSG00000088756	18	6742959	C	A	0.1685	-0.180251	0.0357328	5.44378e-07	1,2	2:02	NA
ARHGAP28	ENSG00000088756	18	6755699	G	C	0.4853	0.163763	0.0276806	4.58774e-09	1,2	1:02	1.72661e-05
ARHGAP33	ENSG00000004777	19	35768592	A	C	0.3407	-0.146228	0.0225904	1.5324e-10	1,2	1:01	4.79028e-07
ARHGAP35	ENSG00000160007	19	46905830	A	G	0.2268	-0.100443	0.0224485	8.58325e-06	1,2	1:01	0.0191799
ARHGAP42	ENSG00000165895	11	100684912	G	A	0.2417	-0.413458	0.0369917	2.41354e-27	1,2	1:02	2.47445e-23
ARHGAP42	ENSG00000165895	11	100749887	C	T	0.0688	-0.351484	0.060068	6.69207e-09	1,2	2:02	NA
ARHGAP44	ENSG00000006740	17	12748851	G	A	0.9532	-0.351776	0.0677567	2.54653e-07	1,2	3:03	NA
ARHGAP44	ENSG00000006740	17	12838627	A	G	0.1805	0.342668	0.0649443	1.63186e-07	1,2	2:03	NA
ARHGAP44	ENSG00000006740	17	12839244	G	A	0.1322	-0.660856	0.0701086	3.12698e-20	1,2	1:03	2.55506e-16
ARHGAP5	ENSG00000100852	14	31997835	G	A	0.2879	0.127607	0.0241126	1.49927e-07	1,2	1:01	0.00037627
ARHGAP5-AS1	ENSG00000258655	14	32076096	C	G	0.0197	0.648337	0.128094	4.98953e-07	1,2	1:01	0.00117862
ARHGAP9	ENSG00000123329	12	57476865	G	A	0.9514	0.522136	0.0564314	1.39395e-19	1,2	1:01	5.04525e-16
ARHGDIB	ENSG00000111348	12	15161427	A	C	0.0344	0.258612	0.057857	8.76349e-06	1,2	1:01	0.0126583
ARHGDIG	ENSG00000242173	16	243563	C	T	0.3086	0.299716	0.061006	1.05586e-06	1,2	1:03	0.0025116
ARHGDIG	ENSG00000242173	16	254804	T	A	0.381	0.293308	0.0622349	2.80535e-06	1,2	3:03	NA
ARHGDIG	ENSG00000242173	16	279211	C	T	0.1617	-0.503677	0.0535167	3.55082e-20	1,2	2:03	NA
ARHGEF10	ENSG00000104728	8	1869738	C	A	0.1293	0.230452	0.0413119	3.16003e-08	1,2	1:01	0.000177099
ARHGEF15	ENSG00000198844	17	8356425	A	G	0.2867	0.150994	0.0243083	7.81104e-10	1,2	1:01	2.74937e-06
ARHGEF18	ENSG00000104880	19	7325295	T	C	0.0172	0.446787	0.0953392	3.18581e-06	1,2	2:02	NA
ARHGEF18	ENSG00000104880	19	7438859	A	G	0.5247	-0.176741	0.0250218	3.12672e-12	1,2	1:02	1.82793e-08
ARHGEF19	ENSG00000142632	1	16184399	T	C	0.601	0.144474	0.0262966	5.03927e-08	1,2	2:02	NA
ARHGEF19	ENSG00000142632	1	16203554	T	C	0.7346	-0.648187	0.0300281	1.76807e-84	1,2	1:02	8.48195e-80
ARHGEF25	ENSG00000240771	12	57610139	A	G	0.8881	-0.190769	0.0369622	2.98482e-07	1,2	2:02	NA
ARHGEF25	ENSG00000240771	12	57610780	G	C	0.2527	0.433071	0.0291305	4.00291e-45	1,2	1:02	3.90882e-41
ARHGEF26	ENSG00000114790	3	154119026	T	C	0.711	0.237931	0.0382226	7.20123e-10	1,2	1:01	1.69229e-06
ARHGEF33	ENSG00000214694	2	38814786	A	G	0.1194	-0.339749	0.0601128	2.09374e-08	1,2	1:01	5.32627e-05
ARHGEF34P	ENSG00000204959	7	144379457	G	A	0.5708	0.384006	0.0431546	2.79368e-18	1,2	1:02	1.11373e-14
ARHGEF34P	ENSG00000204959	7	144449336	A	G	0.5771	0.226008	0.0437677	2.94482e-07	1,2	2:02	NA
ARHGEF35	ENSG00000213214	7	144117807	T	C	0.1205	-0.319834	0.0641293	7.26998e-07	1,2	2:02	NA
ARHGEF35	ENSG00000213214	7	144177389	G	A	0.1898	-0.690219	0.0530081	8.51127e-36	1,2	1:02	7.02048e-32
ARHGEF37	ENSG00000183111	5	149589323	TATTA	T	0.2512	-0.4516	0.0347562	1.15714e-35	1,2	1:02	1.38275e-31
ARHGEF37	ENSG00000183111	5	149631240	T	C	0.162	-0.218589	0.0414686	1.67622e-07	1,2	2:02	NA
ARHGEF39	ENSG00000137135	9	35670813	CAG	C	0.425	0.293458	0.0346258	8.78909e-17	1,2	1:01	3.30267e-13
ARHGEF4	ENSG00000136002	2	131037860	G	GC	0.0991	0.18601	0.0317666	6.53094e-09	1,2	1:01	1.37207e-05
ARHGEF40	ENSG00000165801	14	21071525	T	C	0.4835	-0.112676	0.0247755	6.114e-06	1,2	1:01	0.0181129
ARHGEF5	ENSG00000050327	7	144096458	AAAAT	A	0.2027	-0.244416	0.0514248	2.31365e-06	1,2	2:02	NA
ARHGEF5	ENSG00000050327	7	144256440	T	C	0.2377	-0.264318	0.0529399	7.07195e-07	1,2	1:02	0.00114265
ARHGEF7	ENSG00000102606	13	111007426	G	A	0.3139	0.160992	0.0305738	1.72711e-07	1,2	3:04	NA
ARHGEF7	ENSG00000102606	13	111196369	G	A	0.8763	-0.291947	0.0479171	1.61005e-09	1,2	2:04	NA
ARHGEF7	ENSG00000102606	13	111207192	G	A	0.028	-0.491466	0.102583	1.92511e-06	1,2	4:04	NA
ARHGEF7	ENSG00000102606	13	111273040	C	T	0.3491	0.474474	0.0315731	5.87373e-46	1,2	1:04	1.2869e-41
ARHGEF7-AS2	ENSG00000235875	13	111108758	A	G	0.3579	-0.255188	0.0423236	2.34691e-09	1,2	1:01	8.90586e-06
ARID3B	ENSG00000179361	15	74519928	T	C	0.0272	0.367821	0.0581239	3.8044e-10	1,2	1:01	8.1847e-07
ARL1	ENSG00000120805	12	101395879	C	T	0.256	-0.166826	0.0221772	1.23952e-13	1,2	2:02	NA
ARL1	ENSG00000120805	12	101407727	G	C	0.1034	0.309591	0.03136	5.92454e-22	1,2	1:02	3.60992e-18
ARL10	ENSG00000175414	5	176318829	A	G	0.5722	-0.157588	0.0224876	4.56516e-12	1,2	1:01	1.71785e-08
ARL14EP	ENSG00000152219	11	30204809	C	T	0.1486	0.18946	0.027441	9.19409e-12	1,2	1:02	1.99157e-08
ARL14EP	ENSG00000152219	11	30818702	G	T	0.5456	0.119765	0.0195191	1.24012e-09	1,2	2:02	NA
ARL16	ENSG00000214087	17	81682485	A	G	0.1641	-1.09846	0.0345096	3.16753e-152	1,2	1:01	6.71266e-147
ARL17A	ENSG00000185829	17	45962818	G	A	0.2038	0.257	0.0516234	7.61408e-07	1,2	5:05	NA
ARL17A	ENSG00000185829	17	46044213	C	T	0.2217	0.4107	0.0453941	8.09948e-19	1,2	3:05	NA
ARL17A	ENSG00000185829	17	46264757	C	G	0.2229	0.306079	0.0431533	2.56711e-12	1,2	4:05	NA
ARL17A	ENSG00000185829	17	46541752	A	G	0.5298	-0.403138	0.03806	7.42258e-25	1,2	1:05	4.00433e-21
ARL17A	ENSG00000185829	17	46770948	T	G	0.384	-0.303137	0.0387688	1.411e-14	1,2	2:05	NA
ARL17B	ENSG00000228696	17	45888739	G	C	0.8878	0.270456	0.0442188	1.40022e-09	1,2	6:07	NA
ARL17B	ENSG00000228696	17	46044213	C	T	0.2217	0.305095	0.0656217	3.80392e-06	1,2	7:07	NA
ARL17B	ENSG00000228696	17	46127240	T	C	0.0693	0.334361	0.0629235	1.33982e-07	1,2	5:07	NA
ARL17B	ENSG00000228696	17	46365276	C	T	0.6315	-0.39266	0.0488943	2.8676e-15	1,2	1:07	9.33568e-12
ARL17B	ENSG00000228696	17	46493816	T	C	0.2829	0.395559	0.0581508	1.82489e-11	1,2	4:07	NA
ARL17B	ENSG00000228696	17	46541752	A	G	0.5298	-0.544585	0.0414932	2.8634e-36	1,2	3:07	NA
ARL17B	ENSG00000228696	17	46775246	C	A	0.2439	0.388363	0.0650283	3.31016e-09	1,2	2:07	NA
ARL2	ENSG00000213465	11	65022667	A	G	0.5073	-0.208678	0.0167422	3.75639e-33	1,2	1:01	2.70014e-29
ARL3	ENSG00000138175	10	102676884	T	C	0.0703	-0.465236	0.0558502	2.78494e-16	1,2	1:02	7.55687e-13
ARL3	ENSG00000138175	10	102714289	C	CCCT	0.169	0.337714	0.0421377	3.21125e-15	1,2	2:02	NA
ARL4D	ENSG00000175906	17	43388499	G	A	0.286	0.182913	0.0407194	7.91493e-06	1,2	1:01	0.00855989
ARL6IP1	ENSG00000170540	16	18828466	T	G	0.0563	0.33312	0.0508258	9.14185e-11	1,2	2:02	NA
ARL6IP1	ENSG00000170540	16	18917154	A	T	0.3661	-0.186971	0.0239277	1.45715e-14	1,2	1:02	5.15979e-11
ARL6IP5	ENSG00000144746	3	69105192	G	C	0.5201	-0.218874	0.0280859	1.70022e-14	1,2	1:01	7.26009e-11
ARL6IP6	ENSG00000177917	2	152617662	A	AG	0.1318	-0.265969	0.0359025	2.81096e-13	1,2	1:01	9.24451e-10
ARL8A	ENSG00000143862	1	202143771	A	C	0.5837	0.15847	0.0189629	2.24865e-16	1,2	1:01	1.07372e-12
ARL8B	ENSG00000134108	3	5177513	A	G	0.364	-0.128768	0.0179048	1.28824e-12	1,2	1:01	7.91038e-09
ARL9	ENSG00000196503	4	56451687	G	C	0.1906	-0.254361	0.0487211	2.18588e-07	1,2	1:01	0.000630227
ARMC1	ENSG00000104442	8	65566043	T	C	0.8713	0.409341	0.0320887	1.59812e-34	1,2	1:03	1.40716e-30
ARMC1	ENSG00000104442	8	65634122	A	G	0.8673	0.298137	0.0307792	3.15841e-21	1,2	2:03	NA
ARMC1	ENSG00000104442	8	65679862	C	T	0.1469	0.142826	0.0305301	3.31223e-06	1,2	3:03	NA
ARMC10	ENSG00000170632	7	102995665	C	T	0.1307	-0.200156	0.0292024	1.28446e-11	1,2	1:01	3.75116e-08
ARMC5	ENSG00000140691	16	31505369	A	C	0.276	0.144912	0.0285655	4.70325e-07	1,2	1:01	0.000480698
ARMT1	ENSG00000146476	6	151468574	G	A	0.032	-0.317684	0.044876	2.8081e-12	1,2	1:02	1.33971e-08
ARMT1	ENSG00000146476	6	151475460	G	C	0.1324	-0.103004	0.0220553	3.43824e-06	1,2	2:02	NA
ARNT	ENSG00000143437	1	150781119	A	G	0.5255	-0.193416	0.0273813	3.11513e-12	1,2	1:01	6.71877e-09
ARNT2	ENSG00000172379	15	80370220	A	G	0.0913	0.234291	0.0402229	7.81328e-09	1,2	3:03	NA
ARNT2	ENSG00000172379	15	80404427	T	G	0.0299	-0.557259	0.0669664	2.98684e-16	1,2	1:03	1.53906e-12
ARNT2	ENSG00000172379	15	80595165	T	C	0.2457	-0.16394	0.0275705	3.84812e-09	1,2	2:03	NA
ARPC2	ENSG00000163466	2	218090839	C	T	0.0384	-0.300359	0.0611565	1.06385e-06	1,2	2:02	NA
ARPC2	ENSG00000163466	2	218240002	A	T	0.3867	-0.435587	0.0254559	1.84996e-57	1,2	1:02	2.99042e-53
ARPC3	ENSG00000111229	12	109878880	C	T	0.0208	0.669824	0.0978543	1.36682e-11	1,2	2:03	NA
ARPC3	ENSG00000111229	12	110307792	A	AG	0.23	-0.207484	0.0211781	1.17161e-21	1,2	1:03	4.97012e-18
ARPC3	ENSG00000111229	12	110315161	T	C	0.021	-0.466898	0.0986383	2.54204e-06	1,2	3:03	NA
ARPC3P5	ENSG00000214027	6	15959721	T	TC	0.0715	0.500695	0.0670648	1.85968e-13	1,2	1:01	8.09298e-10
ARPC5	ENSG00000162704	1	183617734	C	G	0.44	0.222629	0.0178992	4.98626e-33	1,2	1:01	3.80504e-29
ARPC5L	ENSG00000136950	9	124885571	G	GGGA	0.6329	-0.111159	0.0215114	2.88804e-07	1,2	1:01	0.000463319
ARPIN	ENSG00000242498	15	89358116	A	G	0.0589	-0.260443	0.0557825	3.46205e-06	1,2	3:03	NA
ARPIN	ENSG00000242498	15	89912947	A	G	0.7154	-0.370101	0.0327767	7.73748e-28	1,2	2:03	NA
ARPIN	ENSG00000242498	15	89955724	T	C	0.0378	0.868712	0.0942118	1.84334e-19	1,2	1:03	1.12755e-15
ARPP19	ENSG00000128989	15	52566804	AT	A	0.0878	-0.332936	0.0431589	3.05008e-14	1,2	1:01	1.13334e-10
ARRDC1	ENSG00000197070	9	137605194	C	T	0.3409	0.382332	0.0218335	9.37312e-60	1,2	1:02	2.12359e-55
ARRDC1	ENSG00000197070	9	137605991	A	G	0.0311	0.630948	0.0603187	2.5571e-24	1,2	2:02	NA
ARRDC1-AS1	ENSG00000203993	9	137599797	C	G	0.1949	-0.159594	0.0277351	1.17117e-08	1,2	1:01	2.86512e-05
ARRDC2	ENSG00000105643	19	18015134	G	T	0.0789	0.283475	0.0572571	8.72758e-07	1,2	1:01	0.0024386
ARSA	ENSG00000100299	22	50625049	C	T	0.0545	-0.339577	0.0445028	5.64282e-14	1,2	1:01	2.2068e-10
ARSB	ENSG00000113273	5	78978322	C	T	0.5275	0.155482	0.0327638	2.39659e-06	1,2	1:01	0.00457383
ARSG	ENSG00000141337	17	68281340	G	A	0.3502	0.155651	0.0313301	8.00582e-07	1,2	1:01	0.00178017
ARSI	ENSG00000183876	5	151195269	T	C	0.1053	-0.270449	0.0532511	4.56603e-07	1,2	1:01	0.0011475
ART1	ENSG00000129744	11	3654905	C	T	0.6289	-0.193416	0.023878	1.66296e-15	1,2	1:01	1.29208e-11
ART3	ENSG00000156219	4	76153278	C	G	0.1532	0.171195	0.0379045	7.07162e-06	1,2	1:01	0.012336
ARTN	ENSG00000117407	1	43934270	A	G	0.7322	-0.366151	0.0392817	7.71967e-20	1,2	1:01	3.71158e-16
ARV1	ENSG00000173409	1	230947643	C	G	0.6889	0.14284	0.0250163	1.50795e-08	1,2	1:01	4.4176e-05
ARVCF	ENSG00000099889	22	20007991	C	CAG	0.2028	-0.15142	0.0266578	1.78484e-08	1,2	1:01	5.64167e-05
AS3MT	ENSG00000214435	10	102866129	A	G	0.3448	-0.720803	0.0343572	9.70196e-76	2	1:03	2.15664e-71
AS3MT	ENSG00000214435	10	102870424	C	T	0.1013	-0.363158	0.0476876	8.82686e-14	2	2:03	NA
AS3MT	ENSG00000214435	10	103076162	T	C	0.0724	0.273447	0.0546737	7.25064e-07	2	3:03	NA
ASAH1	ENSG00000104763	8	18072189	T	G	0.4173	0.292715	0.0251641	2.39706e-29	1,2	1:01	4.13027e-25
ASAH2	ENSG00000188611	10	50718504	C	A	0.8025	0.624099	0.0645772	3.85544e-21	1,2	2:04	NA
ASAH2	ENSG00000188611	10	50756905	T	C	0.7017	0.748083	0.051302	1.28547e-43	1,2	1:04	1.69082e-39
ASAH2	ENSG00000188611	10	50785624	A	G	0.4087	-0.294997	0.061182	1.65707e-06	1,2	4:04	NA
ASAH2	ENSG00000188611	10	50797538	C	T	0.3456	-0.409779	0.0577846	2.58722e-12	1,2	3:04	NA
ASAH2B	ENSG00000204147	10	50727946	T	C	0.2347	-0.18715	0.0288604	1.42589e-10	1,2	2:03	NA
ASAH2B	ENSG00000204147	10	50756905	T	C	0.7017	-0.229171	0.0397031	1.05824e-08	1,2	3:03	NA
ASAH2B	ENSG00000204147	10	50763856	T	C	0.7984	-0.66729	0.0450509	7.91918e-45	1,2	1:03	1.1955e-40
ASAP1	ENSG00000153317	8	130400966	C	T	0.3287	0.16233	0.0237366	1.42225e-11	1,2	1:01	5.03081e-08
ASAP2	ENSG00000151693	2	9388672	C	T	0.0806	0.220588	0.0464542	2.36252e-06	1,2	1:01	0.00510693
ASAP3	ENSG00000088280	1	23457809	A	G	0.0419	-0.424691	0.0614714	8.92145e-12	1,2	2:02	NA
ASAP3	ENSG00000088280	1	23468289	C	G	0.6906	0.467605	0.0268898	4.70645e-59	1,2	1:02	9.47461e-55
ASB1	ENSG00000065802	2	238400189	A	G	0.2869	0.342493	0.0333986	1.76412e-23	1,2	1:02	1.63036e-19
ASB1	ENSG00000065802	2	238415983	C	T	0.7362	-0.164355	0.0324381	4.85773e-07	1,2	2:02	NA
ASB10	ENSG00000146926	7	151175959	G	A	0.4009	0.0787913	0.016488	2.0409e-06	1,2	1:01	0.00522159
ASB13	ENSG00000196372	10	5667188	T	A	0.1524	-0.176618	0.0394584	8.51784e-06	1,2	1:01	0.0257228
ASB14	ENSG00000239388	3	57221903	T	C	0.3185	0.15832	0.0206213	3.99688e-14	1,2	1:01	1.33489e-10
ASB15	ENSG00000146809	7	123596168	T	TG	0.2688	-0.0875698	0.0190149	4.67627e-06	1,2	3:03	NA
ASB15	ENSG00000146809	7	123636143	A	G	0.7434	-0.124715	0.0185118	2.79211e-11	1,2	1:03	6.83912e-08
ASB15	ENSG00000146809	7	123661337	A	T	0.0209	-0.448503	0.0596111	1.22901e-13	1,2	2:03	NA
ASB16	ENSG00000161664	17	44173727	C	T	0.345	0.327383	0.0215916	1.05837e-46	1,2	1:01	1.20125e-42
ASB16-AS1	ENSG00000267080	17	44238895	A	G	0.0408	0.383281	0.0715688	1.0692e-07	1,2	1:01	0.000180992
ASB18	ENSG00000182177	2	236236783	T	TGA	0.3935	0.145512	0.0236913	1.19341e-09	1,2	1:01	3.51749e-06
ASB3	ENSG00000115239	2	53767683	T	C	0.0647	-0.396261	0.0655347	2.11865e-09	1,2	1:01	7.0765e-06
ASB5	ENSG00000164122	4	176254600	T	C	0.2133	0.168834	0.0368898	5.34503e-06	1,2	1:01	0.0108562
ASB8	ENSG00000177981	12	48148632	G	A	0.2711	0.316945	0.0335469	2.56836e-20	1,2	1:01	1.46496e-16
ASCC2	ENSG00000100325	22	29805392	T	C	0.0758	0.547548	0.0436663	1.68458e-33	1,2	1:02	1.57365e-29
ASCC2	ENSG00000100325	22	30070729	G	C	0.2576	-0.166235	0.0262036	3.45194e-10	1,2	2:02	NA
ASCC3	ENSG00000112249	6	100880620	CA	C	0.0628	-0.563562	0.0520451	7.42478e-26	1,2	1:01	5.17298e-22
ASCL1	ENSG00000139352	12	102295478	A	G	0.5606	-0.287006	0.0489144	6.90131e-09	2	1:01	1.73595e-05
ASCL5	ENSG00000232237	1	201123422	A	G	0.1609	-0.230625	0.0456569	5.25701e-07	1,2	2:02	NA
ASCL5	ENSG00000232237	1	201126973	A	AGCCCT	0.26	-0.444471	0.0415595	2.72063e-25	1,2	1:02	2.38318e-21
ASGR2	ENSG00000161944	17	7114639	G	A	0.3659	0.255257	0.0398828	2.42682e-10	1,2	1:01	9.96794e-07
ASH2L	ENSG00000129691	8	38136952	A	T	0.0445	0.745219	0.080273	1.06788e-19	1,2	1:01	4.65111e-16
ASH2LP3	ENSG00000225724	22	22292197	C	T	0.3685	0.216393	0.0437256	8.81632e-07	1,2	1:01	0.00236725
ASIC1	ENSG00000110881	12	50068355	C	T	0.298	-0.280973	0.0369924	7.28692e-14	1,2	1:01	1.86526e-10
ASIC3	ENSG00000213199	7	151041537	G	A	0.2307	0.132182	0.0284037	3.71909e-06	1,2	1:01	0.00942213
ASIC4	ENSG00000072182	2	219498443	G	A	0.0276	1.05071	0.113648	1.48461e-19	1,2	1:01	6.72257e-16
ASIP	ENSG00000101440	20	34390669	T	C	0.0151	0.674361	0.14986	7.99062e-06	2	1:01	0.00706587
ASLP1	ENSG00000244723	22	23654515	G	A	0.2485	-0.282907	0.0404897	5.25107e-12	1,2	1:01	2.20465e-08
ASNS	ENSG00000070669	7	97954371	A	C	0.1483	0.278192	0.0540752	3.25425e-07	1,2	2:02	NA
ASNS	ENSG00000070669	7	97957993	C	T	0.2941	-0.243683	0.0453988	1.0018e-07	1,2	1:02	0.000242021
ASNSD1	ENSG00000138381	2	189829540	T	G	0.2523	-0.189619	0.025077	9.32746e-14	1,2	1:01	2.83304e-10
ASPG	ENSG00000166183	14	104134091	G	T	0.9096	0.366663	0.0697075	1.77738e-07	1,2	1:01	0.000473792
ASPH	ENSG00000198363	8	62130730	A	G	0.0746	-0.217363	0.0458765	2.48521e-06	1,2	1:01	0.00417738
ASPSCR1	ENSG00000169696	17	81957753	G	A	0.564	-0.141327	0.0243515	8.82432e-09	1,2	1:02	3.12623e-05
ASPSCR1	ENSG00000169696	17	81979110	C	T	0.2472	-0.131404	0.0279022	2.85155e-06	1,2	2:02	NA
ASRGL1	ENSG00000162174	11	62337465	G	T	0.8823	-0.584739	0.0362264	5.23535e-52	1,2	1:02	8.38047e-48
ASRGL1	ENSG00000162174	11	62415768	G	A	0.4519	-0.169721	0.0268042	3.72257e-10	1,2	2:02	NA
ASTE1	ENSG00000034533	3	131015217	T	C	0.1528	-0.446942	0.0394814	5.70947e-28	1,2	1:01	4.29864e-24
ASTN2	ENSG00000148219	9	116430237	C	A	0.8047	0.156982	0.0344766	5.96207e-06	1,2	1:01	0.0106117
ATAD3A	ENSG00000197785	1	1499339	C	T	0.0596	-0.254167	0.0412925	1.10094e-09	1,2	1:01	4.10019e-06
ATAD3B	ENSG00000160072	1	1444119	T	C	0.0413	-0.478277	0.0612713	1.55703e-14	1,2	1:05	8.39155e-11
ATAD3B	ENSG00000160072	1	1468048	G	A	0.1423	0.296695	0.0445407	4.59408e-11	1,2	3:05	NA
ATAD3B	ENSG00000160072	1	1497741	C	CTG	0.0521	0.378645	0.0662693	1.47884e-08	1,2	5:05	NA
ATAD3B	ENSG00000160072	1	1530002	G	A	0.101	-0.647078	0.0569724	4.04115e-28	1,2	4:05	NA
ATAD3B	ENSG00000160072	1	1534219	C	G	0.4599	0.179634	0.0243702	3.68118e-13	1,2	2:05	NA
ATAD3C	ENSG00000215915	1	1435945	CCGGGCGGGGGCG	C	0.1846	-0.287094	0.0528613	7.10807e-08	1,2	1:02	0.000215269
ATAD3C	ENSG00000215915	1	1486151	A	C	0.1723	0.243131	0.0507717	1.94458e-06	1,2	2:02	NA
ATAD5	ENSG00000176208	17	30868593	T	C	0.0897	0.319384	0.0554487	1.13309e-08	1,2	1:01	2.15496e-05
ATAT1	ENSG00000137343	6	30464531	A	G	0.5458	-0.138381	0.027511	5.85493e-07	1,2	1:01	0.00414715
ATE1	ENSG00000107669	10	121911555	G	A	0.917	0.619071	0.0399059	1.41855e-48	1,2	1:02	3.09933e-44
ATE1	ENSG00000107669	10	121928637	T	A	0.3499	0.114348	0.0235635	1.42147e-06	1,2	2:02	NA
ATE1-AS1	ENSG00000226864	10	121928637	T	A	0.3499	-0.840725	0.0377027	4.88542e-89	1,2	1:01	3.04992e-84
ATF1	ENSG00000123268	12	50803249	C	CAA	0.3282	0.155291	0.0343254	6.82948e-06	1,2	2:02	NA
ATF1	ENSG00000123268	12	50811980	T	C	0.347	0.375761	0.0327389	1.17445e-28	1,2	1:02	7.25719e-25
ATF4	ENSG00000128272	22	39517415	T	C	0.3468	0.504926	0.0296154	4.04144e-57	1,2	1:01	6.66798e-53
ATF5	ENSG00000169136	19	49915140	A	G	0.4212	-0.316507	0.0288829	2.09934e-26	1,2	1:02	2.26927e-22
ATF5	ENSG00000169136	19	49929532	C	G	0.0603	0.555725	0.0573895	3.22689e-21	1,2	2:02	NA
ATF6	ENSG00000118217	1	161958537	G	A	0.7587	-0.138562	0.0263204	1.73653e-07	1,2	1:01	0.000419698
ATF6B	ENSG00000213676	6	32115398	T	C	0.3163	0.336325	0.0213451	6.61408e-50	1,2	1:01	4.29159e-45
ATF7	ENSG00000170653	12	53684078	T	C	0.1487	-0.181896	0.040535	8.08651e-06	1,2	1:01	0.0139163
ATF7IP2	ENSG00000166669	16	10386357	G	A	0.163	-0.369376	0.0473999	1.70357e-14	1,2	1:01	9.92515e-11
ATG10	ENSG00000152348	5	81985545	A	ACT	0.205	0.533701	0.0283077	1.19138e-67	1,2	1:02	3.47211e-63
ATG10	ENSG00000152348	5	82082973	T	C	0.0889	-0.611539	0.0392827	7.20768e-49	1,2	2:02	NA
ATG101	ENSG00000123395	12	52066640	A	G	0.1916	-0.16643	0.0288836	1.11942e-08	1,2	1:01	3.36316e-05
ATG12	ENSG00000145782	5	115840495	T	A	0.0306	1.02339	0.0674642	9.93925e-47	1,2	1:02	2.00651e-42
ATG12	ENSG00000145782	5	115844719	A	G	0.3746	-0.167379	0.0236842	3.04945e-12	1,2	2:02	NA
ATG14	ENSG00000126775	14	55267139	A	G	0.183	-0.192147	0.040432	2.31897e-06	1,2	1:01	0.00412414
ATG16L1	ENSG00000085978	2	233287956	A	G	0.0597	-0.420315	0.0478901	7.64639e-18	1,2	1:02	4.74126e-14
ATG16L1	ENSG00000085978	2	233298153	A	G	0.4489	-0.102251	0.0215631	2.43884e-06	1,2	2:02	NA
ATG16L2	ENSG00000168010	11	72827555	C	T	0.2312	-0.122108	0.0250511	1.27777e-06	1,2	2:02	NA
ATG16L2	ENSG00000168010	11	72831642	C	T	0.0125	0.466966	0.0878907	1.34208e-07	1,2	1:02	0.000247813
ATG2B	ENSG00000066739	14	96301317	G	GCTACAGAA	0.7416	0.122786	0.0258547	2.35573e-06	1,2	1:01	0.00598469
ATG4B	ENSG00000168397	2	241673457	CGCT	C	0.2599	-0.170435	0.0229428	2.42652e-13	1,2	1:01	9.20156e-10
ATG4D	ENSG00000130734	19	10804153	A	G	0.2448	-0.103686	0.0232784	9.41548e-06	1,2	1:01	0.0189141
ATG5	ENSG00000057663	6	106281713	C	T	0.5101	0.166166	0.0219437	8.61822e-14	1,2	1:01	4.19477e-10
ATG7	ENSG00000197548	3	11219671	T	C	0.1534	-0.338799	0.0433468	1.43544e-14	1,2	2:02	NA
ATG7	ENSG00000197548	3	11468194	T	C	0.3334	0.482129	0.0299942	1.22982e-51	1,2	1:02	2.92699e-47
ATG9A	ENSG00000198925	2	219201487	T	C	0.7647	0.115113	0.0234094	1.03191e-06	1,2	1:01	0.00166953
ATIC	ENSG00000138363	2	215282414	A	G	0.1088	-0.372369	0.0617134	2.29275e-09	1,2	4:05	NA
ATIC	ENSG00000138363	2	215312057	T	C	0.1299	0.774609	0.0601409	4.21873e-35	1,2	2:05	NA
ATIC	ENSG00000138363	2	215312120	T	C	0.04	-0.741396	0.0722833	1.75815e-23	1,2	3:05	NA
ATIC	ENSG00000138363	2	215314528	T	C	0.4459	0.487043	0.0298899	8.05071e-53	1,2	1:05	1.56705e-48
ATIC	ENSG00000138363	2	215338312	A	G	0.0242	-0.381477	0.0819856	3.73604e-06	1,2	5:05	NA
ATL2	ENSG00000119787	2	38511226	G	A	0.2651	-0.283233	0.0229825	1.69841e-32	1,2	1:01	2.03345e-28
ATM	ENSG00000149311	11	108481726	C	CA	0.5634	-0.11144	0.019496	1.45596e-08	1,2	1:01	3.19165e-05
ATMIN	ENSG00000166454	16	80947526	A	G	0.0431	-0.382913	0.0716013	1.11457e-07	1,2	3:03	NA
ATMIN	ENSG00000166454	16	81046036	A	G	0.8377	-0.428351	0.0562278	6.19635e-14	1,2	2:03	NA
ATMIN	ENSG00000166454	16	81046757	A	G	0.0934	0.808455	0.0696292	3.03608e-29	1,2	1:03	5.19616e-25
ATN1	ENSG00000111676	12	6947971	T	A	0.5186	-0.0604798	0.0131687	4.95979e-06	1,2	1:01	0.0113555
ATOX1	ENSG00000177556	5	151777097	A	G	0.2686	-0.183805	0.0292506	5.01013e-10	1,2	1:01	1.3348e-06
ATP10D	ENSG00000145246	4	47501909	T	C	0.3063	-0.166464	0.0286422	8.41583e-09	1,2	2:02	NA
ATP10D	ENSG00000145246	4	47549910	A	G	0.2565	0.308195	0.0304324	5.75884e-23	1,2	1:02	2.89432e-19
ATP11A	ENSG00000068650	13	112759441	T	C	0.1921	-0.16804	0.0317688	1.52073e-07	1,2	1:01	0.000456409
ATP11B	ENSG00000058063	3	182793563	T	C	0.7113	0.1427	0.0318011	8.09287e-06	1,2	2:02	NA
ATP11B	ENSG00000058063	3	182869878	C	T	0.6691	0.199216	0.0303848	9.00839e-11	1,2	1:02	2.37799e-07
ATP13A1	ENSG00000105726	19	18972674	G	A	0.0261	0.258222	0.0481522	1.02864e-07	1,2	1:01	0.000233128
ATP13A2	ENSG00000159363	1	17013444	C	T	0.3333	-0.10345	0.0188913	5.55709e-08	1,2	1:01	0.000160147
ATP13A4	ENSG00000127249	3	193576518	T	G	0.495	-0.517596	0.0368967	8.54225e-41	1,2	1:01	1.50438e-36
ATP13A5-AS1	ENSG00000236508	3	193305466	T	C	0.5126	0.293245	0.0238631	2.47326e-32	1,2	1:01	2.99899e-28
ATP1A1-AS1	ENSG00000203865	1	116406090	A	G	0.6188	-0.247711	0.0365373	2.10456e-11	1,2	1:01	6.41671e-08
ATP1A4	ENSG00000132681	1	160128753	A	G	0.1816	0.423742	0.034478	2.45796e-32	1,2	1:02	2.54609e-28
ATP1A4	ENSG00000132681	1	160144553	G	A	0.3838	-0.401318	0.0281331	5.37814e-42	1,2	2:02	NA
ATP1B1	ENSG00000143153	1	169134716	C	G	0.11	0.302919	0.0534155	1.87962e-08	1,2	1:01	4.82398e-05
ATP1B3	ENSG00000069849	3	141897147	A	G	0.1338	0.163113	0.031449	2.61402e-07	1,2	1:01	0.000497074
ATP23	ENSG00000166896	12	57936037	A	G	0.3412	-1.08132	0.0170378	NA	1,2	1:01	NA
ATP2A1-AS1	ENSG00000260442	16	28863226	G	C	0.3801	-0.500937	0.0285238	4.5984e-60	1,2	1:01	7.34039e-56
ATP2A3	ENSG00000074370	17	3976854	T	C	0.477	0.146645	0.0286528	3.73172e-07	1,2	1:01	0.00122511
ATP5A1	ENSG00000152234	18	46078922	A	G	0.5535	-0.111889	0.0161878	8.72006e-12	1,2	1:01	2.84606e-08
ATP5C1	ENSG00000165629	10	7800937	T	C	0.3577	-0.377997	0.0251382	5.04525e-46	1,2	1:02	1.28634e-41
ATP5C1	ENSG00000165629	10	7817409	A	ATGTTCAAAGT	0.5532	0.161669	0.024145	3.65561e-11	1,2	2:02	NA
ATP5D	ENSG00000099624	19	1242049	T	C	0.1835	-0.128708	0.0227682	2.08039e-08	1,2	1:01	0.000109302
ATP5F1	ENSG00000116459	1	111450201	T	G	0.4272	0.117746	0.0165253	2.04333e-12	1,2	1:01	7.72745e-09
ATP5G1	ENSG00000159199	17	48906458	A	G	0.279	-0.198165	0.0191359	6.81783e-24	1,2	1:01	3.76742e-20
ATP5G3	ENSG00000154518	2	175124820	A	G	0.8275	-0.251046	0.0207918	2.40855e-31	1,2	1:01	1.8711e-27
ATP5H	ENSG00000167863	17	75048093	C	T	0.1554	0.0996999	0.020627	1.5628e-06	1,2	2:02	NA
ATP5H	ENSG00000167863	17	75058824	A	G	0.3103	-0.0874369	0.0160041	5.95983e-08	1,2	1:02	0.000175072
ATP5L	ENSG00000167283	11	118415074	G	A	0.0799	0.218592	0.0279042	1.25578e-14	1,2	1:01	5.63569e-11
ATP5O	ENSG00000241837	21	33897463	C	T	0.604	0.129083	0.0176461	5.44249e-13	1,2	1:02	1.96399e-09
ATP5O	ENSG00000241837	21	34572851	T	G	0.0248	-0.269249	0.0557703	1.60667e-06	1,2	2:02	NA
ATP5S	ENSG00000125375	14	50153675	T	C	0.0194	-0.468236	0.0748043	5.82663e-10	1,2	2:02	NA
ATP5S	ENSG00000125375	14	50316803	A	G	0.5992	-0.428764	0.0203369	2.57049e-81	1,2	1:02	9.88724e-77
ATP5SL	ENSG00000105341	19	41391783	A	G	0.6376	0.141725	0.0203932	6.7767e-12	1,2	2:02	NA
ATP5SL	ENSG00000105341	19	41397356	A	T	0.0321	0.439515	0.0543187	1.78279e-15	1,2	1:02	7.02484e-12
ATP6AP1L	ENSG00000205464	5	82265353	C	CTG	0.1674	0.162641	0.0283161	1.24396e-08	1,2	2:02	NA
ATP6AP1L	ENSG00000205464	5	82278363	T	C	0.2766	0.925499	0.0249988	9.05011e-187	1,2	1:02	2.50622e-181
ATP6V0A2	ENSG00000185344	12	123759160	C	T	0.6197	-0.170418	0.0189156	1.10096e-18	1,2	1:01	5.79698e-15
ATP6V0D1	ENSG00000159720	16	67334393	T	C	0.0211	0.83152	0.120799	1.05651e-11	1,2	2:02	NA
ATP6V0D1	ENSG00000159720	16	67585613	C	T	0.039	-0.84939	0.0821388	7.87607e-24	1,2	1:02	2.88089e-20
ATP6V0E2	ENSG00000171130	7	149881860	T	C	0.5937	0.138177	0.0198734	6.62989e-12	1,2	1:02	2.62957e-08
ATP6V0E2	ENSG00000171130	7	149884355	A	G	0.0566	0.215255	0.0397486	7.73914e-08	1,2	2:02	NA
ATP6V0E2-AS1	ENSG00000204934	7	149015826	C	G	0.0174	-0.556515	0.121008	4.81648e-06	1,2	2:02	NA
ATP6V0E2-AS1	ENSG00000204934	7	149885658	C	T	0.6008	0.283948	0.0346149	7.52201e-16	1,2	1:02	3.93109e-12
ATP6V1C2	ENSG00000143882	2	10767551	A	G	0.1807	-0.721025	0.0524482	2.26726e-39	1,2	1:02	4.13773e-35
ATP6V1C2	ENSG00000143882	2	10773044	G	A	0.5648	0.289606	0.0397453	6.6553e-13	1,2	2:02	NA
ATP6V1E1	ENSG00000131100	22	17628790	C	A	0.1732	-0.2549	0.0279577	4.42341e-19	1,2	1:01	3.19638e-15
ATP6V1E2	ENSG00000250565	2	46502555	A	G	0.0265	0.330582	0.0679891	1.35808e-06	1,2	6:06	NA
ATP6V1E2	ENSG00000250565	2	46531578	G	A	0.2576	-0.296137	0.0319693	1.2964e-19	1,2	2:06	NA
ATP6V1E2	ENSG00000250565	2	46538668	G	T	0.3315	0.518699	0.0308111	7.83332e-56	1,2	1:06	2.52401e-51
ATP6V1E2	ENSG00000250565	2	46558445	C	T	0.032	-0.572724	0.0728365	1.01696e-14	1,2	3:06	NA
ATP6V1E2	ENSG00000250565	2	46659426	C	A	0.5255	-0.135962	0.0265596	3.71739e-07	1,2	4:06	NA
ATP6V1E2	ENSG00000250565	2	46789818	G	A	0.0582	0.302098	0.0595863	4.78593e-07	1,2	5:06	NA
ATP6V1G1	ENSG00000136888	9	114600013	C	A	0.1831	0.196889	0.0394408	7.09763e-07	1,2	1:01	0.00173637
ATP7B	ENSG00000123191	13	52011745	G	A	0.1179	-0.709277	0.0527475	6.99967e-38	1,2	1:01	7.78033e-34
ATP8A1	ENSG00000124406	4	42595807	G	T	0.2291	-0.365753	0.0250791	1.25422e-43	1,2	1:04	1.88299e-39
ATP8A1	ENSG00000124406	4	42600074	A	G	0.5838	0.121293	0.0200811	2.20662e-09	1,2	4:04	NA
ATP8A1	ENSG00000124406	4	42639941	T	C	0.0599	0.472631	0.0322451	5.19982e-44	1,2	2:04	NA
ATP8A1	ENSG00000124406	4	42653682	T	A	0.382	-0.133446	0.0169803	1.0462e-14	1,2	3:04	NA
ATP8A2	ENSG00000132932	13	26013183	A	C	0.3886	0.32317	0.0387786	2.69878e-16	1,2	1:01	1.44164e-12
ATP8B3	ENSG00000130270	19	1808451	G	GACAC	0.8293	0.35858	0.050274	1.94556e-12	1,2	2:02	NA
ATP8B3	ENSG00000130270	19	1812205	A	G	0.3439	0.427054	0.0396844	1.43272e-25	1,2	1:02	1.99892e-21
ATP8B4	ENSG00000104043	15	49918518	A	C	0.13	-0.208227	0.0399428	2.27506e-07	1,2	1:01	0.000404556
ATP8B5P	ENSG00000179766	9	35415772	T	G	0.2213	-0.233127	0.041584	2.70693e-08	1,2	2:02	NA
ATP8B5P	ENSG00000179766	9	35488643	G	T	0.1869	0.338185	0.0450082	1.31846e-13	1,2	1:02	4.06489e-10
ATP9A	ENSG00000054793	20	51713216	A	G	0.6446	-0.160153	0.0280168	1.45733e-08	1,2	4:05	NA
ATP9A	ENSG00000054793	20	51750432	T	C	0.2071	0.380764	0.0318516	8.82637e-31	1,2	1:05	9.55798e-27
ATP9A	ENSG00000054793	20	51762194	A	G	0.0301	0.472568	0.0713341	5.82111e-11	1,2	3:05	NA
ATP9A	ENSG00000054793	20	51767140	T	C	0.5165	-0.269883	0.0266611	6.09422e-23	1,2	2:05	NA
ATP9A	ENSG00000054793	20	52762892	G	A	0.8657	-0.142587	0.0317341	7.88202e-06	1,2	5:05	NA
ATP9B	ENSG00000166377	18	79099713	T	C	0.0754	-0.377608	0.0508065	2.36887e-13	1,2	1:02	1.36395e-09
ATP9B	ENSG00000166377	18	79148126	T	C	0.2685	0.142186	0.031567	7.48391e-06	1,2	2:02	NA
ATPAF2	ENSG00000171953	17	17994929	T	C	0.329	0.177351	0.0253721	5.15635e-12	1,2	1:02	1.37395e-08
ATPAF2	ENSG00000171953	17	18025605	TC	T	0.0645	-0.292465	0.0530209	4.46443e-08	1,2	2:02	NA
ATPIF1	ENSG00000130770	1	28247532	A	T	0.2953	0.158272	0.0230681	1.22591e-11	1,2	1:01	2.41848e-08
ATRAID	ENSG00000138085	2	27187741	A	G	0.2309	0.322594	0.0281235	1.249e-28	1,2	1:01	6.651e-25
ATRIP	ENSG00000164053	3	48446391	C	G	0.1561	-0.32054	0.0334207	7.29388e-21	1,2	1:01	1.56556e-17
ATRN	ENSG00000088812	20	3553693	A	G	0.8183	0.164125	0.0366127	8.2611e-06	1,2	1:01	0.0201495
ATRNL1	ENSG00000107518	10	114974745	A	G	0.0385	-0.453031	0.0781898	9.33943e-09	1,2	3:04	NA
ATRNL1	ENSG00000107518	10	115000335	A	G	0.3165	-0.238971	0.034871	1.29838e-11	1,2	2:04	NA
ATRNL1	ENSG00000107518	10	115041505	T	A	0.6876	0.755425	0.0330746	2.13086e-92	1,2	1:04	8.37478e-88
ATRNL1	ENSG00000107518	10	115082245	A	G	0.0297	0.325651	0.0711644	5.36594e-06	1,2	4:04	NA
ATXN2L	ENSG00000168488	16	28834263	T	C	0.2055	0.100512	0.0217506	4.33906e-06	1,2	1:01	0.0059087
ATXN3	ENSG00000066427	14	92053160	A	G	0.3629	-0.11185	0.0249595	8.31926e-06	1,2	2:02	NA
ATXN3	ENSG00000066427	14	92076442	C	T	0.2521	0.160997	0.0293137	5.08957e-08	1,2	1:02	0.000149841
ATXN7L1	ENSG00000146776	7	105865830	A	C	0.1199	-0.225457	0.0455264	8.67006e-07	1,2	1:01	0.0020261
AUH	ENSG00000148090	9	91188450	G	A	0.1405	-0.216632	0.0442583	1.1549e-06	1,2	1:01	0.0025705
AURKA	ENSG00000087586	20	56386017	G	A	0.8243	-0.235763	0.0402128	6.26149e-09	1,2	2:02	NA
AURKA	ENSG00000087586	20	56386485	T	A	0.2454	0.46407	0.0350524	7.40571e-37	1,2	1:02	1.15936e-32
AURKAIP1	ENSG00000175756	1	993036	A	G	0.2552	0.0889183	0.0183117	1.40016e-06	1,2	2:02	NA
AURKAIP1	ENSG00000175756	1	1374801	G	A	0.0697	-0.323817	0.030212	2.17295e-25	1,2	1:02	1.95242e-21
AURKC	ENSG00000105146	19	57206689	C	CT	0.2541	0.184639	0.0405508	5.96407e-06	1,2	2:02	NA
AURKC	ENSG00000105146	19	57230073	C	G	0.3096	0.560675	0.0384915	1.49394e-43	1,2	1:02	2.59141e-39
AVEN	ENSG00000169857	15	34023861	A	C	0.5558	0.190567	0.0237913	3.31872e-15	1,2	1:01	2.00283e-11
AVL9	ENSG00000105778	7	32602463	C	T	0.1353	0.107251	0.0216712	8.81304e-07	1,2	1:02	0.00186785
AVL9	ENSG00000105778	7	32776259	G	C	0.8132	0.0989797	0.0208767	2.44837e-06	1,2	2:02	NA
AVPI1	ENSG00000119986	10	97687441	G	C	0.0401	-0.502329	0.0727787	9.32621e-12	1,2	1:02	3.00848e-08
AVPI1	ENSG00000119986	10	97808516	T	C	0.0236	0.449356	0.100996	9.63221e-06	1,2	2:02	NA
AXIN1	ENSG00000103126	16	342485	A	G	0.2598	0.0894466	0.0184989	1.54877e-06	1,2	1:01	0.00383345
AXL	ENSG00000167601	19	41248312	T	G	0.3114	0.141508	0.0240742	5.73111e-09	1,2	1:01	1.42532e-05
AZIN1	ENSG00000155096	8	103144646	T	C	0.1444	-0.15074	0.0319661	2.76765e-06	1,2	1:01	0.00551273
AZIN1-AS1	ENSG00000253320	8	102889680	G	A	0.3205	-0.468446	0.0336254	2.64797e-40	1,2	1:01	3.52043e-36
AZIN2	ENSG00000142920	1	33127286	G	A	0.2711	0.162257	0.0328459	9.21957e-07	1,2	1:01	0.00155264
B3GALNT1	ENSG00000169255	3	160911363	G	A	0.0152	0.982161	0.107607	4.08015e-19	1,2	1:02	1.4172e-15
B3GALNT1	ENSG00000169255	3	161083380	T	G	0.1757	-0.187051	0.0363548	3.24413e-07	1,2	2:02	NA
B3GALT1	ENSG00000172318	2	167749857	A	G	0.1762	-0.677972	0.0410755	4.78516e-54	1,2	1:01	9.5119e-50
B3GALT4	ENSG00000235863	6	33255685	A	G	0.116	0.286826	0.045477	4.3424e-10	1,2	2:02	NA
B3GALT4	ENSG00000235863	6	33272092	T	C	0.0598	0.449337	0.0603404	2.13654e-13	1,2	1:02	2.28055e-09
B3GALT5	ENSG00000183778	21	39495707	T	C	0.5367	-0.865207	0.0302731	2.20003e-130	1,2	1:01	3.18183e-125
B3GALT6	ENSG00000176022	1	1231710	C	CCCCCGGGAA	0.1321	-0.339304	0.0360767	3.72843e-20	1,2	1:01	2.33446e-16
B3GAT1	ENSG00000109956	11	134394361	C	T	0.1469	-0.440177	0.0566407	1.9973e-14	1,2	1:01	1.11611e-10
B3GAT2	ENSG00000112309	6	70871680	T	G	0.4308	0.189389	0.0349437	7.55253e-08	1,2	1:01	0.000183708
B3GLCT	ENSG00000187676	13	31176641	C	G	0.7148	0.253056	0.0310014	1.02632e-15	1,2	1:01	5.06208e-12
B3GNT7	ENSG00000156966	2	231505660	T	G	0.0326	-0.48687	0.108812	8.58186e-06	1,2	1:01	0.0183985
B3GNT8	ENSG00000177191	19	41438937	T	A	0.3795	-0.20327	0.0346551	6.16254e-09	1,2	1:01	1.46655e-05
B3GNT9	ENSG00000237172	16	66999777	A	G	0.3174	0.201574	0.0318391	3.73873e-10	1,2	1:01	6.84194e-07
B3GNTL1	ENSG00000175711	17	82960507	GCA	G	0.3269	0.138814	0.0273511	4.65322e-07	1,2	4:04	NA
B3GNTL1	ENSG00000175711	17	83048753	T	C	0.1952	0.303203	0.0336332	1.06063e-18	1,2	2:04	NA
B3GNTL1	ENSG00000175711	17	83049130	A	G	0.1319	-0.385231	0.0484889	5.47955e-15	1,2	3:04	NA
B3GNTL1	ENSG00000175711	17	83051760	G	T	0.2892	-0.431761	0.0371177	2.46042e-29	1,2	1:04	1.75659e-25
B4GALNT1	ENSG00000135454	12	57633298	T	C	0.2495	-0.19215	0.0328472	6.75181e-09	1,2	1:01	1.16016e-05
B4GALNT3	ENSG00000139044	12	557177	G	C	0.0289	0.539007	0.120962	9.33723e-06	1,2	1:01	0.0158277
B4GALT1	ENSG00000086062	9	33133807	C	CA	0.283	0.194784	0.0261263	2.00627e-13	1,2	2:02	NA
B4GALT1	ENSG00000086062	9	33146530	C	T	0.4154	0.515634	0.0238929	1.89977e-84	1,2	1:02	8.6882e-80
B4GALT1-AS1	ENSG00000233554	9	33146530	C	T	0.4154	0.143225	0.0309066	4.08055e-06	1,2	1:01	0.0078846
B4GALT4	ENSG00000121578	3	119240632	C	G	0.0421	0.345312	0.0660903	2.14018e-07	1,2	2:02	NA
B4GALT4	ENSG00000121578	3	119248659	G	A	0.2018	-0.245918	0.033854	7.7917e-13	1,2	1:02	2.52394e-09
B4GALT5	ENSG00000158470	20	49703128	T	G	0.5251	-0.168156	0.0287057	6.43996e-09	1,2	1:01	1.59464e-05
B4GALT6	ENSG00000118276	18	31684899	G	A	0.8909	-0.261074	0.0449317	8.48331e-09	1,2	2:02	NA
B4GALT6	ENSG00000118276	18	31685214	T	G	0.0463	-0.535664	0.0612887	1.03297e-17	1,2	1:02	4.71016e-14
B4GALT7	ENSG00000027847	5	177622441	A	G	0.464	-0.28571	0.0211923	4.76181e-38	1,2	1:02	7.50576e-34
B4GALT7	ENSG00000027847	5	177893142	G	A	0.0239	-0.300678	0.0654627	4.95091e-06	1,2	2:02	NA
B4GAT1	ENSG00000174684	11	66349640	T	C	0.2267	-0.196166	0.0299854	9.86816e-11	1,2	1:01	1.78503e-07
BAALC	ENSG00000164929	8	103102273	T	A	0.1648	0.196562	0.0437715	7.96849e-06	1,2	2:02	NA
BAALC	ENSG00000164929	8	103127800	C	T	0.516	-0.19275	0.0318532	2.06263e-09	1,2	1:02	5.3986e-06
BAAT	ENSG00000136881	9	101283349	G	A	0.0862	0.314198	0.0566	3.67986e-08	1,2	4:04	NA
BAAT	ENSG00000136881	9	101393189	T	C	0.1626	1.07357	0.0465593	8.43916e-94	1,2	1:04	4.79805e-89
BAAT	ENSG00000136881	9	101395833	T	TAGAGAAGAGG	0.0704	-0.499712	0.0609868	8.12322e-16	1,2	3:04	NA
BAAT	ENSG00000136881	9	101397577	T	C	0.4541	0.367875	0.0347782	8.46719e-25	1,2	2:04	NA
BABAM1	ENSG00000105393	19	17265412	T	C	0.2471	0.209046	0.0236262	4.22809e-18	1,2	1:01	2.92508e-14
BACE2	ENSG00000182240	21	41167642	A	AC	0.2608	0.167095	0.0283819	5.42817e-09	1,2	1:02	2.40672e-05
BACE2	ENSG00000182240	21	41247822	C	T	0.5647	-0.146284	0.0250675	7.33505e-09	1,2	2:02	NA
BACH1	ENSG00000156273	21	28535189	A	G	0.061	-0.175512	0.0387706	6.73953e-06	1,2	2:02	NA
BACH1	ENSG00000156273	21	29435064	A	G	0.3406	-0.0952043	0.0203246	3.21792e-06	1,2	1:02	0.0050832
BAD	ENSG00000002330	11	64557396	G	C	0.0335	0.260034	0.0564292	4.61234e-06	1,2	1:01	0.00629979
BAG5	ENSG00000166170	14	103566928	G	C	0.2629	0.326206	0.0310849	1.85668e-24	1,2	1:02	1.43692e-20
BAG5	ENSG00000166170	14	103857647	A	G	0.5123	0.139913	0.0282477	8.63578e-07	1,2	2:02	NA
BAG6	ENSG00000204463	6	31609271	C	T	0.0519	0.323002	0.0423282	5.63471e-14	1,2	1:02	7.20316e-10
BAG6	ENSG00000204463	6	31736288	G	GTTC	0.0475	0.205805	0.0390671	1.70482e-07	1,2	2:02	NA
BAHD1	ENSG00000140320	15	40451935	A	AT	0.5837	-0.0940108	0.0193456	1.3742e-06	1,2	1:01	0.00219595
BAIAP2	ENSG00000175866	17	81057534	G	C	0.0579	0.427084	0.0580694	4.10733e-13	1,2	1:01	2.10358e-09
BAIAP2L1	ENSG00000006453	7	98327446	A	G	0.3003	0.340939	0.0368545	1.41346e-19	1,2	1:01	8.03137e-16
BAIAP2L2	ENSG00000128298	22	38155159	G	A	0.5042	-0.210267	0.0322056	1.0736e-10	1,2	1:01	3.35244e-07
BAIAP3	ENSG00000007516	16	1332351	G	T	0.107	0.218028	0.0451565	1.60306e-06	1,2	2:02	NA
BAIAP3	ENSG00000007516	16	1346787	T	TGCAGGTGGGGCCAGCGGG	0.5331	0.278261	0.0275983	8.68946e-23	1,2	1:02	9.57075e-19
BAK1	ENSG00000030110	6	33579153	C	T	0.7471	-0.808971	0.0223568	2.36918e-181	1,2	1:01	1.39749e-175
BAK1P1	ENSG00000175730	20	32695868	T	C	0.208	-0.273299	0.0505655	8.19075e-08	1,2	1:01	0.000132653
BAMBI	ENSG00000095739	10	28676716	T	A	0.5304	-0.227585	0.0363432	5.72896e-10	1,2	1:01	2.05984e-06
BANF1	ENSG00000175334	11	66008121	A	G	0.8449	0.125812	0.025902	1.39006e-06	1,2	1:01	0.00169819
BARD1	ENSG00000138376	2	214746764	C	G	0.4367	0.636346	0.0315886	1.72226e-75	1,2	1:02	6.02115e-71
BARD1	ENSG00000138376	2	214809617	G	A	0.7398	0.214389	0.0366654	6.8597e-09	1,2	2:02	NA
BASP1	ENSG00000176788	5	17231010	A	AT	0.7609	0.255223	0.0357364	1.82191e-12	1,2	1:01	7.39317e-09
BAZ1A	ENSG00000198604	14	34756614	T	C	0.1208	0.244599	0.0321918	7.1418e-14	1,2	1:01	3.3414e-10
BBIP1	ENSG00000214413	10	110901247	T	C	0.016	0.645811	0.121323	1.27155e-07	1,2	1:01	0.000274872
BBOF1	ENSG00000119636	14	74071021	G	A	0.163	0.412444	0.0599585	1.0902e-11	1,2	1:02	2.98361e-08
BBOF1	ENSG00000119636	14	74144568	G	A	0.6894	0.216041	0.0475828	6.33416e-06	1,2	2:02	NA
BBS1	ENSG00000174483	11	66499235	C	T	0.6418	-0.198981	0.0316718	5.04783e-10	1,2	1:01	8.46875e-07
BBS10	ENSG00000179941	12	75825814	G	A	0.0297	0.346912	0.0718689	1.61248e-06	1,2	1:01	0.00348565
BBS2	ENSG00000125124	16	56472214	A	C	0.1903	-0.661217	0.0307266	4.65711e-84	1,2	1:02	2.55296e-79
BBS2	ENSG00000125124	16	56501701	C	A	0.5575	-0.140007	0.0244276	1.33399e-08	1,2	2:02	NA
BBS4	ENSG00000140463	15	72686190	A	C	0.0713	0.267107	0.0565615	2.67874e-06	1,2	1:01	0.00362978
BBS5	ENSG00000163093	2	169512899	T	A	0.363	-0.155353	0.0312855	8.10479e-07	1,2	1:01	0.00191503
BBS7	ENSG00000138686	4	121838836	A	G	0.3922	0.234206	0.0308095	6.95851e-14	1,2	1:01	2.48339e-10
BBS9	ENSG00000122507	7	33162244	T	C	0.0909	0.540194	0.0494326	2.80974e-26	1,2	1:01	2.03758e-22
BCAP29	ENSG00000075790	7	107041745	C	T	0.0517	-0.282938	0.0606296	3.49712e-06	1,2	1:01	0.00622866
BCAR3	ENSG00000137936	1	93585455	C	T	0.1857	0.481851	0.0406791	2.65474e-30	1,2	1:01	1.8676e-26
BCAS4	ENSG00000124243	20	50805234	T	C	0.0282	0.546115	0.117599	3.89796e-06	1,2	1:02	0.0088521
BCAS4	ENSG00000124243	20	51429325	T	C	0.0161	-0.624481	0.140217	9.4386e-06	1,2	2:02	NA
BCAT1	ENSG00000060982	12	24814099	A	G	0.6958	0.148428	0.0300065	8.92137e-07	1,2	1:01	0.00219343
BCCIP	ENSG00000107949	10	125813778	G	T	0.4302	0.119434	0.0199722	3.1479e-09	1,2	1:01	9.98718e-06
BCDIN3D	ENSG00000186666	12	49832220	G	C	0.086	-0.258571	0.0498941	2.67193e-07	1,2	1:01	0.000386337
BCDIN3D-AS1	ENSG00000258057	12	50386786	GT	G	0.0316	-0.472473	0.0933271	4.96074e-07	1,2	1:01	0.000695976
BCHE	ENSG00000114200	3	165718465	C	G	0.1777	-0.19003	0.0416253	5.63862e-06	1,2	1:01	0.00918545
BCKDHA	ENSG00000248098	19	41422796	T	C	0.4709	0.151954	0.0254305	3.23763e-09	1,2	1:01	7.87083e-06
BCL10	ENSG00000142867	1	85278687	A	G	0.0782	-0.267537	0.0547915	1.22503e-06	1,2	1:01	0.00259281
BCL2	ENSG00000171791	18	63192741	G	C	0.3067	0.124341	0.0237283	1.97331e-07	1,2	1:01	0.000434839
BCL2L13	ENSG00000099968	22	17685937	A	C	0.2033	0.34951	0.0289003	1.98207e-31	1,2	1:02	2.54822e-27
BCL2L13	ENSG00000099968	22	17729217	C	T	0.1605	-0.161417	0.0341579	2.63879e-06	1,2	2:02	NA
BCL2L15	ENSG00000188761	1	113840475	C	A	0.4414	-0.242878	0.0416046	7.2391e-09	1,2	1:01	1.57468e-05
BCL6	ENSG00000113916	3	188294015	A	G	0.1062	-0.235586	0.0491872	1.93589e-06	1,2	1:01	0.00512319
BCL7A	ENSG00000110987	12	122023660	A	G	0.4788	0.560696	0.0264083	2.8088e-82	1,2	1:01	9.84298e-78
BCL7B	ENSG00000106635	7	73572321	T	C	0.0566	-0.21001	0.0344885	1.64013e-09	1,2	1:01	2.99827e-06
BCO2	ENSG00000197580	11	112185950	C	T	0.1475	0.501008	0.0352348	9.2369e-42	1,2	2:02	NA
BCO2	ENSG00000197580	11	112199451	A	G	0.2559	-0.405048	0.0278046	1.46753e-43	1,2	1:02	1.36717e-39
BCR	ENSG00000186716	22	23185590	A	G	0.2807	-0.263595	0.0265652	3.8068e-22	1,2	1:05	3.52903e-18
BCR	ENSG00000186716	22	23232307	G	A	0.4991	-0.180725	0.0252888	1.7746e-12	1,2	3:05	NA
BCR	ENSG00000186716	22	23275370	A	G	0.1624	0.165959	0.0338362	1.1001e-06	1,2	4:05	NA
BCR	ENSG00000186716	22	23312806	G	A	0.3884	-0.201181	0.0252674	4.81562e-15	1,2	2:05	NA
BCR	ENSG00000186716	22	24003209	G	T	0.469	-0.11873	0.0260679	5.93054e-06	1,2	5:05	NA
BDH2	ENSG00000164039	4	103099265	C	T	0.2921	0.422058	0.0385912	2.61372e-26	1,2	2:03	NA
BDH2	ENSG00000164039	4	103101383	C	T	0.1634	0.470672	0.0448127	1.71318e-24	1,2	1:03	8.76338e-21
BDH2	ENSG00000164039	4	103192791	G	GGAAGACAT	0.2407	0.27796	0.0326528	6.54707e-17	1,2	3:03	NA
BDNF-AS	ENSG00000245573	11	26577158	C	T	0.0374	-0.502718	0.105084	1.99005e-06	1,2	1:02	0.00301326
BDNF-AS	ENSG00000245573	11	27345256	A	C	0.0972	-0.292013	0.0625369	3.452e-06	1,2	2:02	NA
BEGAIN	ENSG00000183092	14	100327822	G	C	0.4141	-0.172683	0.0369643	3.41837e-06	1,2	4:04	NA
BEGAIN	ENSG00000183092	14	100471868	G	A	0.0787	0.559131	0.073954	9.43932e-14	1,2	1:04	4.77791e-10
BEGAIN	ENSG00000183092	14	100538878	C	T	0.4594	-0.340479	0.0374918	6.05786e-19	1,2	2:04	NA
BEGAIN	ENSG00000183092	14	100702154	C	T	0.5535	-0.17805	0.0379901	3.18081e-06	1,2	3:04	NA
BEND3P1	ENSG00000231345	10	50598525	A	G	0.488	-0.323441	0.0452511	2.27892e-12	2	2:02	NA
BEND3P1	ENSG00000231345	10	50660229	A	C	0.0879	1.30027	0.0944308	3.1039e-38	2	1:02	3.81734e-34
BEND3P3	ENSG00000278616	10	79763511	A	G	0.1428	-0.444377	0.0506075	1.29986e-17	2	1:01	9.03692e-14
BEND5	ENSG00000162373	1	48781211	C	CAG	0.0952	-0.544083	0.0473473	1.01199e-28	1,2	1:01	5.73144e-25
BEND6	ENSG00000151917	6	57007049	A	G	0.1742	-0.870926	0.0458833	2.0446e-68	1,2	1:02	4.01899e-64
BEND6	ENSG00000151917	6	57023709	A	G	0.0803	-0.427228	0.0684336	6.44979e-10	1,2	2:02	NA
BEND7	ENSG00000165626	10	13516641	A	G	0.4326	0.185647	0.0224541	4.52683e-16	1,2	1:01	3.28491e-12
BEST1	ENSG00000167995	11	61864826	C	G	0.0724	0.176989	0.0397912	9.68663e-06	1,2	1:01	0.0153766
BEST3	ENSG00000127325	12	69698430	C	T	0.6208	-0.564303	0.0323929	3.01865e-59	1,2	1:01	7.94199e-55
BET1	ENSG00000105829	7	94025062	A	C	0.3567	0.206938	0.0247496	2.17218e-16	1,2	1:01	8.60693e-13
BET1L	ENSG00000177951	11	207359	CGGCCACAGCCGCCTCAGACGT	C	0.8024	-0.226463	0.0396697	1.51984e-08	1,2	3:03	NA
BET1L	ENSG00000177951	11	207400	G	A	0.7736	0.29885	0.0372102	2.82977e-15	1,2	2:03	NA
BET1L	ENSG00000177951	11	213740	T	C	0.0332	0.538441	0.0749519	1.3659e-12	1,2	1:03	4.02484e-09
BET1P1	ENSG00000241134	7	150741073	G	T	0.3932	-0.619207	0.0455391	1.96609e-37	2	1:01	3.04219e-33
BFAR	ENSG00000103429	16	14684096	T	C	0.0607	-0.304356	0.0627381	1.43178e-06	1,2	1:01	0.00248028
BGLAP	ENSG00000242252	1	156362748	TA	T	0.5311	-0.154328	0.0282346	5.87514e-08	1,2	1:01	9.71192e-05
BHLHE40	ENSG00000134107	3	4996591	T	A	0.6924	-0.217873	0.0330868	7.49522e-11	1,2	1:01	3.88794e-07
BHLHE40-AS1	ENSG00000235831	3	4902734	G	C	0.5127	0.171013	0.0326373	1.97767e-07	1,2	1:01	0.000743033
BHMT	ENSG00000145692	5	79104608	T	A	0.5036	0.433549	0.0395077	1.79054e-26	1,2	1:01	1.38218e-22
BHMT2	ENSG00000132840	5	79071641	G	C	0.6035	0.447586	0.0383497	1.62068e-29	1,2	1:02	1.38336e-25
BHMT2	ENSG00000132840	5	79076038	C	T	0.829	0.373734	0.0509858	4.89451e-13	1,2	2:02	NA
BICC1	ENSG00000122870	10	57995830	T	C	0.0258	0.386579	0.0836851	4.37562e-06	1,2	3:03	NA
BICC1	ENSG00000122870	10	58624787	A	T	0.5563	0.447667	0.031095	1.14915e-42	1,2	1:03	1.23623e-38
BICC1	ENSG00000122870	10	58768692	C	CA	0.8018	-0.186358	0.0366229	4.34554e-07	1,2	2:03	NA
BICD1	ENSG00000151746	12	32091839	A	G	0.5596	-0.157252	0.0281191	2.92286e-08	1,2	1:01	8.92227e-05
BID	ENSG00000015475	22	17688801	T	C	0.5018	0.136029	0.0250141	6.83876e-08	1,2	1:01	0.000201607
BIN1	ENSG00000136717	2	127050540	G	C	0.0539	-0.395816	0.074326	1.25632e-07	1,2	1:02	0.000271782
BIN1	ENSG00000136717	2	127122873	G	A	0.7213	-0.173567	0.0330843	1.91289e-07	1,2	2:02	NA
BIN3	ENSG00000147439	8	22620294	C	T	0.3111	0.151191	0.0216954	5.94607e-12	1,2	1:01	2.77744e-08
BIRC2	ENSG00000110330	11	102391718	C	T	0.0462	0.29397	0.044115	4.50015e-11	1,2	1:01	1.43375e-07
BIRC3	ENSG00000023445	11	101601104	A	G	0.0209	0.560381	0.116436	1.72886e-06	1,2	1:01	0.00346429
BISPR	ENSG00000282851	19	17400683	C	G	0.7317	0.344317	0.0428794	2.84992e-15	1,2	1:01	1.66279e-11
BIVM	ENSG00000134897	13	102780701	T	C	0.3079	-0.114335	0.0208592	5.40241e-08	1,2	1:01	0.000148834
BLK	ENSG00000136573	8	11455636	GGTGT	G	0.3604	-0.305378	0.0658489	5.45643e-06	1	1:01	0.0146422
BLOC1S1	ENSG00000135441	12	55819513	T	G	0.1929	0.168355	0.0291104	9.9114e-09	1,2	1:01	2.03798e-05
BLOC1S3	ENSG00000189114	19	45179662	T	C	0.0294	0.850756	0.0714907	1.49582e-30	1,2	1:01	1.72522e-26
BLVRA	ENSG00000106605	7	43579089	C	T	0.2527	0.192887	0.0282383	1.50275e-11	1,2	1:02	3.98314e-08
BLVRA	ENSG00000106605	7	43830951	C	A	0.1877	-0.155987	0.0325216	1.87296e-06	1,2	2:02	NA
BLVRB	ENSG00000090013	19	40463893	G	A	0.5283	-0.223644	0.0269601	3.6487e-16	1,2	1:01	1.82586e-12
BMP1	ENSG00000168487	8	22214519	G	C	0.1905	0.121559	0.0267007	5.97961e-06	1,2	1:01	0.0151852
BMP2K	ENSG00000138756	4	78799716	T	C	0.0467	-0.319962	0.0548601	7.47086e-09	1,2	1:01	1.42588e-05
BMP7	ENSG00000101144	20	57260984	A	G	0.251	0.220412	0.0466629	2.66486e-06	1,2	1:01	0.00813536
BMP8A	ENSG00000183682	1	39554348	A	C	0.0482	-0.567984	0.0889158	2.62111e-10	1,2	1:01	7.61368e-07
BMPER	ENSG00000164619	7	33480130	C	A	0.0632	0.324017	0.0719597	7.53391e-06	1,2	1:01	0.0136597
BMPR1A	ENSG00000107779	10	86868609	G	A	0.5007	-0.210471	0.0227953	1.64742e-19	1,2	1:01	9.52796e-16
BMPR1B	ENSG00000138696	4	94995768	T	G	0.4721	0.264609	0.0297519	2.89254e-18	1,2	1:01	1.54924e-14
BMS1P1	ENSG00000204177	10	46793854	A	G	0.026	0.416084	0.0879656	2.58646e-06	1,2	7:07	NA
BMS1P1	ENSG00000204177	10	46806601	G	A	0.0339	0.527945	0.0711792	2.66096e-13	1,2	3:07	NA
BMS1P1	ENSG00000204177	10	46868168	A	T	0.1587	-0.368799	0.0442176	2.59654e-16	1,2	4:07	NA
BMS1P1	ENSG00000204177	10	46878969	C	G	0.081	1.05933	0.0660425	2.16184e-51	1,2	2:07	NA
BMS1P1	ENSG00000204177	10	46949312	T	C	0.113	-0.415781	0.0487117	5.50467e-17	1,2	5:07	NA
BMS1P1	ENSG00000204177	10	47107164	T	G	0.0239	-2.13022	0.107211	1.10744e-73	1,2	1:07	3.43768e-69
BMS1P1	ENSG00000204177	10	47694373	G	A	0.0259	0.587787	0.108131	6.94184e-08	1,2	6:07	NA
BMS1P10	ENSG00000237238	9	63382743	A	T	0.4561	0.440513	0.037893	2.59907e-29	1,2	1:02	9.32031e-26
BMS1P10	ENSG00000237238	9	63995845	C	G	0.036	-0.804203	0.112952	2.12262e-12	1,2	2:02	NA
BMS1P2	ENSG00000251079	10	47410210	G	C	0.0732	-0.473805	0.0775811	1.70634e-09	2	3:04	NA
BMS1P2	ENSG00000251079	10	47493163	A	G	0.1674	0.862027	0.116272	3.66321e-13	2	2:04	NA
BMS1P2	ENSG00000251079	10	47494969	A	G	0.1876	0.491267	0.104757	3.31034e-06	2	4:04	NA
BMS1P2	ENSG00000251079	10	47559704	CAT	C	0.1864	-2.23528	0.113081	4.82486e-69	2	1:04	1.05731e-64
BMS1P3	ENSG00000240089	10	86997678	T	C	0.3299	0.183282	0.0403708	6.65099e-06	2	1:01	0.012078
BMS1P4	ENSG00000242338	10	73734880	ACT	A	0.5217	0.136481	0.0296226	4.62968e-06	1,2	1:01	0.0045164
BNC1	ENSG00000169594	15	82952022	C	T	0.1004	-0.426234	0.0683048	6.55561e-10	1,2	1:01	1.51839e-06
BNC2	ENSG00000173068	9	16877760	T	C	0.8048	-0.353478	0.040427	1.00014e-17	1,2	1:01	7.14411e-14
BNIP1	ENSG00000113734	5	173122446	T	C	0.1073	-0.260198	0.0447057	8.01758e-09	1,2	1:02	2.61197e-05
BNIP1	ENSG00000113734	5	173124322	C	CCAAGGCGGGCAGATCACTTGAGGT	0.5518	-0.142387	0.0285383	7.19706e-07	1,2	2:02	NA
BNIP2	ENSG00000140299	15	59688158	C	A	0.069	-0.189706	0.0334987	1.96528e-08	1,2	1:01	5.34582e-05
BNIPL	ENSG00000163141	1	151046385	G	A	0.7245	-0.18418	0.0409777	7.82117e-06	1,2	1:01	0.00883335
BOC	ENSG00000144857	3	113254221	A	T	0.2508	0.199063	0.0278324	1.69827e-12	1,2	2:02	NA
BOC	ENSG00000144857	3	113258701	C	A	0.188	-0.241135	0.0278458	1.99144e-17	1,2	1:02	9.45481e-14
BOK	ENSG00000176720	2	241552336	A	AC	0.0585	0.666811	0.0640075	3.80177e-24	1,2	1:01	2.78835e-20
BOLA2	ENSG00000183336	16	30281179	T	A	0.4136	-0.508544	0.0313435	2.69816e-50	2	1:02	2.73522e-46
BOLA2	ENSG00000183336	16	30309954	A	T	0.0253	-0.481824	0.0914459	1.84312e-07	2	2:02	NA
BOLA3	ENSG00000163170	2	74119277	T	G	0.3963	0.103622	0.0209749	9.20756e-07	1,2	2:02	NA
BOLA3	ENSG00000163170	2	74147757	A	G	0.4919	0.1662	0.0198079	1.72613e-16	1,2	1:02	6.08303e-13
BOLA3-AS1	ENSG00000225439	2	74145917	A	G	0.603	0.21392	0.0332707	2.01527e-10	1,2	1:01	4.58804e-07
BORA	ENSG00000136122	13	72538153	A	G	0.0719	-0.279154	0.0586319	2.22257e-06	1,2	1:01	0.00492319
BORCS5	ENSG00000165714	12	12356380	C	A	0.4941	-0.151997	0.0240555	4.04242e-10	1,2	1:02	1.58403e-06
BORCS5	ENSG00000165714	12	12504771	G	A	0.4517	-0.124356	0.0247957	6.31398e-07	1,2	2:02	NA
BORCS7	ENSG00000166275	10	102803747	C	T	0.0591	-0.322097	0.0393563	8.71472e-16	1,2	2:02	NA
BORCS7	ENSG00000166275	10	102863821	T	C	0.2407	-0.227402	0.0221047	1.29906e-23	1,2	1:02	5.64964e-20
BORCS8	ENSG00000254901	19	19167531	A	G	0.38	0.142735	0.0221844	1.96062e-10	1,2	1:01	5.30547e-07
bP-2171C21.6	ENSG00000279720	21	9087484	A	G	0.8019	-0.742107	0.0592961	2.16311e-33	1,2	1:01	8.68977e-30
bP-2189O9.2	ENSG00000278931	21	8763514	T	TA	0.8494	-0.282376	0.058722	1.76368e-06	1,2	1:01	0.00124842
BPGM	ENSG00000172331	7	134626062	A	T	0.0197	-0.331091	0.0737023	7.90889e-06	1,2	2:02	NA
BPGM	ENSG00000172331	7	134666081	T	C	0.5291	0.151228	0.0220897	1.35622e-11	1,2	1:02	3.34628e-08
BPHL	ENSG00000137274	6	3138265	G	A	0.8174	0.358384	0.0332633	1.27276e-25	1,2	1:03	1.27799e-21
BPHL	ENSG00000137274	6	3150281	T	C	0.7535	0.167311	0.0281134	3.73439e-09	1,2	2:03	NA
BPHL	ENSG00000137274	6	3235513	G	A	0.0561	0.216171	0.0464195	3.66524e-06	1,2	3:03	NA
BPI	ENSG00000101425	20	38303893	G	A	0.4847	0.374937	0.0399507	4.44085e-20	1,2	1:01	2.12868e-16
BPTF	ENSG00000171634	17	67971327	T	C	0.6768	0.129483	0.0243881	1.3686e-07	1,2	1:01	0.000371208
BRAT1	ENSG00000106009	7	2538547	T	C	0.0445	0.397965	0.0479447	3.50517e-16	1,2	1:01	2.56686e-12
BRCA2	ENSG00000139618	13	31519573	T	C	0.1789	-0.2475	0.0492293	5.9308e-07	1,2	1:01	0.00115785
BRD2	ENSG00000204256	6	32989642	T	C	0.6047	-0.118642	0.022809	2.41744e-07	1,2	1:01	0.00150151
BRD3	ENSG00000169925	9	134030241	T	C	0.0698	0.224194	0.0474341	2.62842e-06	1,2	2:02	NA
BRD3	ENSG00000169925	9	134060541	T	G	0.1786	-0.20329	0.0344201	4.86537e-09	1,2	1:02	2.29632e-05
BRD7	ENSG00000166164	16	50341092	C	G	0.2238	-0.239115	0.0344971	7.64966e-12	1,2	1:01	2.71329e-08
BRD9P2	ENSG00000249908	5	766795	T	C	0.7582	-0.550487	0.0589578	1.38387e-19	2	1:03	1.17979e-15
BRD9P2	ENSG00000249908	5	769038	T	C	0.0835	0.409414	0.06754	2.23099e-09	2	2:03	NA
BRD9P2	ENSG00000249908	5	770038	G	A	0.3109	0.322501	0.0580665	4.00811e-08	2	3:03	NA
BRI3	ENSG00000164713	7	98270223	T	G	0.4455	0.186293	0.0217119	3.79048e-17	1,2	1:02	1.94426e-13
BRI3	ENSG00000164713	7	98358605	T	C	0.0671	-0.217694	0.043878	8.2855e-07	1,2	2:02	NA
BRICD5	ENSG00000182685	16	2216172	C	T	0.3538	-0.178495	0.0286029	6.54555e-10	1,2	1:01	2.46649e-06
BRINP1	ENSG00000078725	9	119858822	C	T	0.5644	0.177362	0.0364549	1.33613e-06	1,2	1:01	0.00243099
BRIP1	ENSG00000136492	17	61816136	C	T	0.7937	0.285898	0.0496939	1.17808e-08	1,2	1:01	2.35679e-05
BRK1	ENSG00000254999	3	10122110	G	T	0.0933	-0.462673	0.0376422	2.45423e-32	1,2	1:03	3.08143e-28
BRK1	ENSG00000254999	3	10228274	T	C	0.1548	0.137797	0.0303057	6.14468e-06	1,2	3:03	NA
BRK1	ENSG00000254999	3	10376523	T	C	0.0493	0.247137	0.0507821	1.32799e-06	1,2	2:03	NA
BROX	ENSG00000162819	1	222684338	T	C	0.034	0.659837	0.0555896	2.05488e-30	1,2	1:01	1.65824e-26
BRWD1	ENSG00000185658	21	39313209	G	A	0.1216	0.201947	0.0257785	1.25576e-14	1,2	1:02	7.00931e-11
BRWD1	ENSG00000185658	21	39360005	G	T	0.4328	-0.132094	0.0170655	2.51764e-14	1,2	2:02	NA
BRWD1-AS2	ENSG00000255568	21	39224831	T	C	0.5306	-0.353047	0.0369138	9.25311e-21	1,2	1:01	7.31768e-17
BSCL2	ENSG00000168000	11	62683985	T	C	0.0143	0.628551	0.0747957	1.55365e-16	1,2	1:01	6.36996e-13
BSN-AS2	ENSG00000226913	3	49488867	T	C	0.3869	-0.240915	0.0398827	2.19579e-09	1,2	1:01	2.35905e-06
BST2	ENSG00000130303	19	17405591	AGCTGAAAG	A	0.9313	0.303433	0.0646219	3.0476e-06	1,2	1:01	0.00789107
BTBD1	ENSG00000064726	15	83019435	C	T	0.2333	-0.269846	0.0265653	4.33765e-23	1,2	1:02	2.54017e-19
BTBD1	ENSG00000064726	15	83148571	G	A	0.9181	-0.429507	0.0443462	3.17164e-21	1,2	2:02	NA
BTBD11	ENSG00000151136	12	107323653	G	T	0.3937	-0.177169	0.0359981	1.01033e-06	1,2	1:01	0.00159542
BTBD16	ENSG00000138152	10	122255947	C	A	0.3779	-0.223171	0.0418576	1.21537e-07	1,2	2:03	NA
BTBD16	ENSG00000138152	10	122260790	T	G	0.6109	0.691619	0.0404221	1.95148e-57	1,2	1:03	5.33205e-53
BTBD16	ENSG00000138152	10	122334306	C	T	0.1531	-0.229262	0.048333	2.42292e-06	1,2	3:03	NA
BTBD19	ENSG00000222009	1	44815731	GCTAA	G	0.1666	-0.219064	0.0428693	3.88786e-07	1,2	1:01	0.000622277
BTBD2	ENSG00000133243	19	1986521	A	G	0.1004	0.153998	0.0301329	3.87744e-07	1,2	2:02	NA
BTBD2	ENSG00000133243	19	2018081	G	A	0.0875	-0.168492	0.0316136	1.22752e-07	1,2	1:02	0.000505553
BTBD3	ENSG00000132640	20	11886047	A	C	0.7834	-0.303315	0.0283824	2.92329e-25	1,2	1:01	2.44122e-21
BTBD6	ENSG00000184887	14	105286644	C	T	0.6553	-0.142843	0.0210271	1.92365e-11	1,2	1:01	7.18905e-08
BTBD7P1	ENSG00000203414	10	13141934	T	G	0.266	-0.320823	0.0480916	5.25455e-11	2	1:01	2.76467e-07
BTBD9	ENSG00000183826	6	38177395	A	G	0.0804	0.320153	0.0486898	7.97779e-11	1,2	2:02	NA
BTBD9	ENSG00000183826	6	38187628	C	G	0.6885	0.323662	0.0296678	3.38522e-26	1,2	1:02	2.74147e-22
BTC	ENSG00000174808	4	74797247	C	T	0.3167	-0.338797	0.0387458	9.99001e-18	1,2	1:02	4.23117e-14
BTC	ENSG00000174808	4	75108766	A	T	0.1052	-0.31664	0.0584373	7.61225e-08	1,2	2:02	NA
BTD	ENSG00000169814	3	15633001	T	A	0.0799	-0.364974	0.0660843	4.29988e-08	1,2	1:02	0.000103011
BTD	ENSG00000169814	3	15674400	G	GT	0.815	0.238274	0.047626	6.71587e-07	1,2	2:02	NA
BTF3	ENSG00000145741	5	73478501	T	C	0.0587	-0.698464	0.0524956	3.47685e-37	1,2	1:01	3.73285e-33
BTG1	ENSG00000133639	12	92120845	C	G	0.7798	-0.128436	0.0249385	3.1602e-07	1,2	1:01	0.000705819
BTG3	ENSG00000154640	21	17651958	T	C	0.4624	-0.17539	0.0261753	3.5382e-11	1,2	1:01	1.44009e-07
BTN2A1	ENSG00000112763	6	26464244	T	C	0.166	0.248162	0.0396924	6.09167e-10	1,2	1:01	1.23153e-06
BTN2A2	ENSG00000124508	6	26379185	AC	A	0.2127	-0.604817	0.0454027	2.94285e-37	1,2	1:02	2.57548e-33
BTN2A2	ENSG00000124508	6	26396272	G	A	0.2121	0.304677	0.0434167	4.2776e-12	1,2	2:02	NA
BTN2A3P	ENSG00000124549	6	26279679	G	A	0.5877	-0.173868	0.0373022	3.59249e-06	1,2	2:02	NA
BTN2A3P	ENSG00000124549	6	26422032	A	G	0.5449	-0.36847	0.0356458	8.17049e-24	1,2	1:02	3.92295e-20
BTN3A1	ENSG00000026950	6	26364292	T	C	0.1247	0.33121	0.055005	2.46492e-09	1,2	2:03	NA
BTN3A1	ENSG00000026950	6	26404146	G	A	0.2009	0.19789	0.0413136	1.9337e-06	1,2	3:03	NA
BTN3A1	ENSG00000026950	6	26409199	C	T	0.1645	0.352734	0.0445556	6.75666e-15	1,2	1:03	2.09095e-11
BTN3A2	ENSG00000186470	6	26354866	A	G	0.0826	-1.48444	0.054268	4.05614e-122	1,2	1:02	2.85336e-117
BTN3A2	ENSG00000186470	6	26365118	C	G	0.3798	0.241292	0.0330503	6.02238e-13	1,2	2:02	NA
BTN3A3	ENSG00000111801	6	26456896	A	G	0.792	0.206964	0.0399531	2.7031e-07	1,2	1:01	0.000425023
BTNL3	ENSG00000168903	5	181003797	C	T	0.3027	1.05176	0.035582	5.93701e-137	1,2	1:01	7.70278e-132
BTNL8	ENSG00000113303	5	180925753	C	T	0.0782	0.382678	0.0732815	2.17219e-07	1,2	2:02	NA
BTNL8	ENSG00000113303	5	181003797	C	T	0.3027	-0.301554	0.0436187	8.64687e-12	1,2	1:02	3.17128e-08
BTNL9	ENSG00000165810	5	181058720	A	G	0.4924	0.313239	0.0326908	7.91078e-21	1,2	1:01	4.96574e-17
BUD13P1	ENSG00000270689	11	95145089	A	G	0.3073	0.216446	0.0349734	8.97422e-10	1,2	1:01	2.46023e-06
BVES	ENSG00000112276	6	105167831	A	G	0.083	0.235307	0.047232	7.46958e-07	1,2	2:02	NA
BVES	ENSG00000112276	6	105320150	T	C	0.0596	0.438501	0.0591635	2.74405e-13	1,2	1:02	9.80892e-10
BVES-AS1	ENSG00000203808	6	105290386	T	C	0.067	-0.256995	0.0532371	1.60968e-06	1,2	1:01	0.00308671
BZW2	ENSG00000136261	7	16661023	A	C	0.5436	-0.122199	0.0169411	1.11052e-12	1,2	1:01	5.53473e-09
C10orf107	ENSG00000183346	10	61681049	GCATTATAGAATTTT	G	0.1239	1.35135	0.0862606	6.15726e-40	1	1:02	7.09712e-36
C10orf107	ENSG00000183346	10	61727041	G	A	0.718	-0.390891	0.070805	7.83475e-08	1	2:02	NA
C10orf11	ENSG00000148655	10	76408552	C	T	0.8973	-0.305314	0.0661544	4.46343e-06	1,2	2:02	NA
C10orf11	ENSG00000148655	10	76417776	C	A	0.4415	0.335369	0.039758	1.21099e-16	1,2	1:02	3.91532e-13
C10orf111	ENSG00000176236	10	15085367	G	A	0.0395	-1.52096	0.102528	6.02083e-45	1,2	1:03	1.1991e-40
C10orf111	ENSG00000176236	10	15107166	T	C	0.1328	0.274889	0.0611497	7.79925e-06	1,2	3:03	NA
C10orf111	ENSG00000176236	10	15152362	G	A	0.016	-0.666954	0.146436	5.92977e-06	1,2	2:03	NA
C10orf128	ENSG00000204161	10	49291879	C	T	0.9325	0.290156	0.0611015	2.35967e-06	1,2	1:01	0.00460769
C10orf25	ENSG00000165511	10	45051765	C	T	0.043	0.452895	0.0935703	1.51229e-06	1,2	2:02	NA
C10orf25	ENSG00000165511	10	45093012	A	C	0.14	-0.281128	0.0573323	1.1061e-06	1,2	1:02	0.00239945
C10orf67	ENSG00000179133	10	23394351	T	C	0.0672	-0.264091	0.0585369	7.23551e-06	1,2	1:01	0.0110079
C10orf88	ENSG00000119965	10	122953445	G	A	0.0791	-0.203723	0.0388441	1.92769e-07	1,2	1:01	0.000571493
C10orf90	ENSG00000154493	10	126661323	C	G	0.1216	-0.322592	0.069211	3.59272e-06	1,2	1:01	0.00905882
C11orf1	ENSG00000137720	11	111906167	A	G	0.2756	-0.243862	0.0327269	2.0622e-13	1,2	1:01	5.36616e-10
C11orf21	ENSG00000110665	11	2298391	C	A	0.0479	-0.477346	0.072775	8.8501e-11	1,2	2:02	NA
C11orf21	ENSG00000110665	11	2299812	A	ATGCACACACATCCACGTCTGCACACGCATCCACGCC	0.2656	-0.310243	0.034895	2.97668e-18	1,2	1:02	2.35361e-14
C11orf24	ENSG00000171067	11	68257729	A	G	0.458	-0.130696	0.0240246	6.76765e-08	1,2	1:02	0.000149414
C11orf24	ENSG00000171067	11	68302627	A	G	0.2542	0.124142	0.0268768	4.3853e-06	1,2	2:02	NA
C11orf49	ENSG00000149179	11	46767020	GCTTT	G	0.1048	-0.363385	0.0502037	9.33844e-13	1,2	1:02	1.70263e-09
C11orf49	ENSG00000149179	11	47164129	A	G	0.1813	-0.180458	0.0384495	3.07989e-06	1,2	2:02	NA
C11orf53	ENSG00000150750	11	111283007	A	AG	0.3336	0.357942	0.0448261	4.00863e-15	1,2	1:01	1.24922e-11
C11orf54	ENSG00000182919	11	93753332	CA	C	0.6353	-0.596212	0.0245931	1.32158e-101	1,2	1:01	6.82529e-97
C11orf58	ENSG00000110696	11	16616937	C	G	0.357	0.0923802	0.0181673	4.42276e-07	1,2	1:01	0.000727901
C11orf71	ENSG00000180425	11	114417068	T	C	0.0753	-0.331018	0.0477461	7.57637e-12	1,2	1:01	2.46554e-08
C11orf74	ENSG00000166352	11	36653230	C	T	0.0429	0.373542	0.0562835	5.36012e-11	1,2	1:01	1.79849e-07
C11orf80	ENSG00000173715	11	66883828	A	G	0.0606	-0.344498	0.0733462	3.02783e-06	1,2	1:01	0.00390006
C11orf91	ENSG00000205177	11	33706159	A	G	0.0738	0.380584	0.066461	1.3733e-08	1,2	2:02	NA
C11orf91	ENSG00000205177	11	33729506	G	A	0.6082	-0.352847	0.038749	4.88802e-19	1,2	1:02	2.55175e-15
C12orf29	ENSG00000133641	12	87998888	T	C	0.0804	0.865107	0.0390665	5.08481e-88	1,2	1:02	1.82991e-83
C12orf29	ENSG00000133641	12	88167103	G	A	0.9303	0.260523	0.0423585	1.13459e-09	1,2	2:02	NA
C12orf4	ENSG00000047621	12	4478878	A	T	0.0608	-0.352296	0.0507628	7.21972e-12	1,2	1:01	3.31139e-08
C12orf43	ENSG00000157895	12	120993469	A	T	0.2372	0.215256	0.0350173	1.1576e-09	1,2	1:02	3.04169e-06
C12orf43	ENSG00000157895	12	121002460	A	G	0.0804	0.292116	0.0495227	5.08376e-09	1,2	2:02	NA
C12orf54	ENSG00000177627	12	48318084	G	T	0.6343	0.202079	0.0417771	1.53537e-06	1,2	2:02	NA
C12orf54	ENSG00000177627	12	48347072	G	A	0.4644	-0.29292	0.0386063	7.73997e-14	1,2	1:02	2.68373e-10
C12orf60	ENSG00000182993	12	14758521	G	A	0.118	-0.369983	0.0430471	3.37723e-17	1,2	2:03	NA
C12orf60	ENSG00000182993	12	14814749	T	G	0.0334	0.441399	0.0783847	2.3544e-08	1,2	3:03	NA
C12orf60	ENSG00000182993	12	14822787	T	C	0.557	-0.536765	0.0289796	1.17449e-65	1,2	1:03	2.75484e-61
C12orf65	ENSG00000130921	12	123364504	C	A	0.9625	-0.413368	0.0811881	4.27723e-07	1,2	1:01	0.000685432
C12orf73	ENSG00000204954	12	103950058	G	A	0.0299	-0.274523	0.0579461	2.49211e-06	1,2	3:03	NA
C12orf73	ENSG00000204954	12	103957073	A	T	0.3238	-0.174241	0.0219792	6.2257e-15	1,2	1:03	2.97873e-11
C12orf73	ENSG00000204954	12	104482434	C	T	0.0351	-0.337116	0.0658106	3.64834e-07	1,2	2:03	NA
C12orf75	ENSG00000235162	12	105342847	A	G	0.2562	-0.138357	0.0298397	4.03188e-06	1,2	1:01	0.00846439
C14orf132	ENSG00000227051	14	96063384	A	C	0.5842	0.195238	0.0290918	3.30328e-11	1,2	1:01	1.37732e-07
C14orf159	ENSG00000133943	14	91153616	T	G	0.3679	0.158513	0.0223535	2.58498e-12	1,2	1:02	9.65444e-09
C14orf159	ENSG00000133943	14	91200541	A	G	0.0129	-0.652108	0.0966377	2.59654e-11	1,2	2:02	NA
C14orf180	ENSG00000184601	14	104582830	A	G	0.0904	-0.488113	0.0435085	1.57972e-27	1,2	1:01	1.43604e-23
C14orf2	ENSG00000156411	14	103912515	A	G	0.1477	-0.154984	0.0253693	1.45564e-09	1,2	1:01	4.8347e-06
C14orf37	ENSG00000139971	14	58098818	T	G	0.4209	0.38884	0.0366211	5.65956e-25	1,2	1:01	4.54791e-21
C14orf39	ENSG00000179008	14	60488732	G	T	0.0331	0.364377	0.0715783	4.29972e-07	1,2	3:03	NA
C14orf39	ENSG00000179008	14	60634992	G	A	0.9304	0.483638	0.047064	1.45154e-23	1,2	1:03	6.45985e-20
C14orf39	ENSG00000179008	14	60642107	A	C	0.6298	0.169776	0.0263147	1.75647e-10	1,2	2:03	NA
C14orf79	ENSG00000140104	14	104981149	T	G	0.2441	0.510017	0.0338591	3.5883e-46	1,2	1:01	6.903e-42
C14orf80	ENSG00000185347	14	105508359	A	G	0.2926	-0.207786	0.0298109	5.89145e-12	1,2	1:01	2.37464e-08
C15orf40	ENSG00000169609	15	83009642	T	G	0.3105	-0.516166	0.0364157	1.56709e-41	1,2	1:02	1.91582e-37
C15orf40	ENSG00000169609	15	83053307	G	A	0.1834	0.294569	0.0430867	1.4443e-11	1,2	2:02	NA
C15orf41	ENSG00000186073	15	36605626	G	A	0.045	0.657318	0.0908259	9.39633e-13	1,2	1:01	3.93706e-09
C15orf57	ENSG00000128891	15	40557481	G	C	0.5635	-0.693654	0.0256882	8.86486e-120	1,2	1:02	6.115e-115
C15orf57	ENSG00000128891	15	40586276	G	A	0.5159	0.230484	0.0258065	2.12487e-18	1,2	2:02	NA
C15orf59	ENSG00000205363	15	73624648	T	C	0.0519	0.352061	0.0708078	7.84783e-07	1,2	1:01	0.00133563
C15orf61	ENSG00000189227	15	67545070	T	C	0.3011	-0.270505	0.019722	3.21084e-39	1,2	1:01	3.82326e-35
C15orf65	ENSG00000261652	15	55366304	GA	G	0.1042	0.331239	0.0433748	5.40194e-14	1,2	1:02	2.60208e-10
C15orf65	ENSG00000261652	15	55428466	T	TCTCA	0.0152	0.646338	0.119986	9.03585e-08	1,2	2:02	NA
C16orf45	ENSG00000166780	16	15404916	C	G	0.238	0.330719	0.028391	2.07725e-29	1,2	2:04	NA
C16orf45	ENSG00000166780	16	15405782	T	C	0.139	-0.657493	0.0368692	1.37242e-61	1,2	1:04	2.9282e-57
C16orf45	ENSG00000166780	16	15536274	A	C	0.2923	-0.122444	0.0269745	6.3686e-06	1,2	4:04	NA
C16orf45	ENSG00000166780	16	15592724	C	T	0.6347	-0.26385	0.0263873	1.8864e-22	1,2	3:04	NA
C16orf71	ENSG00000166246	16	5136083	G	A	0.6664	0.183464	0.0381568	1.76828e-06	1,2	1:01	0.00574016
C16orf86	ENSG00000159761	16	67562579	G	C	0.0325	-0.547416	0.0797512	1.20198e-11	1,2	1:01	2.07422e-08
C16orf89	ENSG00000153446	16	5058249	A	C	0.1625	0.362223	0.0505157	1.49394e-12	1,2	1:01	9.75089e-09
C16orf95	ENSG00000260456	16	87292339	G	A	0.8738	0.220399	0.0484197	6.00351e-06	1,2	2:02	NA
C16orf95	ENSG00000260456	16	87322659	T	C	0.3442	-0.212445	0.0329991	1.9152e-10	1,2	1:02	1.25056e-06
C16orf96	ENSG00000205832	16	4543039	A	C	0.2586	-0.300129	0.0403141	2.16293e-13	1,2	1:01	1.3009e-09
C17orf105	ENSG00000231256	17	43762688	T	C	0.9231	0.321187	0.0659827	1.31979e-06	1,2	1:01	0.00168816
C17orf107	ENSG00000205710	17	4915520	G	A	0.1152	0.59999	0.0685837	9.62382e-18	1,2	1:01	6.47201e-14
C17orf49	ENSG00000258315	17	7022912	A	G	0.1175	0.272255	0.0492415	4.15514e-08	1,2	1:01	0.000136958
C17orf51	ENSG00000212719	17	21515071	C	T	0.4493	-0.150422	0.0287314	2.02315e-07	1,2	1:01	0.000353717
C17orf62	ENSG00000178927	17	82450543	C	A	0.1584	-0.219795	0.0261497	1.53298e-16	1,2	1:01	8.17372e-13
C17orf67	ENSG00000214226	17	56863555	A	T	0.6973	0.237392	0.0424554	2.93531e-08	1,2	1:01	8.26244e-05
C17orf75	ENSG00000108666	17	32364032	TTTC	T	0.7515	-0.0972875	0.0218849	9.79882e-06	1,2	1:01	0.0180952
C17orf80	ENSG00000141219	17	73191639	C	T	0.5075	0.20572	0.0237597	2.00638e-17	1,2	1:01	1.59201e-13
C17orf97	ENSG00000187624	17	410351	T	G	0.2907	1.13541	0.0195307	NA	1,2	1:02	NA
C17orf97	ENSG00000187624	17	958718	C	T	0.9516	0.213079	0.0398106	1.08771e-07	1,2	2:02	NA
C18orf32	ENSG00000177576	18	49469977	T	C	0.5156	0.175601	0.0251283	5.21505e-12	1,2	1:01	2.09523e-08
C18orf8	ENSG00000141452	18	23582324	T	C	0.6796	0.112062	0.0169742	6.71641e-11	1,2	1:01	1.70645e-07
C19orf18	ENSG00000177025	19	57955495	A	G	0.0439	0.440703	0.0789027	3.03805e-08	1,2	1:01	6.77778e-05
C19orf33	ENSG00000167644	19	38302956	C	G	0.1908	-0.88586	0.057978	1.52042e-45	2	1:01	2.10555e-41
C19orf44	ENSG00000105072	19	16495931	C	G	0.8207	0.588592	0.0301219	8.1568e-72	1,2	1:01	3.16668e-67
C19orf47	ENSG00000160392	19	40227997	C	T	0.2531	-0.202752	0.0357836	1.9336e-08	1,2	2:02	NA
C19orf47	ENSG00000160392	19	40338628	G	A	0.1698	0.445213	0.0426873	3.41588e-24	1,2	1:02	2.66544e-20
C19orf48	ENSG00000167747	19	50792601	A	C	0.4283	0.146546	0.0233852	5.57122e-10	1,2	1:01	2.57299e-06
C19orf54	ENSG00000188493	19	40746867	C	T	0.7076	-0.2611	0.026025	1.36716e-22	1,2	1:01	9.64731e-19
C19orf70	ENSG00000174917	19	5674234	A	G	0.0193	-0.5676	0.0771997	4.17645e-13	1,2	1:01	2.55517e-09
C19orf71	ENSG00000183397	19	3536818	C	T	0.5207	-0.212133	0.0325224	1.11703e-10	1,2	1:01	5.84702e-07
C19orf73	ENSG00000221916	19	49047040	T	C	0.0231	-0.584347	0.112806	2.70379e-07	1,2	1:01	0.000742994
C1D	ENSG00000197223	2	68043126	T	C	0.1601	0.187236	0.0300071	6.57395e-10	1,2	1:01	2.18404e-06
C1GALT1	ENSG00000106392	7	7211595	A	G	0.6321	0.275235	0.0205426	1.26529e-37	1,2	1:04	2.51882e-33
C1GALT1	ENSG00000106392	7	7237584	G	C	0.1445	0.307975	0.0284278	7.19272e-26	1,2	2:04	NA
C1GALT1	ENSG00000106392	7	7321691	ATT	A	0.5909	0.101274	0.0186809	7.505e-08	1,2	4:04	NA
C1GALT1	ENSG00000106392	7	7321914	T	G	0.0136	0.462426	0.0815647	1.89949e-08	1,2	3:04	NA
C1orf109	ENSG00000116922	1	37690755	C	T	0.2439	0.150983	0.0290146	2.39016e-07	1,2	1:01	0.000528332
C1orf112	ENSG00000000460	1	169891058	T	C	0.2506	-0.274915	0.0359564	5.04346e-14	1,2	1:01	1.81958e-10
C1orf115	ENSG00000162817	1	220694561	T	C	0.2401	-0.347416	0.0419304	3.94172e-16	1,2	1:01	1.4406e-12
C1orf116	ENSG00000182795	1	207018375	C	G	0.2256	-0.16856	0.0362264	3.73242e-06	1,2	1:01	0.00594684
C1orf122	ENSG00000197982	1	37879101	A	G	0.3352	0.129236	0.0233319	3.93054e-08	1,2	1:01	9.80261e-05
C1orf123	ENSG00000162384	1	53226765	A	T	0.3489	-0.358314	0.0251794	8.07964e-42	1,2	1:02	9.4991e-38
C1orf123	ENSG00000162384	1	53263864	C	T	0.7112	-0.15021	0.0258254	8.19976e-09	1,2	2:02	NA
C1orf127	ENSG00000175262	1	10956715	G	A	0.3503	-0.318433	0.0220395	6.10974e-43	1,2	1:02	9.70091e-39
C1orf127	ENSG00000175262	1	10975993	C	T	0.2286	-0.158893	0.0260759	1.60066e-09	1,2	2:02	NA
C1orf145	ENSG00000162913	1	228203890	C	G	0.34	0.234603	0.0437048	9.99872e-08	1,2	1:01	0.000200874
C1orf159	ENSG00000131591	1	1091327	A	C	0.5767	0.143016	0.0232988	1.22014e-09	1,2	1:01	3.60034e-06
C1orf167	ENSG00000215910	1	11771538	A	G	0.0546	0.57521	0.102928	5.52765e-08	1	2:02	NA
C1orf167	ENSG00000215910	1	11784273	T	C	0.6064	1.21589	0.0423183	1.17754e-84	1	1:02	6.30634e-80
C1orf168	ENSG00000187889	1	56786821	T	C	0.1202	0.271085	0.040586	4.06673e-11	1,2	1:01	1.27382e-07
C1orf174	ENSG00000198912	1	3891607	C	T	0.7486	0.586029	0.0286078	1.36814e-77	1,2	1:02	9.09258e-73
C1orf174	ENSG00000198912	1	3895246	C	T	0.1981	0.189994	0.030817	1.03724e-09	1,2	2:02	NA
C1orf198	ENSG00000119280	1	230862029	T	C	0.1461	-0.199007	0.0226821	7.8066e-18	1,2	1:01	4.39946e-14
C1orf204	ENSG00000188004	1	159838871	A	C	0.1574	0.641796	0.0412349	5.87917e-47	2	1:02	1.03417e-42
C1orf204	ENSG00000188004	1	159854415	T	C	0.2282	-0.350507	0.0363062	9.37225e-21	2	2:02	NA
C1orf216	ENSG00000142686	1	35726475	T	TG	0.1154	-0.631284	0.0465148	1.68107e-38	1,2	1:01	1.60482e-34
C1orf220	ENSG00000213057	1	178544142	G	A	0.3784	-0.355953	0.040625	8.60443e-18	1,2	1:01	3.67498e-14
C1orf226	ENSG00000239887	1	162137177	G	T	0.6923	-0.203076	0.038308	1.42973e-07	1,2	1:02	0.000360344
C1orf226	ENSG00000239887	1	162848631	G	A	0.4248	0.161903	0.0359803	7.64065e-06	1,2	2:02	NA
C1orf229	ENSG00000221953	1	247086088	G	A	0.0441	-0.459727	0.0884148	2.44238e-07	1,2	2:02	NA
C1orf229	ENSG00000221953	1	247111597	G	A	0.3151	-0.286683	0.0398487	1.26833e-12	1,2	1:02	6.27804e-09
C1orf27	ENSG00000157181	1	186421171	C	A	0.5935	0.227873	0.025139	6.9414e-19	1,2	2:02	NA
C1orf27	ENSG00000157181	1	186469143	G	T	0.1519	-0.549159	0.0358872	1.93598e-47	1,2	1:02	2.43619e-43
C1orf50	ENSG00000164008	1	42827135	A	G	0.3689	-0.171687	0.0286242	2.83007e-09	1,2	1:01	5.54944e-06
C1orf52	ENSG00000162642	1	85276238	C	G	0.8115	-0.136864	0.0272804	6.25641e-07	1,2	1:01	0.00140321
[truncated: 16,820 more rows]

## Sheet: S3
Table S3: Lifted-over lead variants from skeletal muscle eQTL meta-analysis (hg19)
Gene symbol	Gene	Lead_rsID	Chr_hg19	Position_hg19	EA_hg19	NEA_hg19	Beta	SE	Pvalue_joint	Studies (1=FUSION, 2=GTEx)	Signal number for eGene (Current:Total)	BH-adjusted p-value
A1BG	ENSG00000121410	rs11405407	19	58857559	AC	A	0.561995	0.0875798	2.60406e-10	2	1:02	4.65701e-07
A1BG	ENSG00000121410	rs75216746	19	58816950	C	CAG	-0.295769	0.0650818	6.51288e-06	2	2:02	NA
A1BG-AS1	ENSG00000268895	rs12609654	19	58868480	T	G	0.217969	0.0395966	4.74882e-08	1,2	1:01	7.05545e-05
A2M-AS1	ENSG00000245105	rs1805662	12	9226224	A	G	0.300366	0.0322921	9.21682e-20	1,2	1:03	6.16119e-16
A2M-AS1	ENSG00000245105	rs1805744	12	9065261	A	T	-0.185355	0.036802	5.66851e-07	1,2	3:03	NA
A2M-AS1	ENSG00000245105	rs4262771	12	9479318	C	G	-0.181962	0.0300388	1.98674e-09	1,2	2:03	NA
A2MP1	ENSG00000256069	rs748574307	12	9465692	C	T	-0.833325	0.11802	3.18256e-12	1,2	2:02	NA
A2MP1	ENSG00000256069	rs11049863	12	9416099	A	C	0.733735	0.039804	3.7643e-65	1,2	1:02	1.1783e-60
A3GALT2	ENSG00000184389	rs11554674	1	33790496	A	G	0.57573	0.050628	1.46847e-27	2	1:01	1.04335e-23
A4GALT	ENSG00000128274	rs13056962	22	43114471	C	A	-0.590316	0.0263039	6.40883e-90	1,2	1:02	3.84312e-85
A4GALT	ENSG00000128274	rs130361	22	43077620	A	AT	-0.18978	0.0231289	7.39175e-16	1,2	2:02	NA
AACS	ENSG00000081760	rs147674711	12	125623450	AGGAACTGGACCCACTTCAGGGTC	A	0.272086	0.0326267	2.58839e-16	1,2	2:02	NA
AACS	ENSG00000081760	rs11058028	12	125555313	C	A	-0.594922	0.0405021	3.43435e-44	1,2	1:02	7.13862e-40
AADAT	ENSG00000109576	rs774497	4	171063526	A	T	-0.289158	0.0424194	1.64778e-11	1,2	1:01	5.16192e-08
AAGAB	ENSG00000103591	rs12164949	15	67673568	G	A	-0.143101	0.0272826	1.92356e-07	1,2	2:02	NA
AAGAB	ENSG00000103591	rs4776879	15	67364320	A	T	-0.15474	0.027991	4.17503e-08	1,2	1:02	8.82905e-05
AAK1	ENSG00000115977	rs5831974	2	69704336	TA	T	-0.163389	0.0283407	1.09992e-08	1,2	1:01	2.37644e-05
AAMDC	ENSG00000087884	rs113853065	11	77581644	G	A	-0.249999	0.0218477	1.66974e-28	1,2	1:02	1.01971e-24
AAMDC	ENSG00000087884	rs7949468	11	77448993	T	A	0.0724782	0.0146764	9.29326e-07	1,2	2:02	NA
AANAT	ENSG00000129673	rs8150	17	74467017	C	G	0.243718	0.0529355	4.94284e-06	2	1:01	0.012594
AARS	ENSG00000090861	rs34087264	16	70323126	T	C	-0.356139	0.0376673	2.41507e-20	1,2	1:01	1.01674e-16
AARS2	ENSG00000124608	rs170510	6	44244602	C	G	0.118327	0.0246332	1.80848e-06	1,2	1:01	0.00405093
AASDH	ENSG00000157426	rs34615000	4	57386721	G	GA	-0.139667	0.0262926	1.34867e-07	1,2	1:01	0.000389339
AASDHPPT	ENSG00000149313	rs12365489	11	105951060	A	G	0.174704	0.0315771	4.07187e-08	1,2	1:01	7.69599e-05
ABAT	ENSG00000183044	rs149324895	16	8865067	G	A	0.498782	0.0649163	3.83943e-14	1,2	2:03	NA
ABAT	ENSG00000183044	rs11861023	16	8761692	A	G	-0.393819	0.0540809	6.88011e-13	1,2	1:03	4.91132e-09
ABAT	ENSG00000183044	rs1358692	16	8764318	T	C	-0.261628	0.0474163	4.42644e-08	1,2	3:03	NA
ABC13-47488600E17.1	ENSG00000283199	rs55738068	13	114801109	T	C	0.238295	0.0404637	6.09587e-09	2	1:01	1.52735e-05
ABC7-42389800N19.1	ENSG00000226210	rs369402615	12	86940	C	CT	0.248415	0.0558061	9.54658e-06	1,2	6:06	NA
ABC7-42389800N19.1	ENSG00000226210	rs147058759	12	87647	A	G	0.402843	0.085428	2.7721e-06	1,2	5:06	NA
ABC7-42389800N19.1	ENSG00000226210	rs782390754	12	89472	A	G	0.762805	0.0791036	4.69751e-21	1,2	1:06	2.02609e-17
ABC7-42389800N19.1	ENSG00000226210	rs17353727	12	90914	A	G	0.323738	0.0498408	1.33533e-10	1,2	4:06	NA
ABC7-42389800N19.1	ENSG00000226210	rs573729632	12	94504	T	C	0.520761	0.0757965	1.15805e-11	1,2	2:06	NA
ABC7-42389800N19.1	ENSG00000226210	rs71269513	12	86366	C	T	0.741478	0.126366	6.10497e-09	1,2	3:06	NA
ABC7-42404400C24.1	ENSG00000277758	rs7078578	10	48427639	C	T	-1.06442	0.166965	2.84275e-10	1,2	2:02	NA
ABC7-42404400C24.1	ENSG00000277758	rs1296451405	10	46968665	A	G	0.587543	0.0643602	4.02097e-19	1,2	1:02	1.71078e-15
ABCA10	ENSG00000154263	rs4968821	17	66802992	T	G	0.223699	0.0487995	5.16492e-06	1,2	1:01	0.00903092
ABCA3	ENSG00000167972	rs45583636	16	2390746	C	G	-0.226715	0.0307599	3.6733e-13	1,2	1:01	1.72031e-09
ABCA5	ENSG00000154265	rs8076096	17	67336896	G	A	0.415325	0.0562432	3.33137e-13	1,2	1:02	1.12217e-09
ABCA5	ENSG00000154265	rs558076	17	67335782	T	C	0.127251	0.0238991	1.26216e-07	1,2	2:02	NA
ABCA6	ENSG00000154262	rs2286419	17	67099958	A	G	-0.367967	0.0468085	1.0223e-14	1,2	1:01	4.01171e-11
ABCA7	ENSG00000064687	rs36084354	19	1079959	A	G	0.207676	0.0409034	4.60344e-07	1,2	2:02	NA
ABCA7	ENSG00000064687	rs9282562	19	1051137	C	CTG	-0.257883	0.0379423	1.88263e-11	1,2	1:02	1.22432e-07
ABCA8	ENSG00000141338	rs34931250	17	66879927	T	C	0.61346	0.055477	7.92751e-27	1,2	1:03	5.75492e-23
ABCA8	ENSG00000141338	rs11077819	17	66942328	C	T	-0.113237	0.023126	1.1454e-06	1,2	2:03	NA
ABCA8	ENSG00000141338	rs147981518	17	66799174	G	C	0.200437	0.0446174	7.90795e-06	1,2	3:03	NA
ABCA9	ENSG00000154258	rs12325889	17	67037480	G	T	-0.12357	0.0266307	3.96619e-06	1,2	1:01	0.00704365
ABCB4	ENSG00000005471	rs55976025	7	87105176	C	G	0.208919	0.0262811	5.26732e-15	1,2	1:02	1.68103e-11
ABCB4	ENSG00000005471	rs2178658	7	87122022	T	G	0.156438	0.0214169	5.86907e-13	1,2	2:02	NA
ABCB8	ENSG00000197150	rs6947821	7	150729212	C	T	-0.190447	0.0229985	4.08881e-16	1,2	1:01	2.53435e-12
ABCB9	ENSG00000150967	rs1463877	12	123473254	C	T	-0.216963	0.0433238	6.55128e-07	1,2	2:02	NA
ABCB9	ENSG00000150967	rs11609798	12	123409694	C	G	-0.174719	0.0345313	5.0348e-07	1,2	1:02	0.000779272
ABCC1	ENSG00000103222	rs2062541	16	16127235	A	G	0.168501	0.0281513	3.04601e-09	1,2	1:01	8.69528e-06
ABCC11	ENSG00000121270	rs7186129	16	48276284	G	A	-0.381861	0.0583225	9.53612e-11	1,2	1:01	1.72898e-07
ABCC3	ENSG00000108846	rs62062127	17	48518036	T	C	-0.601993	0.129466	3.78937e-06	1,2	2:02	NA
ABCC3	ENSG00000108846	rs9303560	17	48713180	G	A	-0.377401	0.0332955	4.96917e-28	1,2	1:02	4.4348e-24
ABCC4	ENSG00000125257	rs10219837	13	95971355	G	A	-0.241155	0.0318412	8.57959e-14	1,2	1:04	3.48664e-10
ABCC4	ENSG00000125257	rs9561555	13	95063773	A	G	0.240527	0.044857	1.0331e-07	1,2	4:04	NA
ABCC4	ENSG00000125257	rs7995565	13	96038869	T	C	0.180978	0.0326946	4.01598e-08	1,2	3:04	NA
ABCC4	ENSG00000125257	rs72645867	13	95966980	A	G	-0.415014	0.0650133	2.70091e-10	1,2	2:04	NA
ABCC5	ENSG00000114770	rs73179688	3	183693410	T	C	-0.183793	0.0275192	4.08204e-11	1,2	1:01	1.41116e-07
ABCC6	ENSG00000091262	rs201681904	16	16327885	G	A	0.363282	0.0307004	3.06455e-30	1,2	2:03	NA
ABCC6	ENSG00000091262	rs555075993	16	16480584	T	C	0.640326	0.0563034	3.41755e-28	1,2	1:03	3.13935e-24
ABCC6	ENSG00000091262	rs373823511	16	16556673	C	T	0.228834	0.0462011	8.64234e-07	1,2	3:03	NA
ABCC6P1	ENSG00000256340	rs4780612	16	18601872	G	C	0.553761	0.0834248	1.70018e-10	1	1:02	4.62935e-07
ABCC6P1	ENSG00000256340	rs72769684	16	17855985	A	G	-0.991777	0.217652	7.83284e-06	1	2:02	NA
ABCC6P2	ENSG00000255277	rs72774861	16	15509634	A	C	-0.255681	0.0497173	3.28435e-07	1,2	1:01	0.000596447
ABCC8	ENSG00000006071	rs7106250	11	17490501	T	C	0.193982	0.0302412	2.22376e-10	1,2	4:04	NA
ABCC8	ENSG00000006071	rs1799731	11	17414777	A	AG	0.234184	0.0278206	1.4001e-16	1,2	3:04	NA
ABCC8	ENSG00000006071	rs77889556	11	17498057	A	G	0.823332	0.0402644	2.6005e-77	1,2	1:04	7.93173e-73
ABCC8	ENSG00000006071	rs985136	11	17497794	G	C	0.369385	0.0299258	1.42184e-32	1,2	2:04	NA
ABCD3	ENSG00000117528	rs72722108	1	95589180	C	T	0.331861	0.0735689	7.25663e-06	1,2	1:01	0.0124118
ABCD4	ENSG00000119688	rs10142616	14	74747244	T	C	0.188052	0.0270854	7.08059e-12	1,2	1:01	1.85187e-08
ABCF1	ENSG00000204574	rs1264428	6	30565973	A	G	0.179048	0.0245967	7.00015e-13	1,2	1:02	8.65878e-09
ABCF1	ENSG00000204574	rs9262081	6	30484966	G	A	0.242697	0.0411477	5.09674e-09	1,2	2:02	NA
ABCF2	ENSG00000033050	rs11760502	7	151526091	T	C	0.110274	0.0227559	1.46933e-06	1,2	1:01	0.00381916
ABCF3	ENSG00000161204	rs1976700	3	183893271	G	C	0.211251	0.0262857	2.71647e-15	1,2	1:03	1.27824e-11
ABCF3	ENSG00000161204	rs111763942	3	183858715	C	T	-0.25333	0.0512739	9.1904e-07	1,2	3:03	NA
ABCF3	ENSG00000161204	rs112614520	3	183981601	G	T	0.574168	0.101795	2.23564e-08	1,2	2:03	NA
ABCG2	ENSG00000118777	rs10023393	4	89106527	C	A	0.229476	0.0369623	7.96677e-10	1,2	1:01	2.17924e-06
ABCG4	ENSG00000172350	rs11288472	11	119008995	C	CA	-0.178227	0.0400933	9.8033e-06	1,2	1:01	0.015379
ABHD1	ENSG00000143994	rs4665946	2	27347931	A	C	0.259951	0.0370549	4.33697e-12	1,2	1:01	9.13069e-09
ABHD10	ENSG00000144827	rs58085932	3	111695914	A	C	-0.170831	0.0240361	2.31225e-12	1,2	1:01	7.50062e-09
ABHD11	ENSG00000106077	rs146278884	7	73150727	A	G	-0.276464	0.052096	1.38659e-07	1,2	1:01	0.000217946
ABHD12	ENSG00000100997	rs2281562	20	25273362	A	G	0.159469	0.0332902	1.92931e-06	1,2	1:01	0.00293755
ABHD14A	ENSG00000248487	rs58415130	3	51950786	A	AG	-0.183921	0.0396223	3.93416e-06	1,2	1:01	0.00399121
ABHD14B	ENSG00000114779	rs323877	3	51999463	C	G	-0.140719	0.0280454	6.24033e-07	1,2	2:02	NA
ABHD14B	ENSG00000114779	rs112312290	3	52094201	C	T	-0.653943	0.0954064	1.28429e-11	1,2	1:02	2.19878e-08
ABHD15	ENSG00000168792	rs118160089	17	27962342	T	C	-0.524011	0.108283	1.51851e-06	1,2	1:01	0.00156192
ABHD16A	ENSG00000204427	rs114276434	6	31669585	C	T	-0.477265	0.0773063	9.84383e-10	1,2	1:01	9.53841e-06
ABHD17B	ENSG00000107362	rs17570100	9	74591868	G	A	0.191117	0.0251397	6.93537e-14	1,2	1:01	2.41373e-10
ABHD18	ENSG00000164074	rs72616970	4	128861577	C	T	-0.664879	0.0685808	2.90161e-21	1,2	1:01	1.31658e-17
ABHD2	ENSG00000140526	rs11637307	15	89666056	C	G	-0.17495	0.0262705	4.62929e-11	1,2	1:02	1.65706e-07
ABHD2	ENSG00000140526	rs34208786	15	89706057	A	G	-0.124826	0.0259222	1.70742e-06	1,2	2:02	NA
ABHD4	ENSG00000100439	rs8011143	14	23067931	C	T	-0.720314	0.0273528	2.17501e-115	1,2	1:01	2.45881e-110
ABHD5	ENSG00000011198	rs60530456	3	43738558	T	C	-0.250848	0.0496448	5.21262e-07	1,2	1:01	0.000726169
ABHD6	ENSG00000163686	rs58279771	3	58329262	A	G	-0.335725	0.0323892	6.2259e-24	1,2	1:01	3.23793e-20
ABHD8	ENSG00000127220	rs11666308	19	17437744	C	T	0.168116	0.0259913	1.583e-10	1,2	1:03	6.41649e-07
ABHD8	ENSG00000127220	rs11540855	19	17403361	G	A	0.214493	0.0272152	8.81465e-15	1,2	2:03	NA
ABHD8	ENSG00000127220	rs34641950	19	17411507	C	G	-0.172211	0.0249208	8.83677e-12	1,2	3:03	NA
ABI1	ENSG00000136754	rs7914180	10	27121796	C	T	0.398264	0.0614999	1.50487e-10	1,2	1:01	4.62192e-07
ABL2	ENSG00000143322	rs4652347	1	179002969	C	A	-0.214035	0.0298313	1.44958e-12	1,2	1:01	4.33325e-09
ABLIM2	ENSG00000163995	rs10018718	4	8096203	C	T	0.137238	0.0242515	2.01172e-08	1,2	1:01	0.000100135
ABLIM3	ENSG00000173210	rs10463416	5	148572915	A	G	0.193783	0.033507	9.92297e-09	1,2	2:03	NA
ABLIM3	ENSG00000173210	rs114857521	5	148383566	C	T	-0.483975	0.0674418	1.44015e-12	1,2	1:03	4.94568e-09
ABLIM3	ENSG00000173210	rs10783193	5	148531983	A	T	-0.180048	0.037657	2.01715e-06	1,2	3:03	NA
ABO	ENSG00000175164	rs10901257	9	136163570	G	A	-0.418172	0.0298653	1.22136e-40	1,2	2:04	NA
ABO	ENSG00000175164	rs1000490179	9	136150556	T	C	-0.514487	0.0564514	4.60613e-19	1,2	3:04	NA
ABO	ENSG00000175164	rs8176719	9	136132908	TC	T	0.54425	0.0424844	8.93708e-35	1,2	1:04	1.52462e-30
ABRACL	ENSG00000146386	rs2504378	6	139369833	A	G	-0.217879	0.035838	1.73908e-09	1,2	1:01	5.33431e-06
ABT1	ENSG00000146109	rs149815515	6	26626116	A	G	-0.344829	0.0438994	1.07039e-14	1,2	1:01	3.08607e-11
ABTB1	ENSG00000114626	rs9832418	3	127478666	C	T	-0.386	0.0586572	7.70502e-11	1,2	1:01	2.14375e-07
ABTB2	ENSG00000166016	rs1925375	11	34382332	T	C	-0.27457	0.0596046	4.64772e-06	1,2	1:01	0.00925458
AC000068.10	ENSG00000273212	rs75077817	22	19461105	A	G	0.344262	0.0469265	4.68262e-13	1,2	1:01	1.80269e-09
AC000068.5	ENSG00000185065	rs2238768	22	19386633	C	T	-0.182727	0.0397347	4.82236e-06	1,2	1:01	0.00941285
AC000068.9	ENSG00000273300	rs2238769	22	19453727	G	C	0.190659	0.0346024	4.61362e-08	1,2	1:01	0.000116242
AC000078.5	ENSG00000232926	rs13057374	22	19871097	G	C	0.496958	0.0385885	4.06901e-34	2	2:03	NA
AC000078.5	ENSG00000232926	rs34270376	22	19888101	G	A	-0.49334	0.0370846	4.67686e-36	2	1:03	6.70635e-32
AC000078.5	ENSG00000232926	rs35942596	22	19872997	C	CT	0.192155	0.0349328	5.35953e-08	2	3:03	NA
AC000123.3	ENSG00000279265	rs11971734	7	127075901	A	C	-0.217212	0.0481435	7.22757e-06	1,2	1:01	0.00982403
AC000403.4	ENSG00000278727	rs633307	13	77467179	A	G	-0.218983	0.0474004	4.36509e-06	1,2	1:01	0.0082024
AC001226.7	ENSG00000274898	rs9574012	13	77770720	G	C	-0.601268	0.0818032	4.24192e-13	1,2	1:01	1.48187e-09
AC002064.5	ENSG00000225498	rs13239439	7	89924400	A	C	0.542689	0.077665	2.12592e-11	1	1:02	6.60078e-08
AC002064.5	ENSG00000225498	rs17472856	7	90412032	T	A	-0.692059	0.139978	1.33524e-06	1	2:02	NA
AC002075.4	ENSG00000237729	rs17165909	7	93551606	A	G	-0.737602	0.163415	9.45548e-06	1	1:01	0.0139075
AC002310.14	ENSG00000278922	rs56391383	16	30538419	A	G	0.20213	0.0264412	5.09142e-14	1,2	1:01	9.69133e-11
AC002451.3	ENSG00000231170	rs3807891	7	95226709	C	G	0.336525	0.0329982	2.96619e-23	1,2	1:01	1.58222e-19
AC002456.2	ENSG00000223969	rs56061652	7	90297172	T	C	0.297058	0.0537564	4.22337e-08	1,2	1:01	9.60171e-05
AC002467.7	ENSG00000241764	rs739518	7	107384127	A	G	0.541113	0.0321324	6.24929e-56	1,2	1:01	1.17867e-51
AC002480.3	ENSG00000232759	rs17366136	7	22601127	T	G	0.19384	0.0411971	2.90973e-06	1,2	1:01	0.00736913
AC002480.4	ENSG00000232949	rs1122913	7	22602932	A	G	-0.396952	0.0738102	1.61091e-07	1	1:01	0.000484536
AC002519.8	ENSG00000259810	rs9922350	16	31820600	A	G	0.354297	0.0453001	1.37907e-14	1,2	1:01	2.48995e-11
AC003075.4	ENSG00000237773	rs41351350	7	17338055	A	G	1.92083	0.285318	9.71224e-11	1	1:01	3.95404e-07
AC003090.1	ENSG00000223561	rs35766302	7	25869484	T	C	-0.205114	0.0440398	3.65319e-06	1,2	1:01	0.00803446
AC003973.3	ENSG00000279377	rs7255049	19	22213111	G	A	0.307557	0.0550007	3.25181e-08	2	1:01	8.02988e-05
AC004076.5	ENSG00000276449	rs140206142	19	57960361	T	G	-0.968025	0.185992	2.37922e-07	1,2	2:02	NA
AC004076.5	ENSG00000276449	rs3746224	19	57949536	C	T	-0.266481	0.037814	3.49543e-12	1,2	1:02	1.41853e-08
AC004156.3	ENSG00000267666	rs1009628	19	658013	G	A	-0.25817	0.0562324	4.99718e-06	1,2	2:02	NA
AC004156.3	ENSG00000267666	rs6510873	19	664931	A	G	0.497835	0.0417993	1.36164e-30	1,2	1:02	2.13839e-26
AC004381.6	ENSG00000005189	rs5710	16	20775303	C	T	-0.841651	0.0982847	4.32842e-17	1,2	1:01	1.86212e-13
AC004448.5	ENSG00000235979	rs55885404	17	19243632	T	C	-0.291032	0.054355	1.17506e-07	2	1:01	0.000193092
AC004471.10	ENSG00000272682	rs2238742	22	19049278	C	T	-0.232678	0.046026	5.52542e-07	2	1:01	0.00100883
AC004538.3	ENSG00000230333	rs10440994	7	11231637	A	G	0.198788	0.0386755	3.33218e-07	1,2	1:01	0.00108013
AC004540.5	ENSG00000214870	rs1229660	7	26437429	T	C	0.336538	0.04287	1.1116e-14	1,2	2:02	NA
AC004540.5	ENSG00000214870	rs1229664	7	26438699	A	G	-0.587545	0.0395309	4.18253e-45	1,2	1:02	6.5402e-41
AC004623.3	ENSG00000279488	rs2668424	19	1371354	C	T	-0.318615	0.0569745	3.24538e-08	2	1:01	0.000167953
AC004951.5	ENSG00000239556	rs186073907	7	44012925	T	G	0.763305	0.0723007	1.01612e-24	1,2	1:02	6.2317e-21
AC004951.5	ENSG00000239556	rs2442388	7	44060355	C	T	0.232963	0.0444015	1.90748e-07	1,2	2:02	NA
AC004967.7	ENSG00000243554	rs6956718	7	97608438	C	T	-0.421217	0.0325196	1.81668e-35	1,2	2:02	NA
AC004967.7	ENSG00000243554	rs7794912	7	97595601	A	G	0.573904	0.0374888	1.79e-47	1,2	1:02	2.92524e-43
AC004980.7	ENSG00000205485	rs73361512	7	76016413	A	G	0.572172	0.103893	4.68404e-08	1,2	2:02	NA
AC004980.7	ENSG00000205485	rs2006268	7	76255998	C	T	0.409375	0.0424586	4.67403e-21	1,2	1:02	3.08238e-17
AC004980.9	ENSG00000230305	rs6465152	7	76120504	G	A	-1.09362	0.0492154	2.44199e-63	1	1:01	7.02578e-59
AC004985.12	ENSG00000241057	rs2528380	7	44001371	A	G	0.321815	0.050142	2.16839e-10	1,2	1:01	5.4179e-07
AC005009.2	ENSG00000233073	rs6963589	7	86664267	A	G	0.78223	0.0774536	1.32889e-20	1	1:01	6.03394e-17
AC005037.3	ENSG00000183308	rs71863576	2	201762893	A	ATAAG	0.543759	0.0927294	1.29313e-08	1	1:01	2.62997e-05
AC005076.5	ENSG00000224046	rs7812191	7	86767689	C	T	-0.255865	0.0373387	1.29779e-11	1,2	1:01	3.25671e-08
AC005082.12	ENSG00000226816	rs858238	7	23239133	T	C	0.992416	0.129968	3.72126e-13	1	1:01	1.51431e-09
AC005104.3	ENSG00000223374	rs75590598	2	242185654	A	G	0.351833	0.0734492	2.04583e-06	2	1:01	0.00506374
AC005154.6	ENSG00000196295	rs38487	7	30614508	G	A	-0.608631	0.0340512	7.34834e-62	1,2	1:02	1.91673e-57
AC005154.6	ENSG00000196295	rs4722999	7	30693775	T	C	-0.197749	0.0322898	1.33005e-09	1,2	2:02	NA
AC005154.7	ENSG00000244480	rs7809256	7	30682679	A	G	-0.411682	0.078125	1.69096e-07	1,2	2:02	NA
AC005154.7	ENSG00000244480	rs2190242	7	30709475	A	C	-0.339816	0.0383472	3.7937e-18	1,2	1:02	2.10349e-14
AC005220.3	ENSG00000236352	rs4141264	20	52557187	A	G	-0.663475	0.0767436	4.51148e-16	1	1:01	2.85386e-12
AC005224.2	ENSG00000231595	rs144296730	17	14110115	ACCC	A	0.35765	0.076423	3.46408e-06	2	2:02	NA
AC005224.2	ENSG00000231595	rs60713492	17	14113107	T	C	0.392096	0.0602297	1.45839e-10	2	1:02	7.00159e-07
AC005237.4	ENSG00000225521	rs12694993	2	242014364	T	C	0.216855	0.0396092	5.59504e-08	1,2	1:01	0.000188171
AC005301.9	ENSG00000283633	rs113746758	22	17088861	C	G	1.22672	0.0920914	3.0441e-37	1,2	2:04	NA
AC005301.9	ENSG00000283633	rs5748094	22	17089061	A	G	0.317837	0.0321756	5.66208e-22	1,2	3:04	NA
AC005301.9	ENSG00000283633	rs5992750	22	18079316	T	C	-0.305007	0.0656956	3.92096e-06	1,2	4:04	NA
AC005301.9	ENSG00000283633	rs9606012	22	17104369	C	T	-0.305553	0.0358842	6.44009e-17	1,2	1:04	4.59419e-13
AC005306.3	ENSG00000267283	rs7248579	19	1910360	C	T	0.211882	0.0455204	3.70323e-06	1,2	2:02	NA
AC005306.3	ENSG00000267283	rs2074881	19	1970021	T	C	0.337524	0.0458649	3.98856e-13	1,2	1:02	2.6388e-09
AC005363.9	ENSG00000255513	rs12922682	16	2042139	A	C	-0.819615	0.145153	2.40866e-08	2	4:05	NA
AC005363.9	ENSG00000255513	rs2302176	16	2014954	T	C	0.308591	0.0332733	2.34864e-19	2	2:05	NA
AC005363.9	ENSG00000255513	rs72764893	16	2013756	C	T	0.852622	0.0511857	1.76345e-52	2	1:05	4.87723e-48
AC005363.9	ENSG00000255513	rs117900975	16	1158430	G	T	-0.36578	0.0820795	9.74946e-06	2	5:05	NA
AC005363.9	ENSG00000255513	rs114314659	16	2017157	C	T	0.468694	0.0768563	1.80027e-09	2	3:05	NA
AC005517.3	ENSG00000223878	rs2938158	17	15447364	C	T	-0.367179	0.0522013	4.89493e-12	2	1:01	1.9493e-08
AC005519.4	ENSG00000258559	rs34297556	14	74747524	C	T	0.21871	0.0302665	1.01453e-12	1,2	1:01	2.80272e-09
AC005523.3	ENSG00000268536	rs66506031	19	4778897	C	G	0.402945	0.0403932	2.31564e-22	1,2	1:02	2.39265e-18
AC005523.3	ENSG00000268536	rs77472238	19	4791239	G	C	-0.300301	0.0495442	1.94179e-09	1,2	2:02	NA
AC005532.5	ENSG00000230825	rs1638213	7	7317215	C	G	-0.437955	0.0409937	9.69629e-25	2	1:01	1.20448e-20
AC005534.8	ENSG00000224903	rs2098042	7	156484537	C	T	-0.56135	0.0847443	5.82193e-11	1,2	1:01	2.6946e-07
AC005562.1	ENSG00000214719	rs555855252	17	28927355	G	C	-1.63435	0.21293	2.8847e-13	1	1:01	6.07043e-10
AC005616.2	ENSG00000267423	rs17758765	19	29037467	C	T	0.186082	0.0323571	1.19365e-08	1,2	1:01	3.16317e-05
AC005682.5	ENSG00000228649	rs11983782	7	22893795	G	C	0.300056	0.0262019	1.55072e-28	1,2	1:04	1.60554e-24
AC005682.5	ENSG00000228649	rs10225595	7	21894807	G	A	-0.292632	0.0629836	3.85771e-06	1,2	4:04	NA
AC005682.5	ENSG00000228649	rs77013197	7	22867471	G	T	0.59332	0.0847307	4.75233e-12	1,2	2:04	NA
AC005682.5	ENSG00000228649	rs4286845	7	22880508	G	C	0.182159	0.0269306	2.3414e-11	1,2	3:04	NA
AC005682.6	ENSG00000226329	rs62449838	7	22899817	C	G	-0.335272	0.0409728	8.80341e-16	1,2	1:02	4.57717e-12
AC005682.6	ENSG00000226329	rs11983782	7	22893795	G	C	0.184631	0.0382583	1.62171e-06	1,2	2:02	NA
AC005740.3	ENSG00000226040	rs114658520	5	141705526	A	G	-0.578975	0.119245	2.01864e-06	1	1:01	0.00462581
AC005740.6	ENSG00000271871	rs164073	5	141335241	G	A	-0.297046	0.0413662	1.39011e-12	1,2	1:01	5.64803e-09
AC005754.8	ENSG00000272108	rs152131	5	140464834	G	A	-0.32486	0.0681715	2.1777e-06	1,2	1:01	0.00345474
AC005775.2	ENSG00000266933	rs3999751	19	488476	C	G	-0.47774	0.0363138	1.88921e-36	1,2	1:02	3.42782e-32
AC005775.2	ENSG00000266933	rs73515075	19	1403923	A	C	0.311829	0.0676414	4.57257e-06	1,2	2:02	NA
AC005932.1	ENSG00000269019	rs57920747	19	20056443	G	C	-0.322483	0.0544656	4.46337e-09	1,2	2:02	NA
AC005932.1	ENSG00000269019	rs1122821	19	19050957	G	A	-1.16062	0.0256952	2.84038e-239	1,2	1:02	2.40974e-233
AC006116.22	ENSG00000266907	rs12981331	19	56889833	A	T	0.293455	0.061468	2.087e-06	1,2	1:01	0.0073144
AC006129.1	ENSG00000268355	rs73560844	19	42052007	A	G	-0.458425	0.102572	8.78569e-06	1,2	1:01	0.0135157
AC006129.2	ENSG00000268027	rs61762294	19	42373302	C	G	-1.10541	0.24327	8.27437e-06	1	1:01	0.0126527
AC006160.5	ENSG00000249502	rs60777810	4	17643170	C	T	0.205547	0.042575	1.60573e-06	1,2	1:01	0.00303933
AC006262.6	ENSG00000268460	rs12461405	19	46571965	C	G	1.81838	0.334338	1.18586e-07	1	1:01	0.000348485
AC006277.2	ENSG00000253392	rs4807367	19	2926946	G	C	-0.350831	0.0675324	2.50272e-07	1,2	1:02	0.00100848
AC006277.2	ENSG00000253392	rs62125393	19	2908680	C	T	-0.338971	0.0722853	3.13972e-06	1,2	2:02	NA
AC006277.3	ENSG00000279452	rs8103909	19	2948515	G	A	0.223298	0.0470935	2.5829e-06	2	1:01	0.00899383
AC006372.4	ENSG00000234210	rs12698054	7	157220258	C	T	-0.252326	0.0354315	2.09575e-12	1,2	1:01	1.15023e-08
AC006372.5	ENSG00000223872	rs12698054	7	157220258	C	T	-0.547065	0.0674002	1.63223e-14	1	1:02	1.02514e-10
AC006372.5	ENSG00000223872	rs10949652	7	157297682	G	A	0.467682	0.0961557	1.94419e-06	1	2:02	NA
AC006372.6	ENSG00000233191	rs10252297	7	157212045	C	A	0.382314	0.0626916	3.6494e-09	1	2:03	NA
AC006372.6	ENSG00000233191	rs34290564	7	157271923	G	A	0.69801	0.061091	5.71265e-25	1	1:03	6.32997e-21
AC006372.6	ENSG00000233191	rs13311165	7	157273358	A	G	-0.567261	0.116982	2.08509e-06	1	3:03	NA
AC006460.2	ENSG00000228509	rs11687659	2	191741197	A	C	-0.38773	0.0779097	1.14246e-06	1	1:01	0.00176289
AC006547.13	ENSG00000236540	rs73391926	22	20138105	C	T	-0.183896	0.0350903	2.13573e-07	2	1:01	0.000608899
AC006942.4	ENSG00000269194	rs35002951	19	50312801	T	C	-0.546425	0.11007	8.16165e-07	1,2	2:02	NA
AC006942.4	ENSG00000269194	rs2305921	19	50312653	T	C	-0.6081	0.0449865	3.17216e-38	1,2	1:02	5.23479e-34
AC006946.16	ENSG00000273203	rs62236209	22	17522728	A	G	-0.75575	0.0563716	1.10331e-37	1,2	1:01	2.1141e-33
AC006946.17	ENSG00000273442	rs62236210	22	17527240	A	G	-0.731832	0.0920654	4.88286e-14	1	1:01	3.07034e-10
AC006978.6	ENSG00000235859	rs13221972	7	30414662	T	C	-0.328988	0.0409569	2.79318e-15	1,2	1:01	1.35548e-11
AC007228.11	ENSG00000269696	rs142672199	19	56763983	A	G	-0.65339	0.146415	9.06424e-06	1,2	3:03	NA
AC007228.11	ENSG00000269696	rs4239476	19	57086815	T	C	0.318542	0.0395279	2.29727e-15	1,2	2:03	NA
AC007228.11	ENSG00000269696	rs58882532	19	57052703	TA	T	-0.533239	0.039319	1.93761e-38	1,2	1:03	3.96562e-34
AC007246.3	ENSG00000231312	rs146489581	2	39763269	A	AAAT	-0.258146	0.0331984	1.9319e-14	1,2	1:01	8.80268e-11
AC007255.8	ENSG00000223813	rs61412029	7	29634755	G	A	-0.227078	0.0407506	3.26646e-08	1,2	1:01	9.87222e-05
AC007278.3	ENSG00000234389	rs7559845	2	103046214	G	T	0.315633	0.0453779	8.23947e-12	2	1:01	1.91488e-08
AC007292.6	ENSG00000267980	rs56033249	19	4369447	T	C	-0.433712	0.0486335	2.37363e-18	1,2	1:02	1.95465e-14
AC007292.6	ENSG00000267980	rs183690725	19	5236941	A	G	-0.86772	0.164362	1.60545e-07	1,2	2:02	NA
AC007319.1	ENSG00000224063	rs6434222	2	188412244	A	T	-0.389657	0.0610404	2.69256e-10	1,2	1:01	6.03955e-07
AC007383.3	ENSG00000227946	rs6739896	2	206932924	G	A	-0.167135	0.0323607	2.92912e-07	1,2	1:01	0.000667221
AC007386.2	ENSG00000237638	rs72538440	2	65225088	GC	G	-0.39801	0.0605886	2.5374e-10	1	2:02	NA
AC007386.2	ENSG00000237638	rs7577279	2	65257476	A	G	-0.790611	0.0925652	9.34705e-16	1	1:02	4.49289e-12
AC007386.4	ENSG00000232613	rs72538440	2	65225088	GC	G	-0.212727	0.0458824	4.25024e-06	2	1:01	0.00863489
AC007563.3	ENSG00000229352	rs35925637	2	217676628	A	T	0.694464	0.0736716	1.8336e-18	1	1:01	1.04638e-14
AC007743.1	ENSG00000233251	rs114034853	2	56522672	A	G	0.355985	0.0721785	9.59936e-07	1,2	3:03	NA
AC007743.1	ENSG00000233251	rs145093438	2	56412263	CG	C	-0.172373	0.0312605	4.51566e-08	1,2	2:03	NA
AC007743.1	ENSG00000233251	rs1814276	2	56408047	C	G	0.518381	0.0556423	8.11144e-20	1,2	1:03	5.41366e-16
AC007773.2	ENSG00000267213	rs8104714	19	32872109	C	A	0.315813	0.0394817	3.60759e-15	1,2	1:01	1.61589e-11
AC007966.1	ENSG00000226747	rs2887741	2	186530074	A	G	0.663761	0.0659454	1.71125e-20	1	1:01	6.71068e-17
AC008269.2	ENSG00000229321	rs9789433	2	207736602	G	A	-0.25546	0.0393888	1.41465e-10	1,2	1:01	3.96261e-07
AC008592.3	ENSG00000251000	rs6890048	5	95156758	C	G	-0.24833	0.0362578	1.32877e-11	1,2	1:01	3.95749e-08
AC008592.4	ENSG00000251409	rs10059245	5	95170870	G	C	0.275945	0.0565894	1.3464e-06	2	1:01	0.00253633
AC008592.5	ENSG00000250362	rs154448	5	95198353	T	C	-0.177208	0.0370359	2.09963e-06	2	1:01	0.00382686
AC008592.8	ENSG00000272021	rs7719227	5	95179309	A	G	-0.104655	0.0196088	1.17923e-07	1,2	1:01	0.00025083
AC008746.12	ENSG00000267838	rs10425451	19	54952513	T	C	-0.363632	0.0465249	1.43695e-14	1,2	1:02	1.51746e-10
AC008746.12	ENSG00000267838	rs1862488	19	54935692	A	G	0.200812	0.044048	5.80874e-06	1,2	2:02	NA
AC008781.7	ENSG00000228737	rs17524736	5	140940025	G	A	-0.39308	0.06514	2.27864e-09	1,2	1:01	6.44315e-06
AC009014.3	ENSG00000271824	rs7702138	5	135472748	A	T	0.552699	0.0352462	1.70391e-49	1,2	1:01	2.55743e-45
AC009120.3	ENSG00000239763	rs4309431	16	75114490	G	A	-0.476604	0.103201	4.40016e-06	1,2	2:02	NA
AC009120.3	ENSG00000239763	rs11640808	16	74267697	A	T	-0.573071	0.0482163	1.7622e-30	1,2	1:02	2.29173e-26
AC009120.5	ENSG00000260884	rs9927929	16	74346513	G	T	-0.477608	0.0708779	3.40812e-11	2	1:01	1.5309e-07
AC009120.6	ENSG00000259972	rs9927929	16	74346513	G	T	-0.693686	0.0340475	7.03942e-77	1,2	1:03	3.54142e-72
AC009120.6	ENSG00000259972	rs115613140	16	75331278	T	C	0.476469	0.104798	6.15439e-06	1,2	3:03	NA
AC009120.6	ENSG00000259972	rs73602769	16	74271868	C	G	0.177293	0.033299	1.26456e-07	1,2	2:03	NA
AC009228.1	ENSG00000242628	rs1559472	2	24455830	G	A	-0.405472	0.0712298	3.20778e-08	1	1:01	7.56201e-05
AC009404.2	ENSG00000236255	rs17499330	2	118514931	T	C	-0.40922	0.0410041	2.22455e-22	1,2	1:02	1.34177e-18
AC009404.2	ENSG00000236255	rs11689073	2	118573396	G	A	0.181881	0.027971	1.2719e-10	1,2	2:02	NA
AC009473.1	ENSG00000234141	rs34403671	7	7988647	GA	G	0.574532	0.0399373	1.28404e-42	1,2	1:02	3.0586e-38
AC009473.1	ENSG00000234141	rs7804263	7	7893169	G	A	-0.161561	0.0355552	6.2282e-06	1,2	2:02	NA
AC009506.1	ENSG00000224152	rs35081473	2	160536481	C	G	0.10933	0.0208475	1.93151e-07	1,2	1:01	0.000378383
AC009542.2	ENSG00000231794	rs56072909	7	134771574	T	C	0.246966	0.0382608	2.05689e-10	2	1:01	5.61172e-07
AC009948.5	ENSG00000223960	rs2276620	2	179248206	T	A	0.502816	0.0933252	8.98266e-08	1,2	1:01	0.000173881
AC009961.3	ENSG00000226266	rs148984993	2	160624750	CT	C	0.78152	0.0679401	8.97964e-29	1,2	1:01	6.88184e-25
AC010105.1	ENSG00000237498	rs17681256	2	82969091	T	C	0.495201	0.107283	6.01334e-06	1	1:01	0.00837538
AC010127.3	ENSG00000236107	rs10182473	2	166873723	C	T	-0.471349	0.0745491	1.03996e-09	1	1:02	2.515e-06
AC010127.3	ENSG00000236107	rs10930207	2	166997917	G	A	0.998472	0.188265	2.34306e-07	1	2:02	NA
AC010226.4	ENSG00000249249	rs746566	5	114922047	T	C	0.100333	0.0222109	7.0447e-06	1,2	1:01	0.0158142
AC010492.2	ENSG00000235081	rs2304523	19	54711258	T	G	-0.488695	0.0496918	8.32517e-22	1,2	1:02	1.40422e-17
AC010492.2	ENSG00000235081	rs149998392	19	54721785	G	A	0.433153	0.0624024	7.16777e-12	1,2	2:02	NA
AC010733.5	ENSG00000232713	rs13031396	2	60717399	T	G	-0.283999	0.0603256	3.03442e-06	2	1:01	0.00542329
AC010883.5	ENSG00000234936	rs6544647	2	43578419	T	C	0.191916	0.038175	5.93762e-07	1,2	1:01	0.00153178
AC010884.1	ENSG00000224509	rs10205766	2	105637431	A	C	0.602295	0.0657546	1.23527e-17	1	1:01	6.31685e-14
AC010980.2	ENSG00000237732	rs77602069	2	222426848	G	A	-0.585168	0.117998	8.37567e-07	1,2	1:01	0.00161062
AC011239.1	ENSG00000224361	rs13422807	2	23745062	G	A	-0.590044	0.0910466	1.46228e-10	1,2	2:03	NA
AC011239.1	ENSG00000224361	rs112036099	2	23746761	C	G	0.44019	0.0768899	1.38586e-08	1,2	3:03	NA
AC011239.1	ENSG00000224361	rs67272913	2	23749156	C	CA	0.166789	0.0280794	3.99304e-09	1,2	1:03	1.14843e-05
AC011239.2	ENSG00000279526	rs1117889	2	23836740	C	T	-0.335854	0.0462409	7.83146e-13	1,2	1:01	3.07584e-09
AC011288.2	ENSG00000229618	rs34888208	7	12770331	C	CTA	-0.24017	0.0377105	2.95414e-10	1,2	1:01	1.37867e-06
AC011330.5	ENSG00000249839	rs56351895	15	43944254	A	G	-0.712302	0.0731462	4.55262e-21	2	1:02	1.26866e-17
AC011330.5	ENSG00000249839	rs62020616	15	43850752	A	G	-0.354975	0.0637925	3.78138e-08	2	2:02	NA
AC011380.8	ENSG00000283602	rs2563298	5	140011315	A	C	0.5031	0.0476926	1.0958e-24	1,2	1:01	4.91009e-21
AC011551.3	ENSG00000268423	rs62136912	19	47079885	A	G	-0.312593	0.0537126	9.06971e-09	2	1:01	2.83038e-05
AC012074.2	ENSG00000235072	rs6705138	2	25587851	T	C	-0.189497	0.0418756	6.79158e-06	1,2	1:01	0.0097119
AC012146.7	ENSG00000234327	rs9907334	17	5008275	A	G	0.14417	0.0273591	1.69161e-07	1,2	3:03	NA
AC012146.7	ENSG00000234327	rs143649705	17	5154016	A	G	0.403987	0.0589811	1.32813e-11	1,2	2:03	NA
AC012146.7	ENSG00000234327	rs73976311	17	5017698	G	T	-0.567849	0.0388516	8.39875e-44	1,2	1:03	1.69482e-39
AC012358.4	ENSG00000227799	rs34877029	2	55405088	CA	C	0.219164	0.0344222	2.98845e-10	1,2	1:01	1.10779e-06
AC012358.7	ENSG00000203327	rs17046778	2	55459373	G	T	0.753082	0.131266	2.53761e-08	1	1:01	7.89801e-05
AC012358.8	ENSG00000240401	rs111606289	2	55509478	G	A	1.15067	0.120542	1.09157e-20	1,2	1:02	8.10386e-17
AC012358.8	ENSG00000240401	rs112664874	2	55509467	G	A	0.401231	0.0664071	2.17922e-09	1,2	2:02	NA
AC012360.6	ENSG00000238273	rs6741486	2	106199630	G	A	0.182048	0.0323962	2.51203e-08	1,2	1:01	6.31022e-05
AC012442.5	ENSG00000243389	rs3980073	2	113371839	G	C	0.500522	0.0459597	4.07892e-26	1,2	1:02	2.71644e-22
AC012442.5	ENSG00000243389	rs10182333	2	112841856	C	T	-0.194075	0.0373336	2.45859e-07	1,2	2:02	NA
AC012613.2	ENSG00000253406	rs1808828	5	148630191	A	C	0.25073	0.0466924	1.08199e-07	2	1:01	0.000246497
AC013271.3	ENSG00000186148	rs79383267	2	111387619	A	G	-0.524892	0.112561	3.74811e-06	2	2:02	NA
AC013271.3	ENSG00000186148	rs71425286	2	111364767	A	G	-0.515827	0.0602351	7.27192e-17	2	1:02	2.09652e-13
AC013275.2	ENSG00000231013	rs75822467	2	120243250	A	G	1.23875	0.0384412	7.11772e-155	1,2	1:01	1.04516e-149
AC013439.4	ENSG00000233996	rs1866605	2	190356197	C	A	0.337125	0.0495827	1.84919e-11	1,2	1:01	4.76982e-08
AC013460.1	ENSG00000229727	rs6730910	2	7499243	T	C	-0.788657	0.0822152	5.51419e-19	1	1:01	3.2049e-15
AC013463.2	ENSG00000236283	rs10184126	2	165826943	T	G	0.47986	0.0431035	3.72361e-27	1,2	1:01	2.20703e-23
AC013474.4	ENSG00000235128	rs28387193	2	127445487	TC	T	0.263533	0.0434181	1.84519e-09	1,2	1:01	4.70412e-06
AC016292.3	ENSG00000108958	rs744400	17	1813900	G	C	-0.322016	0.0633824	4.52457e-07	1,2	1:01	0.00164122
AC016691.2	ENSG00000233741	rs146741472	2	120215812	A	G	-1.03762	0.21837	3.25534e-06	1	1:01	0.00626285
AC016717.1	ENSG00000228206	rs7592444	2	225794725	G	A	0.382652	0.0446475	6.86904e-17	2	1:01	2.44841e-13
AC016722.4	ENSG00000228925	rs2033533	2	47177787	T	G	-0.272288	0.0496064	5.70612e-08	2	1:01	0.000208225
AC016738.4	ENSG00000223947	rs2278726	2	101629451	C	T	-0.264914	0.0508534	2.51276e-07	2	1:01	0.00044264
AC016747.3	ENSG00000212978	rs1177274	2	61368532	G	T	-0.292624	0.0344808	8.02171e-17	1,2	1:01	3.24109e-13
AC016757.3	ENSG00000186235	rs2304674	2	239181904	G	A	0.293978	0.0405746	8.89623e-13	1,2	1:03	4.30833e-09
AC016757.3	ENSG00000186235	rs35205635	2	238761817	G	GA	-0.239634	0.0484147	8.79037e-07	1,2	2:03	NA
AC016757.3	ENSG00000186235	rs11679198	2	239245682	T	G	-0.590626	0.129809	6.05785e-06	1,2	3:03	NA
AC017074.2	ENSG00000227359	rs3748906	2	114501112	T	C	0.542177	0.0445424	8.55179e-32	1,2	1:01	7.52035e-28
AC018647.3	ENSG00000227544	rs35661871	7	35711487	C	T	0.206584	0.0463787	9.41212e-06	1,2	2:02	NA
AC018647.3	ENSG00000227544	rs80297131	7	35759890	A	G	0.476188	0.0838453	1.79373e-08	1,2	1:02	4.3779e-05
AC018685.1	ENSG00000234929	rs10202240	2	2666966	A	G	0.451035	0.0755688	7.38707e-09	1	1:02	2.81902e-05
AC018685.1	ENSG00000234929	rs896228	2	2619316	T	C	-0.33602	0.0734382	7.20596e-06	1	2:02	NA
AC018755.16	ENSG00000269388	rs62114984	19	52097660	G	C	0.443805	0.0805508	5.10057e-08	2	1:01	0.000203374
AC018816.3	ENSG00000235978	rs17786757	3	4868927	A	G	0.410618	0.0541754	8.18605e-14	1,2	1:01	5.31044e-10
AC018890.6	ENSG00000236449	rs2884501	2	175412798	C	T	-1.0508	0.198109	1.40718e-07	1,2	1:02	0.000277945
AC018890.6	ENSG00000236449	rs4972668	2	175352058	T	G	-0.207793	0.0461947	7.69573e-06	1,2	2:02	NA
AC020594.5	ENSG00000237133	rs2305572	2	33748716	A	G	0.346232	0.0543568	2.93876e-10	1,2	1:01	1.25446e-06
AC020951.1	ENSG00000278897	rs76055312	19	11959564	C	T	1.04929	0.163949	2.88734e-10	2	1:01	7.77324e-07
AC021188.4	ENSG00000230747	rs200216326	2	97050159	C	T	-0.230003	0.0484835	2.41504e-06	1,2	1:01	0.0021482
AC022154.7	ENSG00000268093	rs10407902	19	48680984	G	C	-0.30571	0.0579597	1.64611e-07	1,2	1:01	0.000498052
AC024560.2	ENSG00000236833	rs11720062	3	197378930	C	T	0.810363	0.0798812	4.92831e-23	1,2	1:03	3.35271e-19
AC024560.2	ENSG00000236833	rs191387234	3	197378817	T	A	0.420806	0.0897963	3.18771e-06	1,2	3:03	NA
AC024560.2	ENSG00000236833	rs4857543	3	197363147	G	T	0.432904	0.0857329	5.3077e-07	1,2	2:03	NA
AC024560.3	ENSG00000214135	rs115978203	3	197344213	T	A	-0.771598	0.0831209	1.08251e-19	1,2	2:03	NA
AC024560.3	ENSG00000214135	rs56359737	3	197343460	G	A	0.375139	0.0454134	4.81767e-16	1,2	3:03	NA
AC024560.3	ENSG00000214135	rs2636933	3	197357494	C	G	0.270268	0.0292713	1.65826e-19	1,2	1:03	1.01226e-15
AC024937.4	ENSG00000231464	rs757354110	3	195476161	C	CTTCCTATGGAAAAAGT	-0.497027	0.063613	2.11514e-14	2	2:02	NA
AC024937.4	ENSG00000231464	rs7610260	3	195682526	T	A	0.794204	0.0536018	2.94275e-43	2	1:02	6.94319e-39
AC024937.6	ENSG00000231443	rs62284007	3	195770947	A	G	-0.460458	0.0729449	4.95189e-10	2	1:02	2.36792e-06
AC024937.6	ENSG00000231443	rs55914099	3	195381305	A	G	-0.309387	0.0625118	9.39964e-07	2	2:02	NA
AC025165.8	ENSG00000224713	rs1078109	12	57986366	A	G	-0.390557	0.0705995	4.08569e-08	1,2	1:01	6.5123e-05
AC025335.1	ENSG00000179859	rs111992789	17	7895530	G	A	0.530945	0.0795335	4.16178e-11	1,2	1:01	1.59036e-07
AC026150.8	ENSG00000260693	rs6493532	15	31526324	T	C	0.505204	0.0850591	4.00994e-09	1,2	3:05	NA
AC026150.8	ENSG00000260693	rs185117557	15	30737394	T	G	-0.369099	0.0609701	2.03554e-09	1,2	1:05	5.99569e-06
AC026150.8	ENSG00000260693	rs199933825	15	30728190	A	G	0.555019	0.110511	6.09797e-07	1,2	4:05	NA
AC026150.8	ENSG00000260693	rs373412811	15	30784217	C	A	-0.245739	0.0383862	2.41139e-10	1,2	2:05	NA
AC026150.8	ENSG00000260693	rs200115332	15	30770314	A	AATT	0.765652	0.154038	7.92002e-07	1,2	5:05	NA
AC027612.6	ENSG00000143429	rs56979153	2	91919314	T	C	-0.692135	0.0717938	4.7219e-21	1,2	1:02	6.63122e-18
AC027612.6	ENSG00000143429	rs62143793	2	91921913	G	A	-0.655851	0.090281	7.76628e-13	1,2	2:02	NA
AC034220.3	ENSG00000233006	rs149218	5	131669690	T	C	0.5963	0.0248492	5.35461e-100	1,2	1:01	1.96628e-95
AC034243.1	ENSG00000253404	rs700619	5	138088749	C	G	-1.07951	0.0587968	1.07487e-49	1	1:01	9.65703e-46
AC046143.3	ENSG00000229334	rs2720916	3	194720265	G	A	0.388621	0.0858111	6.68024e-06	1,2	1:01	0.0191861
AC053503.12	ENSG00000280323	rs1058261	2	220285309	T	C	-0.650687	0.0274182	3.41119e-98	1,2	1:03	1.56211e-93
AC053503.12	ENSG00000280323	rs4672922	2	220209246	A	G	-0.124034	0.0277595	8.83581e-06	1,2	3:03	NA
AC053503.12	ENSG00000280323	rs2271457	2	220251178	C	T	0.371802	0.0619455	2.76565e-09	1,2	2:03	NA
AC058791.1	ENSG00000226380	rs76373877	7	130565480	C	T	-0.345897	0.0508829	1.86572e-11	1,2	1:01	6.67357e-08
AC061992.2	ENSG00000267737	rs733213	17	77226191	C	G	0.162243	0.0355135	5.55424e-06	1,2	1:01	0.017604
AC062017.1	ENSG00000222020	rs1709851	2	240323661	A	C	0.420932	0.0437678	5.80071e-21	1,2	1:02	5.37442e-17
AC062017.1	ENSG00000222020	rs6147245	2	240313598	A	AGAACGCAGCCCGCGT	0.202748	0.0433107	3.26344e-06	1,2	2:02	NA
AC062029.1	ENSG00000234028	rs4972221	2	88870632	T	A	-0.286099	0.0383457	1.92485e-13	1,2	1:01	5.61641e-10
AC068134.10	ENSG00000251485	rs77226466	2	233179147	A	G	0.565611	0.102503	4.41478e-08	1,2	1:01	0.000133479
AC068138.1	ENSG00000235070	rs12328588	2	227000622	A	C	0.201423	0.0241536	4.12997e-16	2	1:01	1.42489e-12
AC068282.3	ENSG00000236682	rs13026611	2	128153335	A	G	0.201453	0.0271117	2.40292e-13	1,2	2:03	NA
AC068282.3	ENSG00000236682	rs10166468	2	129017669	A	G	-0.372696	0.0672935	3.94869e-08	1,2	3:03	NA
AC068282.3	ENSG00000236682	rs2276682	2	128146462	A	T	-1.28037	0.0304941	6.03212e-219	1,2	1:03	3.65462e-213
AC068499.10	ENSG00000268650	rs56020911	19	18317097	C	T	0.355781	0.042053	9.89328e-17	1,2	1:01	6.05055e-13
AC069513.4	ENSG00000229178	rs56401727	3	195636800	G	C	-0.46573	0.0619839	1.31972e-13	1,2	1:02	8.64572e-10
AC069513.4	ENSG00000229178	rs73212258	3	195315328	C	T	-0.296088	0.0483061	1.28866e-09	1,2	2:02	NA
AC073052.1	ENSG00000228446	rs2070127	2	225346646	C	T	0.547415	0.0703534	2.67162e-14	2	1:01	9.60377e-11
AC073109.2	ENSG00000235920	rs10236690	7	11855103	G	A	0.307167	0.0651691	3.87514e-06	1	1:01	0.0114598
AC073115.7	ENSG00000229628	rs1358005	7	46062372	A	G	-0.330304	0.067636	1.29955e-06	2	2:02	NA
AC073115.7	ENSG00000229628	rs2690721	7	46070835	C	T	0.944756	0.0590032	3.26628e-49	2	1:02	5.5858e-45
AC073254.1	ENSG00000237126	rs1550098	2	233428242	G	A	-0.172364	0.0308615	3.04373e-08	1,2	1:01	9.06808e-05
AC074117.10	ENSG00000234072	rs11682621	2	27749669	A	G	0.166832	0.0288262	9.67644e-09	1,2	1:01	1.61566e-05
AC074141.3	ENSG00000283236	rs2288868	19	52376507	C	T	0.178151	0.030108	4.56074e-09	1,2	1:01	2.06451e-05
AC074286.1	ENSG00000213963	rs6745756	2	178148470	T	A	-0.255897	0.0339821	1.16842e-13	1,2	1:01	3.86151e-10
AC074289.1	ENSG00000225889	rs2698523	2	64476336	C	T	-0.314004	0.0371177	9.96841e-17	1,2	2:02	NA
AC074289.1	ENSG00000225889	rs60041537	2	64459497	C	T	-0.580414	0.0466466	4.78337e-33	1,2	1:02	4.33466e-29
AC079305.10	ENSG00000222043	rs147426191	2	178125535	GCAAA	G	-0.234423	0.0352182	4.72294e-11	1,2	1:01	1.23195e-07
AC079305.8	ENSG00000229337	rs2706122	2	178043802	T	C	-0.80493	0.103469	1.47574e-13	1	1:01	4.66263e-10
AC079630.4	ENSG00000225342	rs7974522	12	40572710	C	T	0.246476	0.0405018	1.67737e-09	1,2	1:01	4.63869e-06
AC079779.4	ENSG00000228643	rs72774534	2	315142	C	T	2.02601	0.215333	2.08352e-18	1	1:01	8.06949e-15
AC079922.3	ENSG00000237753	rs4849090	2	113399795	C	T	-0.861922	0.0345022	2.11796e-106	1,2	1:02	1.27072e-101
AC079922.3	ENSG00000237753	rs11123146	2	113422273	C	T	0.232044	0.0263476	5.95394e-18	1,2	2:02	NA
AC083843.1	ENSG00000259820	rs7837151	8	135829180	C	T	-0.320018	0.0257327	5.07775e-33	1,2	1:01	5.85974e-29
AC083899.3	ENSG00000204745	rs71413012	2	87454592	A	G	0.430687	0.0636081	2.22933e-11	1,2	1:01	5.68002e-08
AC084117.3	ENSG00000256006	rs4150581	11	18357270	G	A	-0.542347	0.0734347	1.81943e-12	1	1:01	6.60903e-09
AC087294.2	ENSG00000235530	rs1017801	17	21098251	T	C	-0.400747	0.0598743	3.71522e-11	1,2	1:01	9.12434e-08
AC090505.5	ENSG00000234805	rs6785068	3	194445059	A	G	0.627355	0.0629345	3.50986e-20	1	1:01	3.42656e-16
AC090616.2	ENSG00000214708	rs371108420	17	30410212	T	G	0.339649	0.0670119	4.81238e-07	1,2	1:01	0.000999261
AC091729.9	ENSG00000229043	rs113630037	7	1194527	A	G	0.358599	0.0630358	1.7014e-08	1,2	3:03	NA
AC091729.9	ENSG00000229043	rs73048361	7	1076554	A	G	0.583838	0.0577853	7.19789e-23	1,2	2:03	NA
AC091729.9	ENSG00000229043	rs2960830	7	1200641	C	T	-1.1125	0.0188635	NA	1,2	1:03	NA
AC092066.1	ENSG00000279095	rs10410915	19	45154340	A	G	0.363329	0.0290367	1.73906e-32	2	1:01	2.0649e-28
AC092159.2	ENSG00000233296	rs71392533	2	681412	C	CA	-0.391562	0.0854928	5.26463e-06	1,2	3:03	NA
AC092159.2	ENSG00000233296	rs2293083	2	676177	G	C	-0.79217	0.0403877	3.21663e-72	1,2	1:03	1.07165e-67
AC092159.2	ENSG00000233296	rs3210390	2	677295	T	C	0.495555	0.0561209	4.93591e-18	1,2	2:03	NA
AC092171.4	ENSG00000230733	rs59055915	7	5521868	T	C	0.165299	0.0238407	9.55097e-12	2	1:02	5.66127e-08
AC092171.4	ENSG00000230733	rs111765269	7	5545590	T	G	-0.242589	0.0477928	4.98304e-07	2	2:02	NA
AC092421.1	ENSG00000234723	rs9850572	3	22693127	G	A	-1.174	0.043528	3.25996e-79	1	1:01	1.71515e-74
AC093063.2	ENSG00000268088	rs62119912	19	40169845	C	G	0.399497	0.0833954	1.9294e-06	1,2	3:03	NA
AC093063.2	ENSG00000268088	rs62119909	19	40167037	A	G	0.338435	0.0708163	2.03873e-06	1,2	1:03	0.00423427
AC093063.2	ENSG00000268088	rs8103033	19	40170053	A	G	-0.169886	0.0326313	2.36099e-07	1,2	2:03	NA
AC093110.3	ENSG00000238018	rs17046097	2	54888075	A	G	0.275764	0.0369819	1.98839e-13	1,2	1:02	8.38996e-10
AC093110.3	ENSG00000238018	rs141916001	2	55508394	G	C	-0.452219	0.0944506	1.95248e-06	1,2	2:02	NA
AC093162.5	ENSG00000246575	rs140300131	2	85571458	T	C	1.9802	0.134847	1.31862e-42	2	1:03	1.64054e-38
AC093162.5	ENSG00000246575	rs57481159	2	85554885	A	G	0.497585	0.108005	4.87641e-06	2	2:03	NA
AC093162.5	ENSG00000246575	rs77718305	2	85424907	T	C	-0.576741	0.129368	9.66899e-06	2	3:03	NA
AC093323.3	ENSG00000170846	rs11946525	4	6673552	A	G	0.570859	0.0669941	6.10168e-17	1,2	2:02	NA
AC093323.3	ENSG00000170846	rs75983666	4	6661001	C	A	1.97034	0.10293	2.19248e-69	1,2	1:02	1.34571e-64
AC093388.3	ENSG00000233654	rs10169169	2	191412889	G	T	-0.349054	0.0445444	1.23295e-14	1,2	1:01	3.7004e-11
AC093495.4	ENSG00000228242	rs1902658	3	14215157	A	G	0.18443	0.0263043	4.45407e-12	1,2	1:01	1.77304e-08
AC093616.4	ENSG00000234231	rs2718510	2	87424810	A	G	0.227161	0.0481429	2.88548e-06	2	3:03	NA
AC093616.4	ENSG00000234231	rs62140480	2	87997476	G	A	-0.403763	0.0554681	9.30128e-13	2	2:03	NA
AC093616.4	ENSG00000234231	rs10909620	2	87253080	T	G	0.72329	0.0778323	1.99926e-19	2	1:03	9.25652e-16
AC093627.10	ENSG00000240859	rs117495040	7	141615	A	G	-1.58575	0.0760541	8.30048e-80	1,2	1:04	4.14845e-75
AC093627.10	ENSG00000240859	rs7789548	7	158033	G	C	0.161751	0.0316858	3.99828e-07	1,2	4:04	NA
AC093627.10	ENSG00000240859	rs10256452	7	160357	G	A	0.81399	0.084778	6.73821e-21	1,2	2:04	NA
AC093627.10	ENSG00000240859	rs937627804	7	73877	C	T	-0.62351	0.116297	1.03711e-07	1,2	3:04	NA
AC093627.8	ENSG00000242611	rs112363235	7	70479	A	C	0.351799	0.0668232	1.73702e-07	1,2	1:04	0.000483784
AC093627.8	ENSG00000242611	rs11766123	7	117181	A	G	0.235191	0.0384221	1.35592e-09	1,2	3:04	NA
AC093627.8	ENSG00000242611	rs73044971	7	83963	A	G	0.442503	0.0814192	6.96974e-08	1,2	4:04	NA
AC093627.8	ENSG00000242611	rs7384563	7	45653	T	C	0.30884	0.0430477	1.46059e-12	1,2	2:04	NA
AC093627.9	ENSG00000242474	rs146001818	7	149634	T	G	1.12849	0.0903445	2.84475e-33	1,2	1:02	3.80411e-29
AC093627.9	ENSG00000242474	rs10245361	7	148717	G	C	1.00978	0.0986043	2.0103e-23	1,2	2:02	NA
AC093642.1	ENSG00000280119	rs559186830	2	243087313	T	C	-0.718468	0.111115	1.60179e-10	1,2	1:01	3.57781e-07
AC093673.5	ENSG00000232533	rs1135411	7	143077036	T	C	-0.307143	0.0583869	1.77318e-07	1,2	1:01	0.000288662
AC093702.1	ENSG00000231156	rs921116	2	45241330	G	A	-0.250669	0.0360026	6.20241e-12	1,2	1:01	3.00866e-08
AC093724.2	ENSG00000213222	rs4850233	2	132426532	G	A	-0.338017	0.0513033	8.88091e-11	2	1:01	2.7039e-07
AC093838.4	ENSG00000152117	rs13025011	2	132272009	G	A	-0.588757	0.0316694	4.40635e-66	1,2	1:02	1.08041e-61
AC093838.4	ENSG00000152117	rs2622049	2	132243380	T	C	-0.147963	0.026085	1.86633e-08	1,2	2:02	NA
AC093899.3	ENSG00000229827	rs3841874	2	170550482	A	AGCTGGG	-0.584993	0.0355336	8.26204e-54	1,2	1:01	1.83901e-49
AC093901.1	ENSG00000226856	rs3914670	2	118930052	A	C	0.455954	0.0958029	3.15399e-06	1	3:03	NA
AC093901.1	ENSG00000226856	rs146789202	2	118943801	A	T	2.15957	0.292851	1.9824e-12	1	2:03	NA
AC093901.1	ENSG00000226856	rs6542429	2	118931233	A	G	0.615158	0.0711189	4.50058e-16	1	1:03	1.96998e-12
AC096574.5	ENSG00000227107	rs1494493	2	238534664	A	G	-0.260899	0.03468	1.69445e-13	2	1:01	7.94914e-10
AC097662.2	ENSG00000236432	rs10439364	2	228236532	T	C	0.507388	0.0735206	9.36721e-12	1,2	1:01	3.26837e-08
AC099754.1	ENSG00000225386	rs1602337	3	26603264	T	A	0.186539	0.0371647	6.18374e-07	1,2	1:01	0.0011706
AC104076.3	ENSG00000236153	rs73037059	2	181837187	T	G	0.911536	0.201311	8.89089e-06	1	2:02	NA
AC104076.3	ENSG00000236153	rs4595925	2	181844316	T	C	0.544681	0.0926964	1.21674e-08	1	1:02	3.20941e-05
AC104135.2	ENSG00000236209	rs12366	2	75185856	T	G	1.11887	0.0322373	7.86746e-153	2	1:01	1.15253e-147
AC104667.3	ENSG00000234949	rs10184871	2	238536392	G	T	-0.206326	0.039064	1.72288e-07	2	1:01	0.000483439
AC105339.1	ENSG00000228141	rs111491984	15	82488239	T	A	-0.405989	0.0890743	7.78182e-06	1	1:01	0.0135834
AC105760.2	ENSG00000227252	rs72977915	2	238063223	T	C	0.370617	0.0751844	9.7166e-07	1,2	1:01	0.00236882
AC106706.1	ENSG00000233987	rs2085932	3	194446234	G	T	0.676272	0.06482	1.09114e-21	1	1:01	1.12274e-17
AC108142.1	ENSG00000177822	rs79524050	4	182686653	G	A	-0.619746	0.123392	6.08079e-07	1,2	1:01	0.00215464
AC108448.2	ENSG00000236710	rs113815620	11	3109030	GGCTCCCTGGCT	G	0.2846	0.0476831	3.84779e-09	2	1:01	1.60655e-05
AC108488.4	ENSG00000242282	rs12987176	2	3599463	A	G	-0.244897	0.047836	3.98928e-07	2	1:01	0.00131582
AC114730.11	ENSG00000235351	rs62191961	2	242667893	G	T	-0.279871	0.0426961	1.09859e-10	2	1:01	3.12726e-07
AC114730.3	ENSG00000224272	rs34381460	2	242749764	C	T	0.716376	0.0353234	2.81983e-76	1,2	1:04	8.5423e-72
AC114730.3	ENSG00000224272	rs6733823	2	242695900	C	T	0.137391	0.030391	6.93786e-06	1,2	4:04	NA
AC114730.3	ENSG00000224272	rs73011960	2	242730114	G	A	-0.36521	0.0807766	6.9233e-06	1,2	3:04	NA
AC114877.3	ENSG00000234165	rs11719770	3	26479616	T	C	-0.317128	0.0582693	7.33539e-08	2	1:01	0.000154201
AC116614.1	ENSG00000235688	rs10460596	2	1088564	A	G	-0.293148	0.0383379	5.02027e-14	1,2	1:01	2.55766e-10
AC123886.2	ENSG00000231536	rs141565137	2	111392854	A	G	-0.682396	0.12957	1.71654e-07	1,2	1:01	0.00028248
AC124789.1	ENSG00000276170	rs78107101	17	36608677	C	T	0.239395	0.0515943	3.96945e-06	1,2	1:01	0.00655363
AC124861.1	ENSG00000227479	rs10183054	2	241199485	T	C	0.449239	0.0766806	1.33083e-08	1	1:01	5.36906e-05
AC125232.1	ENSG00000231259	rs73946352	2	86449384	T	C	0.417002	0.082693	5.88959e-07	2	2:02	NA
AC125232.1	ENSG00000231259	rs10205992	2	87279109	T	C	-0.689556	0.031862	1.89973e-79	2	1:02	5.45906e-75
AC131097.4	ENSG00000216921	rs4973654	2	242884674	T	C	-0.174689	0.036474	1.93816e-06	1,2	2:02	NA
AC131097.4	ENSG00000216921	rs80145046	2	242842090	T	C	-0.363205	0.0750478	1.51606e-06	1,2	1:02	0.00253661
AC132008.1	ENSG00000213519	rs79940815	3	197348668	G	C	-0.247572	0.0492167	5.85476e-07	1,2	4:04	NA
AC132008.1	ENSG00000213519	rs78471347	3	197342353	G	A	-0.782518	0.061408	1.87759e-34	1,2	2:04	NA
AC132008.1	ENSG00000213519	rs115456251	3	197342438	C	T	-0.508059	0.0779988	1.18648e-10	1,2	3:04	NA
AC132008.1	ENSG00000213519	rs3061456	3	197307131	GGA	G	-0.429016	0.0350377	4.08981e-32	1,2	1:04	4.71136e-28
AC136289.1	ENSG00000224479	rs2130990	3	63812600	A	G	-0.561441	0.0304649	4.00654e-65	1,2	2:02	NA
AC136289.1	ENSG00000224479	rs73120888	3	63815326	T	C	1.59168	0.0644017	1.19384e-104	1,2	1:02	9.80575e-100
AC137723.5	ENSG00000235296	rs34319293	17	79899900	A	G	-0.19047	0.0323874	5.63508e-09	1,2	1:02	2.04148e-05
AC137723.5	ENSG00000235296	rs149557636	17	80341305	T	C	-0.595968	0.100897	4.84879e-09	1,2	2:02	NA
AC137932.4	ENSG00000268218	rs28592184	16	89681640	A	G	-2.3683	0.266626	5.76943e-18	2	1:02	4.86052e-14
AC137932.4	ENSG00000268218	rs2280372	16	89687652	A	G	2.21357	0.284925	2.91873e-14	2	2:02	NA
AC138969.4	ENSG00000183889	rs144648477	16	16326171	A	G	-0.698681	0.0419918	9.10592e-55	1,2	1:03	2.06907e-50
AC138969.4	ENSG00000183889	rs927013157	16	16041804	ACCTTCCT	A	-0.703283	0.157348	8.77791e-06	1,2	3:03	NA
AC138969.4	ENSG00000183889	rs146620389	16	16843862	T	A	-0.976025	0.138885	3.99998e-12	1,2	2:03	NA
AC139100.3	ENSG00000267251	rs11661213	18	77936877	A	G	0.414132	0.0590013	5.40595e-12	2	1:01	1.35496e-08
AC141586.5	ENSG00000215154	rs117429070	16	2791339	A	G	0.691279	0.100668	1.18068e-11	1,2	2:02	NA
AC141586.5	ENSG00000215154	rs146824594	16	2655841	T	A	-0.930094	0.08305	1.93528e-27	1,2	1:02	1.86916e-23
AC141930.3	ENSG00000283766	rs11677473	2	1866491	G	A	0.189949	0.0406933	3.47884e-06	1,2	2:02	NA
AC141930.3	ENSG00000283766	rs200441530	2	1589303	AAT	A	0.412997	0.0626621	7.22065e-11	1,2	1:02	3.08742e-07
AC142472.6	ENSG00000276728	rs7217422	17	43230465	C	G	-0.213636	0.0441942	1.55798e-06	1,2	1:01	0.0026215
AC144652.1	ENSG00000273117	rs9690209	7	155086692	G	T	0.471327	0.038991	2.10181e-31	1,2	1:02	3.5246e-27
AC144652.1	ENSG00000273117	rs9767887	7	155091579	C	T	0.329807	0.0644097	3.68593e-07	1,2	2:02	NA
AC145124.2	ENSG00000255495	rs117416523	8	11814949	A	G	-0.915592	0.187695	1.25576e-06	1,2	3:05	NA
AC145124.2	ENSG00000255495	rs199865122	8	12310438	C	T	0.376397	0.0706271	1.23168e-07	1,2	4:05	NA
AC145124.2	ENSG00000255495	rs28447271	8	11827392	A	G	-0.257938	0.0392093	7.84269e-11	1,2	2:05	NA
AC145124.2	ENSG00000255495	rs80083579	8	12050833	A	C	0.33387	0.0713194	3.26483e-06	1,2	5:05	NA
AC145124.2	ENSG00000255495	rs2739978	8	12240996	T	A	0.335637	0.0614498	6.01567e-08	1,2	1:05	0.000223399
AC145343.2	ENSG00000265055	rs150247517	17	66071181	A	G	0.326436	0.0691371	2.68976e-06	1,2	1:01	0.00551998
AC147651.4	ENSG00000237181	rs28663618	7	629045	C	G	0.250236	0.0356287	4.1032e-12	1,2	1:01	2.28893e-08
AC147651.5	ENSG00000229380	rs9330361	7	601432	T	C	0.19701	0.0393682	6.67122e-07	1,2	1:01	0.0022177
AC159540.1	ENSG00000230606	rs4375909	2	97878195	T	A	-0.625723	0.0472495	7.01171e-37	1,2	1:01	4.23398e-33
AC159540.2	ENSG00000278766	rs1257002	2	97735140	A	G	-0.574298	0.0870228	2.11605e-10	1	1:01	3.38323e-07
ACAA1	ENSG00000060971	rs41285115	3	38158982	A	G	-0.413836	0.0483023	4.18384e-17	1,2	1:01	1.6544e-13
ACAD11	ENSG00000240303	rs61535671	3	132611450	G	A	-0.345425	0.0559666	9.94726e-10	1,2	1:01	2.79517e-06
ACAD9	ENSG00000177646	rs200316163	3	128656093	C	CT	2.56166	0.0627805	1.69445e-211	1,2	1:02	6.48957e-206
ACAD9	ENSG00000177646	rs6787833	3	128656184	G	A	-0.195502	0.0248118	8.92981e-15	1,2	2:02	NA
ACADM	ENSG00000117054	rs1890451	1	76192765	T	C	0.38128	0.0235686	3.39329e-52	1,2	1:03	5.73472e-48
ACADM	ENSG00000117054	rs114802787	1	76190037	G	C	-0.206436	0.0311758	5.92366e-11	1,2	3:03	NA
ACADM	ENSG00000117054	rs1251077	1	76189745	G	C	0.173541	0.0220127	8.66215e-15	1,2	2:03	NA
ACADS	ENSG00000122971	rs7978398	12	121601455	C	T	-0.0990899	0.0210328	2.82783e-06	1,2	2:02	NA
ACADS	ENSG00000122971	rs111524607	12	121103023	T	C	-0.151429	0.019476	1.94552e-14	1,2	1:02	7.4805e-11
ACADSB	ENSG00000196177	rs12259126	10	124821146	A	G	-0.0990161	0.0212796	3.73074e-06	1,2	2:02	NA
ACADSB	ENSG00000196177	rs4980175	10	124796990	A	G	-0.146609	0.0224412	1.04654e-10	1,2	1:02	4.27797e-07
ACAP1	ENSG00000072818	rs35985803	17	7254315	A	G	0.517103	0.0597518	2.07557e-17	1,2	1:01	1.36761e-13
ACAP2	ENSG00000114331	rs3773418	3	195006791	T	C	-0.22887	0.0231332	4.85925e-22	1,2	1:01	5.1681e-18
ACAP3	ENSG00000131584	rs4081333	1	1121715	T	C	0.143329	0.0309356	4.10089e-06	1,2	2:02	NA
ACAP3	ENSG00000131584	rs3737719	1	1241903	G	C	0.151342	0.0260404	8.41787e-09	1,2	1:02	2.4946e-05
ACAT1	ENSG00000075239	rs12360727	11	107983015	T	C	0.479992	0.0260535	4.33646e-65	1,2	1:02	9.88029e-61
ACAT1	ENSG00000075239	rs3741056	11	107992346	C	G	0.167699	0.0235953	2.31458e-12	1,2	2:02	NA
ACAT2	ENSG00000120437	rs4708844	6	160162836	A	G	0.294225	0.0403874	6.7241e-13	1,2	1:02	2.47779e-09
ACAT2	ENSG00000120437	rs146802783	6	160168920	TTAAA	T	0.216145	0.043081	6.25147e-07	1,2	2:02	NA
ACBD3	ENSG00000182827	rs4653721	1	226362140	C	A	0.173076	0.0251402	1.04893e-11	1,2	1:01	3.27986e-08
ACBD5	ENSG00000107897	rs2368222	10	27637540	T	C	0.303507	0.0562916	8.79524e-08	1,2	1:01	0.000213047
ACBD7	ENSG00000176244	rs12267094	10	15144059	T	C	0.817258	0.122248	1.28088e-10	1	1:01	5.06639e-07
ACCS	ENSG00000110455	rs2074038	11	44087989	T	G	0.779246	0.0392999	1.68031e-73	1,2	2:04	NA
ACCS	ENSG00000110455	rs7950395	11	44101118	T	C	-0.421188	0.0385043	2.57844e-26	1,2	3:04	NA
ACCS	ENSG00000110455	rs7947962	11	44155651	T	C	-0.212669	0.027424	2.27075e-14	1,2	4:04	NA
ACCS	ENSG00000110455	rs178521	11	44096238	A	G	0.502393	0.030436	5.15398e-54	1,2	1:04	1.19548e-49
ACE	ENSG00000159640	rs4321	17	61562774	C	T	-0.121285	0.022083	5.08704e-08	1,2	1:01	7.77353e-05
ACLY	ENSG00000131473	rs74252725	17	40073115	T	C	-0.356703	0.0567662	5.01323e-10	1,2	1:01	1.13491e-06
ACO1	ENSG00000122729	rs10970987	9	32457189	C	T	0.738658	0.0482818	1.97586e-47	1,2	1:01	3.3149e-43
ACOT1	ENSG00000184227	rs756854531	14	74047305	CTT	C	-0.290639	0.0460995	4.42076e-10	1,2	3:05	NA
ACOT1	ENSG00000184227	rs4903119	14	73990160	C	T	-0.236836	0.0426282	3.588e-08	1,2	4:05	NA
ACOT1	ENSG00000184227	rs11287416	14	74168084	T	TA	-0.118779	0.0235391	5.40465e-07	1,2	5:05	NA
ACOT1	ENSG00000184227	rs113303067	14	74045658	A	G	-1.50172	0.0806098	2.95391e-66	1,2	2:05	NA
ACOT1	ENSG00000184227	rs10138751	14	74038214	A	G	1.01376	0.0405763	2.82756e-106	1,2	1:05	1.8874e-101
ACOT11	ENSG00000162390	rs12563214	1	55042648	T	C	-0.209503	0.0439313	2.14065e-06	1,2	1:01	0.00493679
ACOT13	ENSG00000112304	rs6456630	6	24693075	T	C	0.251996	0.0235915	3.08794e-25	1,2	1:02	2.69695e-21
ACOT13	ENSG00000112304	rs169978	6	25381227	T	G	0.157112	0.0333389	2.80931e-06	1,2	2:02	NA
ACOT2	ENSG00000119673	rs117746085	14	73184136	T	A	-0.701218	0.121456	1.04976e-08	1,2	2:02	NA
ACOT2	ENSG00000119673	rs35067250	14	73994735	T	C	-0.248689	0.0281624	4.90342e-18	1,2	1:02	2.40139e-14
ACOT4	ENSG00000177465	rs2009883	14	74061457	T	C	0.514263	0.0410656	2.01231e-33	1,2	1:02	2.0072e-29
ACOT4	ENSG00000177465	rs73295349	14	74092088	G	A	0.282652	0.0463755	1.58748e-09	1,2	2:02	NA
ACOT7	ENSG00000097021	rs4908551	1	6498968	T	C	-0.311964	0.0574819	7.26044e-08	1,2	2:02	NA
ACOT7	ENSG00000097021	rs4908550	1	6463999	G	C	0.797553	0.0688862	4.22222e-29	1,2	1:02	4.35476e-25
ACOT8	ENSG00000101473	rs2742654	20	44458533	A	C	-0.127577	0.0243414	1.96358e-07	1,2	1:01	0.000427704
ACOX2	ENSG00000168306	rs5021434	3	58523333	C	G	-0.15699	0.0248476	4.05779e-10	1,2	2:03	NA
ACOX2	ENSG00000168306	rs60755756	3	58522195	A	G	-0.529111	0.0582363	5.82823e-19	1,2	1:03	2.52002e-15
ACOX2	ENSG00000168306	rs73087775	3	58491954	T	C	-0.14163	0.0284115	7.36009e-07	1,2	3:03	NA
ACOX3	ENSG00000087008	rs735442	4	8371029	G	A	0.365822	0.0727203	5.84177e-07	1,2	1:02	0.00212904
ACOX3	ENSG00000087008	rs7809	4	8368433	A	G	-0.159877	0.0342464	3.46893e-06	1,2	2:02	NA
ACOXL-AS1	ENSG00000204581	rs72836346	2	111876613	C	G	0.315424	0.0707416	9.21737e-06	1,2	1:01	0.0139968
ACP1	ENSG00000143727	rs56029071	2	301973	A	G	-0.582953	0.0683185	5.54828e-17	1,2	1:02	1.95808e-13
ACP1	ENSG00000143727	rs300753	2	209622	T	C	-0.175954	0.0229926	4.80507e-14	1,2	2:02	NA
ACP2	ENSG00000134575	rs830085	11	47251199	A	G	0.182841	0.0259165	3.30831e-12	1,2	1:01	5.71069e-09
ACP5	ENSG00000102575	rs10425114	19	11701670	C	T	0.41289	0.0367101	1.18756e-27	1,2	1:01	9.19861e-24
ACP6	ENSG00000162836	rs2153463	1	147124310	G	T	0.683813	0.0277527	4.13603e-104	1,2	1:03	2.85844e-99
ACP6	ENSG00000162836	rs12744461	1	147118500	G	A	0.178496	0.025756	7.72836e-12	1,2	3:03	NA
ACP6	ENSG00000162836	rs77650336	1	147096505	T	C	-0.658329	0.0772617	6.1314e-17	1,2	2:03	NA
ACR	ENSG00000100312	rs756638	22	51171693	A	G	-0.176761	0.036067	1.11991e-06	1,2	1:01	0.0020818
ACSF3	ENSG00000176715	rs4302032	16	89212200	G	A	0.173678	0.034069	4.14485e-07	1,2	2:04	NA
ACSF3	ENSG00000176715	rs8182228	16	89180695	T	C	0.231076	0.0405867	1.65875e-08	1,2	4:04	NA
ACSF3	ENSG00000176715	rs58188939	16	89182938	A	G	0.426628	0.0585373	6.60104e-13	1,2	3:04	NA
ACSF3	ENSG00000176715	rs28542844	16	89173704	G	C	-0.27694	0.0297313	8.25213e-20	1,2	1:04	8.41649e-16
ACSL3	ENSG00000123983	rs1914482	2	224121118	G	A	-0.251416	0.0542401	4.05909e-06	1,2	1:01	0.007624
ACSM1	ENSG00000166743	rs146372127	16	21651852	C	A	0.44175	0.0971143	6.09027e-06	1,2	2:02	NA
ACSM1	ENSG00000166743	rs8044864	16	20746321	C	T	-0.566584	0.0372624	6.40403e-47	1,2	1:02	9.07847e-43
ACSM2A	ENSG00000183747	rs376069293	16	20432041	C	T	0.500329	0.106204	2.83004e-06	1,2	2:02	NA
ACSM2A	ENSG00000183747	rs1634310	16	20490068	C	A	0.785508	0.0783142	1.40503e-22	1,2	1:02	8.16712e-19
ACSM3	ENSG00000005187	rs2107231	16	20758003	G	A	0.68904	0.042355	1.0362e-52	1,2	1:02	1.71101e-48
ACSM3	ENSG00000005187	rs12918637	16	20781939	A	G	-0.244537	0.0499895	1.17232e-06	1,2	2:02	NA
ACSM5	ENSG00000183549	rs12598673	16	20447828	G	A	-0.475795	0.0339919	1.26798e-40	1,2	1:03	1.50693e-36
ACSM5	ENSG00000183549	rs7198481	16	20420807	T	G	0.651931	0.052223	3.11438e-33	1,2	2:03	NA
ACSM5	ENSG00000183549	rs113397478	16	20850318	G	A	-0.470473	0.0920086	3.82497e-07	1,2	3:03	NA
ACSM5P1	ENSG00000260762	rs12931877	16	20441077	G	A	1.12684	0.119006	1.37713e-18	1	1:02	6.31279e-15
ACSM5P1	ENSG00000260762	rs9929808	16	20436043	T	C	0.592181	0.111161	2.08228e-07	1	2:02	NA
ACSS1	ENSG00000154930	rs62217194	20	25038372	A	G	0.235718	0.0350297	2.93636e-11	1,2	1:01	6.97122e-08
ACSS2	ENSG00000131069	rs2889861	20	33405664	T	C	0.214853	0.0250487	3.86638e-17	1,2	1:01	9.67008e-14
ACSS3	ENSG00000111058	rs7956176	12	81474315	T	C	0.637012	0.0311452	2.28723e-77	1,2	1:03	7.26952e-73
ACSS3	ENSG00000111058	rs2574743	12	81519896	A	G	-0.326821	0.0699604	3.41914e-06	1,2	2:03	NA
ACSS3	ENSG00000111058	rs7961701	12	81413608	A	T	-0.203148	0.0441858	4.84935e-06	1,2	3:03	NA
ACTC1	ENSG00000159251	rs28595759	15	35086409	G	A	0.202159	0.0447358	6.99331e-06	1,2	2:02	NA
ACTC1	ENSG00000159251	rs669487	15	35009875	C	T	-0.269238	0.0277625	2.83592e-21	1,2	1:02	1.93431e-17
ACTG1	ENSG00000184009	rs59886367	17	79477898	G	GC	-0.332835	0.024484	1.32119e-38	1,2	1:02	2.19579e-34
ACTG1	ENSG00000184009	rs75355043	17	79478872	A	G	0.430967	0.0846528	4.28963e-07	1,2	2:02	NA
ACTG1P3	ENSG00000215388	rs114639658	20	1446835	A	C	-0.470661	0.102562	5.04509e-06	1,2	1:01	0.0155243
ACTL6A	ENSG00000136518	rs41265413	3	179407831	G	A	-0.233099	0.0477644	1.24113e-06	1,2	1:01	0.00207662
ACTN2	ENSG00000077522	rs679458	1	236743176	T	C	0.191985	0.0405929	2.58898e-06	1,2	1:01	0.00611479
ACTN3	ENSG00000248746	rs1815739	11	66328095	T	C	-0.821895	0.0254255	1.49253e-155	1,2	1:01	1.40348e-150
ACTN4	ENSG00000130402	rs979972	19	39144167	G	A	0.140241	0.0181245	2.56451e-14	1,2	1:01	1.02324e-10
ACTR10	ENSG00000131966	rs17832891	14	58678057	A	G	-0.634695	0.0429492	1.14902e-44	1,2	1:01	1.90565e-40
ACTR1B	ENSG00000115073	rs11692435	2	98275354	A	G	0.260722	0.0303052	3.14682e-17	1,2	1:02	7.97011e-14
ACTR1B	ENSG00000115073	rs10173578	2	99271652	A	G	0.30839	0.0681742	6.846e-06	1,2	2:02	NA
ACTR2	ENSG00000138071	rs3980320	2	65490459	A	ACTCT	0.118673	0.0145262	9.72796e-16	1,2	1:01	4.72411e-12
ACTR3C	ENSG00000106526	rs1962004	7	150020381	A	G	0.680861	0.0413121	6.76056e-54	1,2	1:02	1.54754e-49
ACTR3C	ENSG00000106526	rs12671302	7	149989000	G	C	0.26231	0.036394	1.15698e-12	1,2	2:02	NA
ACTR5	ENSG00000101442	rs1423431456	20	37418758	GCCATGCTGTGAGGAAGCCCAGGCTAGC	G	0.26734	0.0284993	4.61356e-20	1,2	1:01	2.19441e-16
ACTR8	ENSG00000113812	rs35257539	3	53897425	TA	T	-0.354976	0.0459931	2.97046e-14	1,2	2:02	NA
ACTR8	ENSG00000113812	rs3733079	3	53911540	A	G	-0.462516	0.0253352	4.23074e-64	1,2	1:02	1.10178e-59
ACVR1	ENSG00000115170	rs1146036	2	158633805	A	G	0.203415	0.0407706	7.19697e-07	1,2	1:01	0.00141752
ACVR1B	ENSG00000135503	rs2854464	12	52388891	G	A	0.130263	0.0280015	3.74941e-06	1,2	1:01	0.0080891
ACVR2A	ENSG00000121989	rs9789640	2	148753501	G	A	0.271624	0.0281537	4.40543e-21	1,2	1:01	1.82084e-17
ACVR2B-AS1	ENSG00000229589	rs7375040	3	38469116	G	A	0.132193	0.0274196	1.65962e-06	1,2	1:01	0.00307972
ACYP2	ENSG00000170634	rs78268125	2	54395247	C	G	0.240144	0.0365912	8.65265e-11	1,2	2:03	NA
ACYP2	ENSG00000170634	rs965109	2	54473046	T	C	-0.274353	0.0473059	9.03885e-09	1,2	3:03	NA
ACYP2	ENSG00000170634	rs2042143	2	54343514	T	C	0.43248	0.0186222	6.62156e-95	1,2	1:03	4.5825e-90
AD000684.2	ENSG00000268947	rs367624841	19	35742928	A	G	0.293048	0.0564015	2.49182e-07	1,2	1:01	0.000660444
AD001527.4	ENSG00000279504	rs10418079	19	36613975	G	C	0.218116	0.0330844	7.12731e-11	1,2	1:01	2.1931e-07
ADAD2	ENSG00000140955	rs433293	16	84516309	A	G	-0.216328	0.0350681	1.01648e-09	1,2	3:04	NA
ADAD2	ENSG00000140955	rs3759975	16	84221085	C	A	0.360718	0.0399319	9.09068e-19	1,2	1:04	1.23836e-14
ADAD2	ENSG00000140955	rs200927009	16	84210148	T	TCTGA	0.570356	0.114848	8.0918e-07	1,2	4:04	NA
ADAD2	ENSG00000140955	rs2230126	16	84218565	C	T	-0.327566	0.0474738	9.48813e-12	1,2	2:04	NA
ADAL	ENSG00000168803	rs1123947	15	43625433	T	C	-0.485916	0.0247905	3.8729e-72	1,2	1:03	5.43679e-68
ADAL	ENSG00000168803	rs12594483	15	43021986	A	G	0.140307	0.0240737	7.66093e-09	1,2	2:03	NA
ADAL	ENSG00000168803	rs143824960	15	44145457	T	C	-0.443137	0.0879791	5.65963e-07	1,2	3:03	NA
ADAM10	ENSG00000137845	rs62002721	15	59563783	G	A	-0.109852	0.024274	6.78444e-06	1,2	2:02	NA
ADAM10	ENSG00000137845	rs12907237	15	58925050	C	G	0.288172	0.0240766	7.35819e-31	1,2	1:02	8.45168e-27
ADAM11	ENSG00000073670	rs73297776	17	42695328	T	C	-0.398475	0.0473301	1.37394e-16	1,2	1:01	5.05848e-13
ADAM17	ENSG00000151694	rs55643539	2	9561990	G	T	0.175484	0.0335994	2.16311e-07	1,2	2:02	NA
ADAM17	ENSG00000151694	rs10210919	2	9655608	A	G	-0.192675	0.027324	3.39387e-12	1,2	1:02	1.41922e-08
ADAM19	ENSG00000135074	rs10476063	5	156928823	A	G	0.222711	0.0212558	2.1681e-24	1,2	1:02	1.39724e-20
ADAM19	ENSG00000135074	rs113030550	5	156867063	C	T	0.300168	0.0404668	2.6299e-13	1,2	2:02	NA
ADAM1B	ENSG00000226469	rs145777382	12	112468744	TA	T	0.386372	0.0852365	6.86946e-06	2	1:01	0.00577752
ADAM20P1	ENSG00000259158	rs1959483	14	70951688	C	T	-0.337321	0.051987	1.38811e-10	1,2	1:01	3.9082e-07
ADAM22	ENSG00000008277	rs34750371	7	87736683	AT	A	-0.50862	0.0269093	5.89491e-68	1,2	1:01	1.3377e-63
ADAM23	ENSG00000114948	rs6757230	2	207326256	A	G	0.159151	0.0282091	2.22148e-08	1,2	5:06	NA
ADAM23	ENSG00000114948	rs567998853	2	207358118	CG	C	-0.474428	0.0638527	2.42258e-13	1,2	2:06	NA
ADAM23	ENSG00000114948	rs140087889	2	207376052	A	G	-0.350522	0.0745263	2.93992e-06	1,2	3:06	NA
ADAM23	ENSG00000114948	rs35781271	2	207337322	A	G	0.287129	0.0427778	3.29988e-11	1,2	6:06	NA
ADAM23	ENSG00000114948	rs117281063	2	207231135	A	G	0.451432	0.0937926	1.72895e-06	1,2	4:06	NA
ADAM23	ENSG00000114948	rs1448903	2	207308961	G	A	0.386137	0.0424415	5.29766e-19	1,2	1:06	2.84438e-15
ADAM32	ENSG00000197140	rs57254901	8	38913899	G	GT	0.539769	0.035805	3.08542e-46	1,2	1:01	3.80628e-42
ADAM33	ENSG00000149451	rs927091	20	4145021	G	A	-0.0971723	0.0208524	3.61159e-06	1,2	3:03	NA
ADAM33	ENSG00000149451	rs2853212	20	3661550	G	A	-0.140768	0.0225741	6.74539e-10	1,2	2:03	NA
ADAM33	ENSG00000149451	rs2853211	20	3660947	C	G	-0.278733	0.0282259	5.79642e-22	1,2	1:03	5.0225e-18
ADAM8	ENSG00000151651	rs1573041	10	135091802	T	C	-0.152328	0.029153	2.13628e-07	1,2	1:01	0.000494804
ADAM9	ENSG00000168615	rs4733895	8	38848850	T	C	-0.302198	0.0335327	1.07651e-18	1,2	1:01	4.22109e-15
ADAMTS12	ENSG00000151388	rs11309158	5	33577845	A	AC	0.536723	0.0675643	5.47975e-15	1,2	1:01	2.33744e-11
ADAMTS13	ENSG00000160323	rs11340341	9	136292927	T	TA	0.228507	0.0252093	6.94899e-19	1,2	1:02	5.82626e-15
ADAMTS13	ENSG00000160323	rs76643124	9	136356448	A	G	-0.276982	0.0586333	2.65966e-06	1,2	2:02	NA
ADAMTS17	ENSG00000140470	rs67951097	15	101055854	A	AGAAT	0.158785	0.0282573	2.51434e-08	1,2	1:01	0.000105836
ADAMTS19	ENSG00000145808	rs56059082	5	128760895	C	A	0.256327	0.0502778	4.13656e-07	1,2	3:04	NA
ADAMTS19	ENSG00000145808	rs4836380	5	127884702	A	G	-0.247332	0.0502618	1.01507e-06	1,2	4:04	NA
ADAMTS19	ENSG00000145808	rs11242001	5	128802515	G	A	0.449175	0.0626427	1.50108e-12	1,2	1:04	4.36863e-09
ADAMTS19	ENSG00000145808	rs6421898	5	128678167	A	C	-0.195325	0.0342527	1.57563e-08	1,2	2:04	NA
ADAMTS19-AS1	ENSG00000249421	rs1862164	5	128813527	T	C	0.191429	0.041715	5.04794e-06	1,2	2:02	NA
ADAMTS19-AS1	ENSG00000249421	rs11242001	5	128802515	G	A	0.392128	0.0674766	8.44129e-09	1,2	1:02	1.80145e-05
ADAMTS3	ENSG00000156140	rs315377	4	73736021	T	C	0.246718	0.0552089	8.81032e-06	1,2	3:03	NA
ADAMTS3	ENSG00000156140	rs1541754	4	73758650	G	A	0.205371	0.0412591	7.63819e-07	1,2	1:03	0.0011669
ADAMTS3	ENSG00000156140	rs79589843	4	72546464	A	T	-0.643035	0.124073	2.66941e-07	1,2	2:03	NA
ADAMTS7P1	ENSG00000274376	rs6495644	15	82489624	G	T	0.243218	0.046865	2.57218e-07	1,2	2:02	NA
ADAMTS7P1	ENSG00000274376	rs1490230576	15	82632886	G	A	-0.385739	0.0544828	2.7913e-12	1,2	1:02	9.24186e-09
ADAMTS7P4	ENSG00000218052	rs1810172	15	85805243	C	T	0.177669	0.0345756	3.3553e-07	1,2	1:01	0.00075219
ADAMTS9-AS2	ENSG00000241684	rs1517926	3	64996345	T	C	0.16703	0.0318812	1.9845e-07	1,2	1:01	0.000579541
ADAMTSL1	ENSG00000178031	rs10963680	9	18629283	A	G	-0.263795	0.0420788	5.48783e-10	1,2	1:01	2.37724e-06
ADAMTSL3	ENSG00000156218	rs1365199	15	84423434	T	G	0.17947	0.0270096	5.09315e-11	1,2	1:01	1.15365e-07
ADAP1	ENSG00000105963	rs10951020	7	942734	G	A	0.251513	0.0450172	3.01216e-08	1,2	1:02	0.000138911
ADAP1	ENSG00000105963	rs76708231	7	948510	C	G	0.459902	0.0910355	5.2398e-07	1,2	2:02	NA
ADARB1	ENSG00000197381	rs116928633	21	46385753	A	G	0.732141	0.112389	1.17782e-10	1,2	1:01	4.85255e-07
ADARB2	ENSG00000185736	rs3793735	10	1282828	C	T	0.607425	0.0408181	3.34846e-45	1,2	1:02	7.61702e-41
ADARB2	ENSG00000185736	rs17221568	10	1246314	C	G	-0.514965	0.102148	5.52887e-07	1,2	2:02	NA
ADAT1	ENSG00000065457	rs7202717	16	75575410	A	G	0.236906	0.0383608	9.73756e-10	1,2	2:03	NA
ADAT1	ENSG00000065457	rs12446299	16	75153031	A	C	0.11669	0.0242862	1.79861e-06	1,2	3:03	NA
ADAT1	ENSG00000065457	rs7189895	16	75665019	G	A	0.583419	0.0312982	2.32131e-66	1,2	1:03	8.31266e-62
ADAT2	ENSG00000189007	rs56336947	6	143756245	G	C	0.301889	0.0262241	8.20933e-29	1,2	1:01	6.28951e-25
ADCK1	ENSG00000063761	rs17106595	14	78374292	T	C	-0.684137	0.0433481	5.15215e-50	1,2	1:04	1.03285e-45
ADCK1	ENSG00000063761	rs8018963	14	78365063	C	T	0.178988	0.028219	3.48313e-10	1,2	3:04	NA
ADCK1	ENSG00000063761	rs78822066	14	78072273	C	T	-0.425359	0.0625655	1.86325e-11	1,2	2:04	NA
ADCK1	ENSG00000063761	rs8011687	14	78337786	C	T	0.1575	0.0354019	9.65073e-06	1,2	4:04	NA
ADCK2	ENSG00000133597	rs17161666	7	140384318	C	G	0.470128	0.0479669	1.11986e-21	1,2	1:01	6.16421e-18
ADCK5	ENSG00000173137	rs1052952	8	145618312	A	G	-0.130791	0.0242749	8.97617e-08	1,2	1:01	0.000176496
ADCY10P1	ENSG00000161912	rs62396307	6	41077921	T	C	0.497541	0.0437242	3.18215e-28	1,2	1:02	3.15116e-24
ADCY10P1	ENSG00000161912	rs150852878	6	41448439	A	G	-0.299417	0.0664273	7.37504e-06	1,2	2:02	NA
ADCY2	ENSG00000078295	rs4334848	5	7754231	T	C	-0.269858	0.0250874	1.4878e-25	1,2	1:01	1.37195e-21
ADCY3	ENSG00000138031	rs55985335	2	25092226	G	A	0.190225	0.0393388	1.54641e-06	1,2	1:01	0.00260221
ADCY4	ENSG00000129467	rs12436417	14	24799578	G	C	0.287368	0.0271119	6.76411e-25	1,2	1:01	5.83276e-21
ADCY6	ENSG00000174233	rs150291009	12	49165100	G	C	0.658095	0.119065	4.19619e-08	1,2	1:01	8.34946e-05
ADCYAP1	ENSG00000141433	rs28407655	18	1522123	T	C	-0.243971	0.0420417	8.85813e-09	1,2	2:03	NA
ADCYAP1	ENSG00000141433	rs5822622	18	1438236	GA	G	-0.427336	0.040981	3.49942e-24	1,2	1:03	3.30292e-20
ADCYAP1	ENSG00000141433	rs34893598	18	968472	A	G	0.251257	0.0448644	2.79794e-08	1,2	3:03	NA
ADCYAP1R1	ENSG00000078549	rs10236961	7	31074214	T	G	0.23481	0.037503	5.76393e-10	1,2	1:01	1.86449e-06
ADD1	ENSG00000087274	rs12650114	4	2887588	C	T	-0.124002	0.0267156	3.93976e-06	1,2	1:01	0.00874425
ADD2	ENSG00000075340	rs11126307	2	71111190	G	A	-0.222368	0.041869	1.35567e-07	1,2	1:01	0.00034556
ADD3	ENSG00000148700	rs1349348	10	111794554	C	T	-0.197862	0.0260126	6.72724e-14	1,2	1:01	2.27494e-10
ADGRA3	ENSG00000152990	rs11728370	4	22496882	A	G	-0.303751	0.047467	2.44128e-10	1,2	1:01	6.4457e-07
ADGRD1	ENSG00000111452	rs4759823	12	131486923	C	T	0.194916	0.0290143	3.1594e-11	1,2	1:01	1.70477e-07
ADGRE2	ENSG00000127507	rs9305048	19	14879034	A	G	-0.221125	0.0304207	7.53332e-13	1,2	1:02	3.32967e-09
ADGRE2	ENSG00000127507	rs8108408	19	14499468	G	T	0.402561	0.0712574	2.12424e-08	1,2	2:02	NA
ADGRE4P	ENSG00000268758	rs75007580	19	6998233	A	C	0.787479	0.0750412	1.84678e-24	1,2	1:01	2.16253e-20
ADGRE5	ENSG00000123146	rs2302996	19	14492272	C	T	0.174585	0.0281659	8.46494e-10	1,2	1:01	3.01871e-06
ADGRF2	ENSG00000164393	rs6900182	6	47622573	G	A	0.776998	0.0390741	6.75716e-74	1,2	1:02	1.83954e-69
ADGRF2	ENSG00000164393	rs150919283	6	47604732	G	A	0.28492	0.038443	2.74744e-13	1,2	2:02	NA
ADGRF4	ENSG00000153294	rs150919283	6	47604732	G	A	0.283203	0.0406549	6.06625e-12	1,2	2:02	NA
ADGRF4	ENSG00000153294	rs6900334	6	47622576	T	C	0.719556	0.0413843	4.86516e-59	1,2	1:02	9.14314e-55
ADGRF5P1	ENSG00000227582	rs373632586	9	66578478	A	G	0.676437	0.0819113	4.89529e-16	1,2	2:02	NA
ADGRF5P1	ENSG00000227582	rs7037118	9	66541506	G	A	1.24357	0.0678085	1.35927e-64	1,2	1:02	1.0952e-60
ADGRG6	ENSG00000112414	rs225691	6	142526470	T	C	0.152769	0.0331809	4.70072e-06	1,2	1:01	0.00678774
ADGRL2	ENSG00000117114	rs61551487	1	82468706	C	T	0.506816	0.0345688	4.69229e-44	1,2	1:01	8.73798e-40
ADGRL3	ENSG00000150471	rs4416505	4	61567253	A	G	0.212942	0.0293114	7.74008e-13	1,2	1:01	2.87941e-09
ADGRL4	ENSG00000162618	rs34271385	1	79630226	A	G	-0.255454	0.0478347	1.1598e-07	1,2	2:02	NA
ADGRL4	ENSG00000162618	rs12038026	1	79476511	C	T	0.261975	0.0341477	4.17495e-14	1,2	1:02	1.56433e-10
ADH1A	ENSG00000187758	rs3133155	4	100227212	G	C	0.382832	0.0531417	1.1838e-12	1,2	1:01	3.96799e-09
ADH1B	ENSG00000196616	rs10516440	4	100305393	G	A	-0.249071	0.0355711	4.74508e-12	1,2	1:01	1.62114e-08
ADH1C	ENSG00000248144	rs1159918	4	100243009	C	A	0.163905	0.0346361	2.55637e-06	1,2	2:02	NA
ADH1C	ENSG00000248144	rs283408	4	100277114	T	G	0.200684	0.0338013	4.0553e-09	1,2	1:02	1.09744e-05
ADH4	ENSG00000198099	rs7694844	4	100059826	A	T	0.541677	0.0641158	1.09054e-16	1,2	1:02	4.67029e-13
ADH4	ENSG00000198099	rs16996598	4	100077749	A	G	-0.261183	0.0428124	1.53309e-09	1,2	2:02	NA
ADH5	ENSG00000197894	rs7683704	4	100004226	T	C	0.541612	0.0407794	4.60282e-37	1,2	1:02	4.90279e-33
ADH5	ENSG00000197894	rs1800759	4	100065509	G	T	-0.168132	0.0185941	8.3762e-19	1,2	2:02	NA
ADH6	ENSG00000172955	rs28730646	4	99993478	A	C	0.738663	0.135497	6.98755e-08	2	1:01	0.000158839
ADHFE1	ENSG00000147576	rs890514	8	67371793	T	G	0.223669	0.0315306	2.54106e-12	1,2	2:02	NA
ADHFE1	ENSG00000147576	rs2555570	8	67381145	T	A	0.457989	0.0231139	1.83165e-73	1,2	1:02	4.36052e-69
ADI1	ENSG00000182551	rs35008570	2	3504893	GA	G	0.209759	0.028826	7.13045e-13	1,2	1:02	3.96932e-09
ADI1	ENSG00000182551	rs11679058	2	3483813	G	C	0.206784	0.0313776	7.25249e-11	1,2	2:02	NA
ADIPOR1	ENSG00000159346	rs2232854	1	202931839	A	G	-0.208227	0.0225215	1.47858e-19	1,2	1:01	8.37914e-16
ADIPOR2	ENSG00000006831	rs11612383	12	1831355	A	G	-0.195074	0.0317594	1.19149e-09	1,2	1:01	4.40688e-06
ADIRF	ENSG00000148671	rs2279602	10	88730106	T	C	-0.194933	0.0302719	5.32847e-10	1	1:01	1.53256e-06
ADIRF-AS1	ENSG00000272734	rs2641562	10	88768423	G	A	-0.208641	0.0305996	1.62839e-11	1,2	1:01	5.34399e-08
ADK	ENSG00000156110	rs11000896	10	75908887	C	T	-0.35424	0.0408693	1.86037e-17	1,2	1:01	5.23229e-14
ADO	ENSG00000181915	rs224082	10	64566258	T	C	0.415816	0.0246654	4.93093e-56	1,2	1:01	8.66344e-52
ADORA2A-AS1	ENSG00000178803	rs141004416	22	24671393	A	G	-0.392643	0.0832146	2.7306e-06	1,2	1:01	0.00688472
ADORA2B	ENSG00000170425	rs1045599	17	15879910	T	C	-0.859984	0.0348102	1.25021e-104	1,2	1:01	9.18762e-100
ADPGK	ENSG00000159322	rs7182854	15	73079504	A	G	-0.24091	0.0542299	9.93746e-06	1,2	2:02	NA
ADPGK	ENSG00000159322	rs12906007	15	72985891	T	C	0.392905	0.0512089	4.15078e-14	1,2	1:02	1.15243e-10
ADPRH	ENSG00000144843	rs13324934	3	119298630	T	G	-1.24145	0.0786832	5.18708e-50	1,2	1:02	7.90092e-46
ADPRH	ENSG00000144843	rs201578400	3	119300736	G	GGCTCT	-0.53069	0.0850957	6.71575e-10	1,2	2:02	NA
ADPRHL1	ENSG00000153531	rs3751415	13	114055313	C	A	-0.224196	0.0258723	1.89331e-17	1,2	1:01	1.21382e-13
ADPRM	ENSG00000170222	rs7512	17	10583714	C	G	0.60416	0.0236894	6.9234e-110	1,2	1:01	6.99888e-105
ADRA1A	ENSG00000120907	rs17055703	8	26551416	C	A	-0.323391	0.0410355	8.82096e-15	1,2	1:01	4.29082e-11
ADRA2B	ENSG00000274286	rs11683523	2	96544855	C	T	0.405583	0.0342001	2.29643e-30	1,2	1:01	8.61117e-27
ADRB1	ENSG00000043591	rs4918889	10	115830718	G	C	-0.347064	0.0563151	1.05204e-09	1,2	1:02	2.75902e-06
ADRB1	ENSG00000043591	rs2532827	10	115774519	C	G	0.188281	0.0420358	8.40302e-06	1,2	2:02	NA
ADSL	ENSG00000239900	rs17001863	22	40759308	G	A	0.17127	0.0323059	1.42637e-07	1,2	1:01	0.000201716
ADSS	ENSG00000035687	rs3102456	1	244556072	C	T	0.175296	0.0230804	7.30964e-14	1,2	1:01	3.51099e-10
AEBP1	ENSG00000106624	rs12702066	7	44138948	T	G	0.10211	0.0197694	2.92452e-07	1,2	1:01	0.000539444
AES	ENSG00000104964	rs7938	19	3053574	C	T	-0.111926	0.023544	2.30227e-06	1,2	2:02	NA
AES	ENSG00000104964	rs11539938	19	3062857	C	T	-0.235597	0.0212795	6.87772e-27	1,2	1:02	9.89089e-23
AF001548.5	ENSG00000263335	rs55871015	16	15810211	A	G	0.736356	0.0511297	2.99039e-41	2	1:01	3.78352e-37
AF001548.6	ENSG00000263065	rs16967494	16	15820863	T	C	0.558673	0.0726379	2.60802e-13	1	1:01	9.35527e-10
AF064858.11	ENSG00000237721	rs2836840	21	40391781	G	C	0.225856	0.0427725	1.73576e-07	2	2:02	NA
AF064858.11	ENSG00000237721	rs141761164	21	40529130	C	T	-0.249583	0.0440648	2.18209e-08	2	1:02	6.6628e-05
AF064858.8	ENSG00000235888	rs563523008	21	40555616	AGG	A	-0.281061	0.0396478	2.63286e-12	1,2	1:04	1.12909e-08
AF064858.8	ENSG00000235888	rs8129850	21	40549805	A	G	-0.345437	0.0565735	1.48683e-09	1,2	3:04	NA
AF064858.8	ENSG00000235888	rs2836836	21	40389491	T	G	0.276668	0.0381996	9.07701e-13	1,2	2:04	NA
AF064858.8	ENSG00000235888	rs13049645	21	40389017	A	G	0.220444	0.046906	2.9897e-06	1,2	4:04	NA
AF067845.1	ENSG00000260721	rs6996211	8	1321514	G	T	0.3334	0.04477	2.12932e-13	1,2	1:01	1.90788e-09
AF121897.4	ENSG00000235012	rs7275824	21	40905106	T	C	0.279922	0.0385054	7.48062e-13	1,2	1:01	3.61886e-09
AF127936.7	ENSG00000281903	rs116927778	21	16404438	A	G	0.452247	0.101325	9.03003e-06	1,2	1:01	0.0208314
AF131215.2	ENSG00000255310	rs34772085	8	10964906	T	C	-0.232505	0.0367836	3.98176e-10	1,2	1:01	1.90708e-06
AF131215.9	ENSG00000269918	rs10087081	8	10974917	T	C	-0.265743	0.0376068	3.06116e-12	1,2	1:01	1.7426e-08
AF131216.5	ENSG00000255020	rs534533339	8	11205110	CGGGCG	C	1.32954	0.148594	1.84961e-18	1,2	1:01	1.47674e-14
AF131217.1	ENSG00000232855	rs9981922	21	30212718	C	T	0.363462	0.0401619	7.85114e-19	1,2	1:02	3.77704e-15
AF131217.1	ENSG00000232855	rs2831904	21	29951355	G	A	-0.197639	0.0412044	1.87183e-06	1,2	2:02	NA
AF146191.4	ENSG00000245685	rs13121183	4	190890245	C	T	0.393141	0.0479057	7.30357e-16	1,2	1:01	2.85386e-12
AF186192.1	ENSG00000254533	rs13258307	8	145907866	A	G	-0.221971	0.0419318	1.4875e-07	1,2	1:01	0.00020284
AF186192.5	ENSG00000255085	rs113217276	8	145957013	T	C	0.368322	0.0781619	2.81305e-06	1,2	1:02	0.00329118
AF186192.5	ENSG00000255085	rs551424367	8	145651941	A	AGTCACCTGCACAACAGTG	-0.690002	0.154561	8.99295e-06	1,2	2:02	NA
AF213884.2	ENSG00000260651	rs76471993	4	103419015	A	G	-0.245262	0.0517349	2.59334e-06	2	1:01	0.00360779
AFAP1	ENSG00000196526	rs59521811	4	7909772	C	T	-0.156766	0.0296472	1.5348e-07	1,2	1:01	0.000692045
AFAP1L1	ENSG00000157510	rs352358	5	148663992	A	C	0.423344	0.0348151	9.8483e-32	1,2	2:02	NA
AFAP1L1	ENSG00000157510	rs62378114	5	148651395	T	A	0.533099	0.0374082	6.35199e-42	1,2	1:02	8.54561e-38
AFAP1L2	ENSG00000169129	rs7090380	10	116186159	C	G	-0.213196	0.0406072	1.87198e-07	1,2	1:01	0.000347309
AFDN	ENSG00000130396	rs62427704	6	168286086	A	T	0.392303	0.0485933	2.05517e-15	1,2	1:03	1.32991e-11
AFDN	ENSG00000130396	rs9355138	6	168220535	C	T	0.153572	0.0317689	1.55893e-06	1,2	3:03	NA
AFDN	ENSG00000130396	rs3832453	6	168393829	G	GTTT	-0.276604	0.0357595	2.62295e-14	1,2	2:03	NA
AFF1	ENSG00000172493	rs62305644	4	87820060	C	T	-0.169787	0.0319068	1.28333e-07	1,2	1:01	0.000217646
AFF3	ENSG00000144218	rs2030693	2	100287941	T	C	-0.204135	0.0389345	1.94394e-07	1,2	1:01	0.000327835
AFMID	ENSG00000183077	rs60154891	17	76170070	G	GA	0.707869	0.0570383	6.70435e-33	1,2	1:01	1.11902e-28
AGA	ENSG00000038002	rs7680586	4	178369766	C	T	-0.18368	0.0293208	5.64919e-10	1,2	2:02	NA
AGA	ENSG00000038002	rs11131799	4	178363378	A	G	0.383925	0.0246786	8.23196e-49	1,2	1:02	1.48535e-44
AGAP1	ENSG00000157985	rs1728288	2	236665271	C	T	0.256452	0.02584	3.66521e-22	1,2	1:01	2.8647e-18
AGAP10P	ENSG00000230869	rs4597023	10	51629897	A	G	1.37189	0.142127	4.30067e-21	1,2	2:05	NA
AGAP10P	ENSG00000230869	rs1209385439	10	46333246	T	C	-0.33569	0.0569516	5.22467e-09	1,2	4:05	NA
AGAP10P	ENSG00000230869	rs200680210	10	51604705	C	A	-0.609375	0.0493031	1.20586e-32	1,2	1:05	1.23574e-28
AGAP10P	ENSG00000230869	rs113802947	10	46116976	A	G	-0.413618	0.0894904	4.32717e-06	1,2	5:05	NA
AGAP10P	ENSG00000230869	rs200694622	10	47576719	AT	A	0.719559	0.0875389	6.64667e-16	1,2	3:05	NA
AGAP12P	ENSG00000265018	rs1437124549	10	48932849	C	CCT	0.487918	0.09252	1.65815e-07	1,2	6:07	NA
AGAP12P	ENSG00000265018	rs1481672536	10	48962493	A	ACCCAC	1.23145	0.101258	1.01725e-31	1,2	3:07	NA
AGAP12P	ENSG00000265018	rs2996744	10	48962479	A	T	-0.250869	0.0518868	1.55411e-06	1,2	2:07	NA
AGAP12P	ENSG00000265018	rs7081950	10	48632198	T	G	-0.562756	0.0995881	2.11318e-08	1,2	5:07	NA
AGAP12P	ENSG00000265018	rs1453238339	10	46984999	C	T	0.253705	0.052946	1.91884e-06	1,2	7:07	NA
AGAP12P	ENSG00000265018	rs1946515	10	49336477	T	A	0.331563	0.0596202	3.48613e-08	1,2	4:07	NA
AGAP12P	ENSG00000265018	rs202026306	10	49230473	A	G	-0.408839	0.0535202	5.35961e-14	1,2	1:07	1.7325e-10
AGAP13P	ENSG00000243289	rs7081950	10	48632198	T	G	-0.942253	0.121504	2.26962e-14	1,2	2:04	NA
AGAP13P	ENSG00000243289	rs1467513362	10	48876164	A	G	0.358815	0.0706408	4.55525e-07	1,2	4:04	NA
AGAP13P	ENSG00000243289	rs7909284	10	46909514	T	A	-0.345477	0.0483581	1.80038e-12	1,2	3:04	NA
AGAP13P	ENSG00000243289	rs11592147	10	48816118	T	C	0.343481	0.0411013	2.26465e-16	1,2	1:04	9.49182e-13
AGAP14	ENSG00000279058	rs12356735	10	46327290	T	C	1.00713	0.0651405	2.92059e-48	1,2	3:05	NA
AGAP14	ENSG00000279058	rs115483900	10	46282354	A	G	0.945903	0.0653384	4.58956e-43	1,2	2:05	NA
AGAP14	ENSG00000279058	rs75474622	10	46363142	C	A	0.66379	0.0533627	5.13723e-33	1,2	4:05	NA
AGAP14	ENSG00000279058	rs111572815	10	46327952	C	G	0.259344	0.0553554	3.20719e-06	1,2	1:05	0.00650141
AGAP14	ENSG00000279058	rs1219052957	10	48234550	T	G	0.461264	0.0975994	2.6349e-06	1,2	5:05	NA
AGAP1-IT1	ENSG00000235529	rs34926940	2	236412098	T	C	-0.47732	0.044264	3.86444e-25	2	1:02	3.53423e-21
AGAP1-IT1	ENSG00000235529	rs10169111	2	237264358	C	T	-0.397738	0.0875863	6.61787e-06	2	2:02	NA
AGAP2	ENSG00000135439	rs7134861	12	58036940	C	T	-0.15388	0.0273804	2.50305e-08	1,2	1:01	4.20947e-05
AGAP3	ENSG00000133612	rs543963076	7	150784260	A	G	0.460849	0.0630684	5.75779e-13	1,2	2:02	NA
AGAP3	ENSG00000133612	rs6464127	7	150789556	C	G	-0.171516	0.0188797	5.85341e-19	1,2	1:02	4.30508e-15
AGAP4	ENSG00000188234	rs1253590683	10	46360945	G	A	-0.402142	0.0362646	5.82372e-27	1,2	2:03	NA
AGAP4	ENSG00000188234	rs111645463	10	51620553	G	A	0.681669	0.0369461	3.12799e-65	1,2	1:03	8.61855e-61
AGAP4	ENSG00000188234	rs1478754221	10	51647987	T	C	-0.357484	0.048131	2.45827e-13	1,2	3:03	NA
AGAP5	ENSG00000172650	rs28447450	10	75433076	A	G	-0.175759	0.0322633	6.49184e-08	1,2	1:01	7.82629e-05
AGAP6	ENSG00000204149	rs12764297	10	51016993	G	A	-0.344919	0.0269946	1.24222e-34	1,2	1:01	1.24436e-30
AGAP7P	ENSG00000264204	rs1232521072	10	46370279	C	T	0.319701	0.0381684	1.94185e-16	1,2	3:03	NA
AGAP7P	ENSG00000264204	rs1478754221	10	51647987	T	C	1.27605	0.0610971	4.70329e-80	1,2	1:03	1.86955e-75
AGAP7P	ENSG00000264204	rs1187090784	10	46383103	A	G	0.516087	0.0423955	8.63324e-32	1,2	2:03	NA
AGAP9	ENSG00000204172	rs78448000	10	46933453	T	G	-0.563047	0.123298	5.61288e-06	1,2	7:07	NA
AGAP9	ENSG00000204172	rs9421769	10	48951363	G	C	0.294542	0.063332	3.77768e-06	1,2	6:07	NA
AGAP9	ENSG00000204172	rs1242319381	10	46977883	T	TC	0.291643	0.0484197	2.44601e-09	1,2	3:07	NA
AGAP9	ENSG00000204172	rs1472179234	10	48964847	A	G	0.505795	0.0948261	1.2031e-07	1,2	5:07	NA
AGAP9	ENSG00000204172	rs7078578	10	48427639	C	T	-0.70321	0.10423	2.63333e-11	1,2	2:07	NA
AGAP9	ENSG00000204172	rs3070844	10	48958632	CAT	C	-1.63513	0.0603066	3.21802e-120	1,2	1:07	2.11523e-115
AGAP9	ENSG00000204172	rs1194007694	10	48901627	C	CG	-0.750043	0.0994136	1.06429e-13	1,2	4:07	NA
AGBL1	ENSG00000273540	rs4887452	15	86552927	A	G	-0.174159	0.034695	6.17172e-07	1,2	2:02	NA
AGBL1	ENSG00000273540	rs117572861	15	87424943	A	G	-0.424553	0.0737702	1.16616e-08	1,2	1:02	3.73458e-05
AGBL3	ENSG00000146856	rs7809906	7	134807731	A	G	0.226652	0.0331943	1.52929e-11	1,2	1:02	4.28948e-08
AGBL3	ENSG00000146856	rs4617100	7	134705304	G	T	0.573488	0.104191	4.76536e-08	1,2	2:02	NA
AGER	ENSG00000204305	rs204995	6	32154285	G	A	0.300381	0.0393795	5.76169e-14	1,2	1:02	8.2359e-10
AGER	ENSG00000204305	rs57052747	6	31331872	A	C	0.181223	0.0340764	1.30593e-07	1,2	2:02	NA
AGFG1	ENSG00000173744	rs71873735	2	228418610	T	TATATTG	-0.186523	0.0306042	1.58773e-09	1,2	1:01	4.74671e-06
AGGF1	ENSG00000164252	rs7713217	5	76345939	C	T	-0.146298	0.0219738	4.67601e-11	1,2	1:01	1.70113e-07
AGK	ENSG00000006530	rs2269984	7	141362693	T	A	0.167445	0.0375515	9.20848e-06	1,2	2:02	NA
AGK	ENSG00000006530	rs35613723	7	141309264	A	G	-0.420092	0.0806567	2.33321e-07	1,2	1:02	0.000412897
AGMAT	ENSG00000116771	rs3856275	1	15918676	C	T	-0.246229	0.0318088	2.50386e-14	1,2	1:01	1.24043e-10
AGO2	ENSG00000123908	rs35962818	8	141533828	T	C	0.150843	0.0320832	2.95989e-06	1,2	1:01	0.00676866
AGO4	ENSG00000134698	rs114540673	1	36273501	A	G	0.226244	0.050017	6.85099e-06	1,2	1:01	0.00952201
AGPAT1	ENSG00000204310	rs3134924	6	32204684	T	G	-0.21071	0.0299407	3.72614e-12	1,2	1:01	4.65562e-08
AGPAT5	ENSG00000155189	rs2980685	8	6583652	G	A	-0.186167	0.023156	2.64452e-15	1,2	1:01	2.39792e-11
AGPS	ENSG00000018510	rs6433673	2	178383036	T	C	-0.10968	0.0200025	5.34114e-08	1,2	1:01	0.000106442
AGRN	ENSG00000188157	rs115173026	1	955597	T	G	-0.22173	0.0229071	3.3258e-21	1,2	1:01	2.00823e-17
AGT	ENSG00000135744	rs5050	1	230849886	G	T	0.354871	0.0445794	4.84474e-15	1,2	2:02	NA
AGT	ENSG00000135744	rs5051	1	230849872	T	C	0.279794	0.0331945	1.2736e-16	1,2	1:02	6.33946e-13
AGTPBP1	ENSG00000135049	rs190099122	9	88364543	T	C	0.691411	0.0863144	3.30738e-15	1,2	1:01	1.38024e-11
AGTRAP	ENSG00000177674	rs12095517	1	11797186	C	T	0.191164	0.0224792	6.97198e-17	1,2	1:01	4.0987e-13
AHCTF1	ENSG00000153207	rs12408144	1	247139819	A	G	-0.14431	0.0273216	1.58278e-07	1,2	1:01	0.0005065
AHI1	ENSG00000135541	rs2207000	6	135623833	T	C	-0.179629	0.033188	7.87467e-08	1,2	3:05	NA
AHI1	ENSG00000135541	rs62429854	6	135609636	C	A	-0.357235	0.0777812	4.96179e-06	1,2	5:05	NA
AHI1	ENSG00000135541	rs58761508	6	135835901	G	A	0.239724	0.0290327	4.97508e-16	1,2	1:05	1.57985e-12
AHI1	ENSG00000135541	rs9494252	6	135822582	A	T	0.537614	0.0782355	1.14722e-11	1,2	2:05	NA
AHI1	ENSG00000135541	rs558215341	6	136124203	A	AT	0.371335	0.0793755	3.31385e-06	1,2	4:05	NA
AHNAK2	ENSG00000185567	rs140105785	14	105443136	GCTGT	G	0.170379	0.0293024	8.28278e-09	1,2	1:01	2.62814e-05
AHRR	ENSG00000063438	rs530327370	5	258977	T	C	1.73422	0.208873	5.51278e-16	2	1:05	2.81667e-12
AHRR	ENSG00000063438	rs3932940	5	202282	T	C	-0.344938	0.0517675	5.54806e-11	2	3:05	NA
AHRR	ENSG00000063438	rs186127183	5	476865	A	G	1.58413	0.183075	3.63153e-17	2	2:05	NA
AHRR	ENSG00000063438	rs144181142	5	325729	T	C	1.14095	0.21725	2.0185e-07	2	4:05	NA
AHRR	ENSG00000063438	rs75657510	5	491143	T	C	-0.339385	0.0669789	5.21603e-07	2	5:05	NA
AHSA1	ENSG00000100591	rs10431633	14	77945769	G	C	0.151861	0.0339532	8.6521e-06	1,2	1:01	0.0198545
AHSA2	ENSG00000173209	rs113399084	2	61493225	A	T	-0.325928	0.0540727	2.37454e-09	1,2	2:02	NA
AHSA2	ENSG00000173209	rs2600667	2	61404931	T	A	-0.263575	0.0193151	7.27386e-39	1,2	1:02	7.49124e-35
AIDA	ENSG00000186063	rs78962793	1	222878777	G	A	-0.50729	0.0666524	6.50541e-14	1,2	1:01	2.25742e-10
AIF1L	ENSG00000126878	rs353536	9	133976432	A	G	0.170404	0.0321659	1.45603e-07	1,2	1:01	0.000439528
AIG1	ENSG00000146416	rs1053192	6	143382110	C	T	0.133432	0.0270471	9.53329e-07	1,2	1:02	0.00164853
AIG1	ENSG00000146416	rs77565989	6	143719916	G	C	-0.228147	0.0475745	1.88075e-06	1,2	2:02	NA
AIM2	ENSG00000163568	rs862999	1	159169641	C	T	-0.256742	0.0457077	2.546e-08	1,2	1:01	6.67281e-05
AIMP1	ENSG00000164022	rs149023362	4	107241814	A	AT	0.148113	0.0202985	6.18609e-13	1,2	1:01	1.95217e-09
AIMP2	ENSG00000106305	rs143766754	7	6116073	G	C	-0.136989	0.0268881	4.20531e-07	1,2	1:01	0.00164882
AIP	ENSG00000110711	rs10274	11	67202826	A	G	-0.180261	0.0226763	5.25959e-15	1,2	1:01	1.75268e-11
AJ006998.2	ENSG00000229425	rs79229411	21	16499941	T	G	0.450317	0.100617	8.53896e-06	1,2	2:02	NA
AJ006998.2	ENSG00000229425	rs1297256	21	16805676	T	C	-0.163574	0.0290331	2.31553e-08	1,2	1:02	5.87593e-05
AK2	ENSG00000004455	rs61799482	1	33518452	A	G	-0.210407	0.0437055	1.71678e-06	1,2	1:01	0.00279467
AK3	ENSG00000147853	rs531514534	9	4741308	G	C	-0.278269	0.0424371	8.98268e-11	1,2	4:04	NA
AK3	ENSG00000147853	rs79965806	9	4740456	C	A	-0.601776	0.0377935	8.8084e-51	1,2	2:04	NA
AK3	ENSG00000147853	rs1009447	9	4742001	T	C	-0.166599	0.0246185	2.29232e-11	1,2	3:04	NA
AK3	ENSG00000147853	rs7874642	9	4739681	C	G	-0.934274	0.0188537	9.79127e-266	1,2	1:04	2.30375e-259
AK4	ENSG00000162433	rs77603267	1	65638425	T	C	-0.25966	0.0518538	6.56172e-07	1,2	1:01	0.00115474
AK9	ENSG00000155085	rs12216333	6	109882991	T	G	0.212874	0.0293324	8.15817e-13	1,2	1:01	2.76553e-09
AKAP1	ENSG00000121057	rs7217371	17	55158811	A	G	0.263195	0.0295901	2.88133e-18	1,2	1:02	1.75844e-14
AKAP1	ENSG00000121057	rs9912399	17	55226497	A	T	0.41546	0.0867439	1.93728e-06	1,2	2:02	NA
AKAP10	ENSG00000108599	rs203481	17	19828728	T	C	0.162049	0.0250856	1.66579e-10	1,2	1:01	3.51768e-07
AKAP11	ENSG00000023516	rs9590686	13	42903018	G	A	0.258853	0.0262443	6.39568e-22	1,2	1:01	3.80672e-18
AKAP13	ENSG00000170776	rs371002296	15	86120560	G	GAAT	0.170097	0.030747	4.08486e-08	1,2	2:02	NA
AKAP13	ENSG00000170776	rs143416972	15	86212337	T	C	0.859524	0.0655778	3.26619e-36	1,2	1:02	3.89363e-32
AKAP3	ENSG00000111254	rs979877	12	4757896	C	T	0.399994	0.0452963	4.90098e-18	1,2	1:02	3.4226e-14
AKAP3	ENSG00000111254	rs4147667	12	4757393	C	T	-0.28335	0.0487395	8.3322e-09	1,2	2:02	NA
AKAP7	ENSG00000118507	rs9402321	6	131456982	T	C	-0.79565	0.0255343	1.24131e-147	1,2	1:02	1.62083e-142
AKAP7	ENSG00000118507	rs12665541	6	131458394	G	A	-0.212191	0.0426308	7.64196e-07	1,2	2:02	NA
AKAP8L	ENSG00000011243	rs117532955	19	14798155	A	G	0.500956	0.101017	8.37508e-07	1,2	1:01	0.00219574
AKIP1	ENSG00000166452	rs7484180	11	8997118	G	A	-0.165895	0.0281202	5.05505e-09	1,2	1:01	1.50901e-05
AKIRIN1	ENSG00000174574	rs12756140	1	39455426	T	C	-0.151275	0.0316191	1.98639e-06	1,2	1:01	0.00410424
AKIRIN2	ENSG00000135334	rs7382459	6	88444501	C	T	0.489473	0.0471323	5.16977e-24	1,2	1:01	3.30051e-20
AKR1A1	ENSG00000117448	rs3790585	1	46023356	T	A	0.18107	0.0304747	3.94712e-09	1,2	1:01	6.54417e-06
AKR1B10	ENSG00000198074	rs10236737	7	134212038	G	A	-0.193279	0.0283631	1.67187e-11	1,2	1:01	3.88392e-08
AKR1B15	ENSG00000227471	rs141815544	7	134597118	G	A	-0.630736	0.134004	2.88771e-06	1,2	2:02	NA
AKR1B15	ENSG00000227471	rs73164857	7	134237294	G	A	0.164621	0.0281974	7.22811e-09	1,2	1:02	1.34585e-05
AKR1C1	ENSG00000187134	rs7089950	10	4995942	C	A	0.229831	0.0304812	1.09268e-13	1,2	1:03	6.19951e-10
AKR1C1	ENSG00000187134	rs12414884	10	5063398	G	T	-0.165876	0.0292999	1.98742e-08	1,2	2:03	NA
AKR1C1	ENSG00000187134	rs11252855	10	5013803	C	T	-0.232856	0.0473914	1.05283e-06	1,2	3:03	NA
AKR1C2	ENSG00000151632	rs75824824	10	5045804	A	C	-0.27196	0.0574968	2.58428e-06	1,2	3:03	NA
AKR1C2	ENSG00000151632	rs1937868	10	5048367	C	T	-0.340427	0.0488848	6.16259e-12	1,2	2:03	NA
AKR1C2	ENSG00000151632	rs1937883	10	5062212	A	G	-0.557188	0.0322876	2.81446e-58	1,2	1:03	9.47288e-54
AKR1C3	ENSG00000196139	rs1937883	10	5062212	A	G	-0.490046	0.0308818	1.6169e-50	1,2	1:01	4.27526e-46
AKR1E2	ENSG00000165568	rs10904373	10	4950681	T	C	0.373442	0.0503172	2.55789e-13	1,2	2:03	NA
AKR1E2	ENSG00000165568	rs7076643	10	4981696	G	T	0.25934	0.0471919	5.00328e-08	1,2	3:03	NA
AKR1E2	ENSG00000165568	rs4564222	10	4921205	A	C	-0.410368	0.049572	4.19466e-16	1,2	1:03	2.87833e-12
AKR7A2	ENSG00000053371	rs2227295	1	19638309	G	A	0.122359	0.0213919	1.42464e-08	1,2	1:01	4.72823e-05
AKR7L	ENSG00000211454	rs710879	1	19564037	T	C	0.235561	0.0524355	7.9025e-06	1,2	1:01	0.0185231
AKT1S1	ENSG00000204673	rs8112830	19	50375447	G	A	-0.241022	0.0151228	6.74921e-51	1,2	1:01	1.69243e-46
AKT2	ENSG00000105221	rs7507651	19	40862281	G	T	-0.122488	0.0257709	2.31223e-06	1,2	1:01	0.00509666
AKTIP	ENSG00000166971	rs58728198	16	53523947	A	AG	-0.17042	0.0214268	5.10234e-15	1,2	1:02	2.27151e-11
AKTIP	ENSG00000166971	rs7203644	16	53547209	T	C	0.111259	0.0234777	2.47472e-06	1,2	2:02	NA
AL022344.7	ENSG00000259869	rs61844764	10	43245275	T	C	-0.567607	0.0723434	1.14482e-14	1,2	1:01	4.85501e-11
AL022393.9	ENSG00000280107	rs62401435	6	28120944	A	G	-0.603037	0.113212	1.24812e-07	1,2	2:02	NA
AL022393.9	ENSG00000280107	rs203869	6	28040819	A	T	-0.411578	0.0366975	1.64571e-27	1,2	1:02	9.20759e-24
AL022476.2	ENSG00000230319	rs5996269	22	43470919	C	G	0.246944	0.0512299	1.76834e-06	2	1:01	0.00463267
AL133243.1	ENSG00000276334	rs176410	2	32643437	G	C	-0.22271	0.0344432	1.60176e-10	1,2	1:01	5.25583e-07
AL133243.2	ENSG00000276517	rs2249109	2	32750879	A	G	-0.189361	0.0365522	2.69753e-07	1,2	1:01	0.000652756
AL161668.5	ENSG00000258604	rs10138807	14	21492310	T	C	-0.311117	0.0368132	1.06642e-16	1,2	1:02	8.26597e-13
AL161668.5	ENSG00000258604	rs55970531	14	21496653	G	A	0.323368	0.0669023	1.56303e-06	1,2	2:02	NA
AL163953.3	ENSG00000237356	rs35766935	14	53684392	G	GC	-0.367461	0.0813515	9.32011e-06	1	1:01	0.0147637
ALAD	ENSG00000148218	rs1805312	9	116152990	G	C	-0.65955	0.0386602	3.87323e-57	1,2	1:04	9.69825e-53
ALAD	ENSG00000148218	rs818703	9	116147899	T	C	0.181242	0.0309557	6.56833e-09	1,2	3:04	NA
ALAD	ENSG00000148218	rs6478004	9	116108669	A	G	0.120346	0.0223745	9.44585e-08	1,2	4:04	NA
ALAD	ENSG00000148218	rs1771220	9	116163645	C	G	0.249188	0.0244267	2.9255e-23	1,2	2:04	NA
ALDH16A1	ENSG00000161618	rs4801800	19	49949096	G	A	-0.530485	0.0252652	8.92455e-81	1,2	1:02	4.66903e-76
ALDH16A1	ENSG00000161618	rs77552159	19	49968360	G	A	-0.34271	0.0586762	7.12251e-09	1,2	2:02	NA
ALDH18A1	ENSG00000059573	rs7084741	10	97511467	A	G	0.462413	0.0900699	3.43668e-07	1,2	1:01	0.000684691
ALDH1B1	ENSG00000137124	rs3043	9	38397355	C	G	-0.415643	0.029758	1.79618e-40	1,2	1:03	2.59774e-36
ALDH1B1	ENSG00000137124	rs10973772	9	38381308	T	G	-0.307311	0.0298567	1.24206e-23	1,2	2:03	NA
ALDH1B1	ENSG00000137124	rs77499347	9	38381205	T	G	0.636845	0.109965	9.47602e-09	1,2	3:03	NA
ALDH1L1	ENSG00000144908	rs12106789	3	125838351	G	A	0.199853	0.0336971	4.20566e-09	1,2	1:01	1.27745e-05
ALDH1L1-AS2	ENSG00000246022	rs4646697	3	125898775	A	G	-0.205011	0.0412623	7.9908e-07	1,2	1:01	0.00194052
ALDH1L2	ENSG00000136010	rs149604932	12	105467186	A	AAAGGGGGTCCTGACCCTGGG	0.153431	0.0281616	6.47101e-08	1,2	1:01	0.00016673
ALDH3B1	ENSG00000006534	rs746745849	11	67798361	GCC	G	-0.322407	0.0405918	5.53073e-15	1,2	1:01	2.01529e-11
ALDH3B2	ENSG00000132746	rs143775705	11	67416899	G	C	-1.03651	0.214507	1.67033e-06	2	1:01	0.00275983
ALDH4A1	ENSG00000159423	rs2236813	1	19051784	C	A	0.105875	0.0236845	8.75067e-06	1,2	2:02	NA
ALDH4A1	ENSG00000159423	rs28480631	1	19327839	C	T	-0.171062	0.0332071	3.14127e-07	1,2	1:02	0.000953922
ALDH5A1	ENSG00000112294	rs2760141	6	24480897	T	C	-0.0785143	0.0158429	8.52144e-07	1,2	3:03	NA
ALDH5A1	ENSG00000112294	rs813226	6	24444911	A	G	0.286547	0.0168598	8.69714e-57	1,2	1:03	2.33008e-52
ALDH5A1	ENSG00000112294	rs2793425	6	24442376	A	G	0.132229	0.0188579	4.45147e-12	1,2	2:03	NA
ALDH6A1	ENSG00000119711	rs7147523	14	74501450	G	C	0.16182	0.0306438	1.59327e-07	1,2	1:01	0.000292893
ALDH7A1	ENSG00000164904	rs2408701	5	125874804	T	G	0.2693	0.0229502	8.54615e-30	1,2	2:03	NA
ALDH7A1	ENSG00000164904	rs7730933	5	125921381	A	G	0.41473	0.0386804	2.10784e-25	1,2	1:03	1.73113e-21
ALDH7A1	ENSG00000164904	rs79449010	5	125919818	C	T	-0.543913	0.0560775	2.81218e-21	1,2	3:03	NA
ALDH8A1	ENSG00000118514	rs7748002	6	135211524	C	T	-0.182949	0.0327289	2.97069e-08	1,2	3:05	NA
ALDH8A1	ENSG00000118514	rs4646868	6	135271946	G	A	-0.653648	0.0446142	5.71859e-44	1,2	1:05	7.73266e-40
ALDH8A1	ENSG00000118514	rs1547247	6	135390836	A	G	-0.267637	0.0416531	2.07834e-10	1,2	2:05	NA
ALDH8A1	ENSG00000118514	rs9402578	6	134586490	T	C	-0.20748	0.0426266	1.32391e-06	1,2	4:05	NA
ALDH8A1	ENSG00000118514	rs201101656	6	135382561	GAGAGAGTGCA	G	-0.378598	0.0783478	1.57342e-06	1,2	5:05	NA
ALDH9A1	ENSG00000143149	rs4656462	1	165730918	A	G	-0.235614	0.0317311	2.50166e-13	1,2	2:05	NA
ALDH9A1	ENSG00000143149	rs7549511	1	165621603	G	A	0.111362	0.0206827	9.17017e-08	1,2	4:05	NA
ALDH9A1	ENSG00000143149	rs34072474	1	165656829	G	GA	-0.400389	0.0232957	7.54797e-58	1,2	1:05	1.80485e-53
ALDH9A1	ENSG00000143149	rs10918266	1	165689254	C	A	0.134261	0.0299537	8.28616e-06	1,2	5:05	NA
ALDH9A1	ENSG00000143149	rs144560618	1	165665298	T	A	0.494473	0.059786	4.4705e-16	1,2	3:05	NA
ALDOB	ENSG00000136872	rs578597	9	104185258	T	C	-0.27457	0.0485148	2.23626e-08	2	1:01	6.07681e-05
ALDOC	ENSG00000109107	rs56147019	17	26991821	T	C	-0.70099	0.142902	1.09558e-06	1,2	2:02	NA
ALDOC	ENSG00000109107	rs117983797	17	26900382	T	C	0.611048	0.079988	5.30063e-14	1,2	1:02	1.30656e-10
ALG1	ENSG00000033011	rs184902380	16	5129149	C	A	0.581402	0.105338	4.38323e-08	1,2	1:02	0.000192309
ALG1	ENSG00000033011	rs117747278	16	5359736	G	A	0.397697	0.0868153	5.24104e-06	1,2	2:02	NA
ALG10	ENSG00000139133	rs10844761	12	34129648	G	A	-0.237456	0.0348998	1.79247e-11	1,2	1:01	4.46002e-08
ALG10B	ENSG00000175548	rs11531287	12	38424370	C	T	-0.18784	0.0413772	6.35093e-06	1,2	1:01	0.0108216
ALG11	ENSG00000253710	rs9535832	13	52580329	C	T	-0.232182	0.0250811	1.33923e-19	1,2	1:01	6.89621e-16
ALG12	ENSG00000182858	rs131817	22	50955538	G	A	-0.11652	0.0257785	6.95783e-06	1,2	2:02	NA
ALG12	ENSG00000182858	rs28690400	22	50331164	C	T	0.154997	0.0289792	1.10973e-07	1,2	1:02	0.000458693
ALG14	ENSG00000172339	rs4847375	1	95461035	A	G	0.397834	0.0636361	6.10743e-10	1,2	1:01	1.60059e-06
ALG1L	ENSG00000189366	rs17523380	3	125802874	T	C	0.205784	0.0361755	1.70542e-08	1,2	3:04	NA
ALG1L	ENSG00000189366	rs138607256	3	125874661	G	GCTGT	-0.491295	0.107181	5.175e-06	1,2	4:04	NA
ALG1L	ENSG00000189366	rs11927101	3	125697489	C	T	-0.992394	0.0342922	1.39672e-132	1,2	1:04	1.92816e-127
ALG1L	ENSG00000189366	rs143351459	3	125594073	T	C	-0.628308	0.0956156	8.21142e-11	1,2	2:04	NA
ALG1L11P	ENSG00000249889	rs2698945	8	11986862	A	G	0.411278	0.0820159	9.5397e-07	1	1:01	0.003058
ALG1L9P	ENSG00000248671	rs4081496	11	71499755	G	A	-0.532859	0.0733035	3.75736e-12	1	1:01	1.34078e-08
ALG8	ENSG00000159063	rs9651744	11	77777402	T	C	0.128673	0.0249425	3.0211e-07	1,2	1:01	0.000522345
ALKBH1	ENSG00000100601	rs8018222	14	78261131	G	T	0.237276	0.0319521	2.47365e-13	1,2	1:01	1.08981e-09
ALKBH3	ENSG00000166199	rs12363070	11	43924928	T	C	0.15396	0.0305805	5.7227e-07	1,2	2:02	NA
ALKBH3	ENSG00000166199	rs35278338	11	43914033	A	C	-0.282069	0.0415479	1.98101e-11	1,2	1:02	7.51573e-08
ALKBH3-AS1	ENSG00000244926	rs2292891	11	43942186	C	T	-0.279859	0.0503028	3.80093e-08	2	1:01	0.000107604
ALKBH5	ENSG00000091542	rs7212808	17	18096846	A	G	0.414618	0.0214664	1.90782e-70	1,2	1:01	4.34457e-66
ALKBH8	ENSG00000137760	rs668739	11	107417952	G	A	0.293562	0.0213399	2.00999e-39	1,2	1:01	2.28099e-35
ALLC	ENSG00000151360	rs9808287	2	3624799	A	G	1.17292	0.124533	1.94102e-18	1	1:01	1.57377e-14
ALMS1	ENSG00000116127	rs11126399	2	73613341	A	G	0.265449	0.0300564	4.85635e-18	1,2	1:02	1.69075e-14
ALMS1	ENSG00000116127	rs2567599	2	73994074	A	G	0.271899	0.0501097	7.30403e-08	1,2	2:02	NA
ALMS1P1	ENSG00000163016	rs1403284	2	73726662	A	G	0.641312	0.0451746	1.18822e-41	1,2	1:01	1.05902e-37
ALOX12	ENSG00000108839	rs7217595	17	6901121	T	C	0.217174	0.0392918	4.19589e-08	1,2	1:01	0.000136476
ALOX15B	ENSG00000179593	rs11655691	17	7920634	T	G	0.259426	0.0503411	3.10756e-07	1,2	1:01	0.000834543
ALOX5	ENSG00000012779	rs1565096	10	45924023	A	G	0.199663	0.0294324	2.04848e-11	1,2	1:01	7.17076e-08
ALPK1	ENSG00000073331	rs12510546	4	113204536	T	G	0.132299	0.0276621	2.00181e-06	1,2	1:01	0.00368467
ALPK3	ENSG00000136383	rs12595786	15	85336670	C	T	-0.29807	0.0269786	8.58832e-27	1,2	1:01	5.6078e-23
ALPL	ENSG00000162551	rs1697404	1	21901457	G	A	0.31709	0.0517561	1.30966e-09	1,2	1:01	4.24514e-06
ALS2	ENSG00000003393	rs16838147	2	202645961	T	C	-0.173798	0.0310844	2.94215e-08	1,2	1:01	5.30054e-05
ALS2CL	ENSG00000178038	rs7634963	3	46737979	G	A	-0.539662	0.0362465	2.99943e-45	1,2	1:01	3.15256e-41
ALS2CR12	ENSG00000155749	rs6735641	2	202180491	C	T	-0.411011	0.0326841	1.12861e-33	1,2	1:01	9.96163e-30
ALX4	ENSG00000052850	rs7121535	11	44336938	T	C	0.21061	0.0385343	5.88806e-08	1,2	1:01	0.000158301
AMACR	ENSG00000242110	rs16891982	5	33951693	G	C	-0.208153	0.0247488	1.47672e-16	1,2	2:03	NA
AMACR	ENSG00000242110	rs36104135	5	34005414	CT	C	0.832036	0.0188365	8.13458e-233	1,2	1:03	6.4329e-227
AMACR	ENSG00000242110	rs7730807	5	34235630	G	A	-0.127753	0.0272231	3.08896e-06	1,2	3:03	NA
AMDHD1	ENSG00000139344	rs7134133	12	96336846	T	C	0.33591	0.0344434	1.73996e-21	1,2	2:02	NA
AMDHD1	ENSG00000139344	rs7955450	12	96337183	G	A	0.820836	0.0324363	1.55241e-108	1,2	1:02	1.25451e-103
AMDHD2	ENSG00000162066	rs79860296	16	2537170	T	C	-0.200705	0.038424	2.15535e-07	1,2	1:01	0.000564248
AMER2	ENSG00000165566	rs11617178	13	25235215	C	T	-0.291271	0.0613641	2.38432e-06	1,2	1:01	0.00584354
AMFR	ENSG00000159461	rs6499837	16	56453981	C	T	-0.164666	0.0346286	2.28802e-06	1,2	2:02	NA
AMFR	ENSG00000159461	rs4784664	16	56447286	C	T	0.280504	0.0338928	4.25072e-16	1,2	1:02	2.47662e-12
AMH	ENSG00000104899	rs2240656	19	2116281	C	T	0.238936	0.0443557	9.0343e-08	1,2	2:02	NA
AMH	ENSG00000104899	rs4807216	19	2248683	T	C	1.17059	0.039893	1.96671e-135	1,2	1:02	4.26082e-130
AMHR2	ENSG00000135409	rs11170528	12	53786242	A	G	0.315998	0.0382781	4.99287e-16	1,2	1:01	2.15918e-12
AMIGO1	ENSG00000181754	rs2570972	1	110052139	G	A	0.299984	0.0246822	1.03835e-31	1,2	1:01	9.755e-28
AMMECR1L	ENSG00000144233	rs6430966	2	128773031	C	T	-0.139463	0.0311754	8.61913e-06	1,2	1:01	0.0152937
AMN1	ENSG00000151743	rs7961226	12	31800914	C	T	0.178882	0.0375534	2.19951e-06	1,2	2:03	NA
AMN1	ENSG00000151743	rs138382847	12	32208780	C	T	0.454612	0.0990865	5.0717e-06	1,2	3:03	NA
AMN1	ENSG00000151743	rs11051574	12	31916129	G	C	0.184589	0.0340125	7.26656e-08	1,2	1:03	0.000220912
AMOTL2	ENSG00000114019	rs59637384	3	134032364	A	G	0.334479	0.0461475	8.71867e-13	1,2	1:02	3.30641e-09
AMOTL2	ENSG00000114019	rs1466827	3	134086207	A	G	0.162613	0.0310667	2.03628e-07	1,2	2:02	NA
AMPD1	ENSG00000116748	rs115844056	1	115097363	T	C	0.319541	0.0593853	9.33133e-08	1,2	2:02	NA
AMPD1	ENSG00000116748	rs17602729	1	115236057	A	G	0.645917	0.0333933	1.3561e-70	1,2	1:02	4.15294e-66
AMPD3	ENSG00000133805	rs899013	11	10476689	G	A	0.292503	0.0205856	1.05818e-41	1,2	1:03	1.7289e-37
AMPD3	ENSG00000133805	rs11608046	11	10430940	C	G	-0.149526	0.0290513	3.21487e-07	1,2	2:03	NA
AMPD3	ENSG00000133805	rs1601589	11	10967638	T	C	0.181987	0.0395212	4.6877e-06	1,2	3:03	NA
AMPH	ENSG00000078053	rs145912556	7	38527087	C	T	1.14048	0.0436993	7.98095e-114	1,2	1:01	6.96668e-109
AMT	ENSG00000145020	rs9654010	3	49480908	C	T	-0.297546	0.0197663	4.0402e-46	1,2	1:01	2.52665e-42
AMY2A	ENSG00000243480	rs114404888	1	104458492	C	T	0.484284	0.106367	5.97312e-06	1,2	2:02	NA
AMY2A	ENSG00000243480	rs114383340	1	104038126	T	G	1.08773	0.0685805	1.82971e-50	1,2	1:02	3.033e-46
AMY2B	ENSG00000240038	rs77729677	1	104108882	G	A	1.04078	0.0465376	2.01458e-89	1,2	1:02	8.89216e-85
AMY2B	ENSG00000240038	rs115622872	1	104064969	T	C	-0.177965	0.0383196	3.89102e-06	1,2	2:02	NA
AMZ2	ENSG00000196704	rs58359332	17	66247426	ACTGTATAG	A	0.244498	0.0263056	9.71696e-20	1,2	1:01	5.82771e-16
AMZ2P1	ENSG00000214174	rs35122942	17	62971597	A	G	0.494015	0.0436897	6.50332e-28	1,2	1:01	4.60755e-24
ANAPC1	ENSG00000153107	rs12474135	2	112500102	T	C	0.546172	0.0295141	1.35431e-65	1,2	1:01	3.42595e-61
ANAPC13	ENSG00000129055	rs1863912	3	134205227	T	C	0.724047	0.0257128	1.69667e-127	1,2	1:02	1.75565e-122
ANAPC13	ENSG00000129055	rs1466827	3	134086207	A	G	-0.11181	0.0243098	4.80763e-06	1,2	2:02	NA
ANAPC16	ENSG00000166295	rs2452330	10	74732733	C	A	0.280901	0.0576075	1.2672e-06	1,2	3:03	NA
ANAPC16	ENSG00000166295	rs41282256	10	73975014	A	G	-0.694858	0.0654173	5.51449e-25	1,2	1:03	3.2736e-21
ANAPC16	ENSG00000166295	rs532685069	10	74631812	G	GTGT	-0.446921	0.0654764	1.55532e-11	1,2	2:03	NA
ANAPC1P1	ENSG00000233673	rs55954660	2	87120111	T	C	0.342049	0.0411394	3.14245e-16	1,2	1:01	1.06588e-12
ANAPC4	ENSG00000053900	rs315679	4	25378769	G	T	-0.427886	0.0321712	3.72515e-37	1,2	2:02	NA
ANAPC4	ENSG00000053900	rs1533133	4	25384305	C	T	-0.361366	0.0218037	2.04624e-54	1,2	1:02	4.63508e-50
ANAPC5	ENSG00000089053	rs7397643	12	121807044	T	A	0.365468	0.0322232	4.63623e-28	1,2	1:02	3.55914e-24
ANAPC5	ENSG00000089053	rs7302836	12	121896657	G	A	0.121795	0.0261959	3.7974e-06	1,2	2:02	NA
ANAPC7	ENSG00000196510	rs73417577	12	110322187	G	A	-0.35768	0.0573053	6.50692e-10	1,2	2:03	NA
ANAPC7	ENSG00000196510	rs140517662	12	110107339	A	G	-0.46898	0.101608	4.45584e-06	1,2	3:03	NA
ANAPC7	ENSG00000196510	rs12300631	12	110549784	T	C	0.256903	0.0280292	2.95678e-19	1,2	1:03	1.14995e-15
ANGEL1	ENSG00000013523	rs8006607	14	77303234	A	G	-0.171612	0.0330601	2.5556e-07	1,2	1:01	0.000706847
ANGEL2	ENSG00000174606	rs3010790	1	213201248	A	G	0.236998	0.0201411	5.98386e-30	1,2	1:01	5.34272e-26
ANGPT1	ENSG00000154188	rs16876379	8	108532275	A	C	0.2475	0.0318863	2.14211e-14	1,2	1:01	7.40307e-11
ANGPT4	ENSG00000101280	rs2039161	20	872751	G	A	-0.212551	0.0394666	9.08888e-08	1,2	1:01	0.000342688
ANGPTL1	ENSG00000116194	rs71811413	1	178913664	T	TCA	-0.457356	0.0762022	2.76716e-09	1,2	2:02	NA
ANGPTL1	ENSG00000116194	rs2862519	1	178736682	T	C	0.288961	0.0340147	7.50707e-17	1,2	1:02	3.02361e-13
ANGPTL2	ENSG00000136859	rs62580791	9	129757851	C	A	0.168019	0.0301328	3.20201e-08	1,2	1:01	6.96191e-05
ANGPTL5	ENSG00000187151	rs12787877	11	101781044	A	G	0.301925	0.0372469	1.58944e-15	1,2	1:01	7.17061e-12
ANK1	ENSG00000029534	rs516946	8	41519248	C	T	0.196778	0.0215255	3.59779e-19	1,2	1:01	1.96106e-15
ANK2	ENSG00000145362	rs35945748	4	113396999	A	C	0.12449	0.0266234	3.34578e-06	1,2	1:01	0.00608219
ANK3	ENSG00000151150	rs16914794	10	61900782	G	C	-0.339013	0.0590057	1.23149e-08	1,2	1:01	2.72693e-05
ANKEF1	ENSG00000132623	rs6141099	20	10012521	T	C	0.185591	0.0411134	7.15291e-06	1,2	1:03	0.0148321
ANKEF1	ENSG00000132623	rs113024248	20	10015679	T	C	-0.298113	0.0512148	7.99537e-09	1,2	3:03	NA
ANKEF1	ENSG00000132623	rs6039662	20	10024950	T	G	-0.508521	0.0482739	1.27617e-24	1,2	2:03	NA
ANKK1	ENSG00000170209	rs6589371	11	113192797	T	C	0.391302	0.0498789	1.15766e-14	1,2	2:03	NA
ANKK1	ENSG00000170209	rs11214603	11	113279922	A	G	0.39758	0.0367727	8.8295e-26	1,2	1:03	6.11864e-22
ANKK1	ENSG00000170209	rs4938050	11	113590031	G	A	0.2571	0.0394327	1.13878e-10	1,2	3:03	NA
ANKLE1	ENSG00000160117	rs8102890	19	17375213	T	C	-0.276059	0.0432602	2.73275e-10	1,2	1:02	1.07884e-06
ANKLE1	ENSG00000160117	rs12710307	19	17395720	A	G	0.282345	0.0574616	1.05168e-06	1,2	2:02	NA
ANKLE2	ENSG00000176915	rs11147163	12	133493519	A	G	-0.121117	0.0256041	2.57826e-06	1,2	1:01	0.00519207
ANKMY1	ENSG00000144504	rs114917126	2	241506341	G	A	0.437424	0.0914465	1.99574e-06	1,2	2:02	NA
ANKMY1	ENSG00000144504	rs3821348	2	241463453	A	C	-0.223294	0.0357088	6.05664e-10	1,2	1:02	2.51334e-06
ANKMY2	ENSG00000106524	rs4719474	7	16676955	A	C	0.178489	0.0209417	5.9978e-17	1,2	1:02	4.01609e-13
ANKMY2	ENSG00000106524	rs7807897	7	16626210	T	G	-0.13622	0.0203371	3.60014e-11	1,2	2:02	NA
ANKRA2	ENSG00000164331	rs1363092	5	72923768	G	A	-0.264917	0.0318586	3.12556e-16	1,2	1:02	1.33439e-12
ANKRA2	ENSG00000164331	rs80203622	5	72856495	A	G	0.538188	0.0650608	4.39085e-16	1,2	2:02	NA
ANKRD10	ENSG00000088448	rs12429405	13	111583517	A	C	-0.149405	0.0261294	1.44163e-08	1,2	2:02	NA
ANKRD10	ENSG00000088448	rs9522057	13	111658995	G	A	0.217368	0.0217394	1.87274e-22	1,2	1:02	1.71191e-18
ANKRD10-IT1	ENSG00000229152	rs9522057	13	111658995	G	A	0.119027	0.0174554	1.62316e-11	1,2	1:01	7.43547e-08
ANKRD13B	ENSG00000198720	rs3110496	17	27917771	G	A	-0.159272	0.0219998	9.22914e-13	1,2	1:01	1.69593e-09
ANKRD13D	ENSG00000172932	rs77817849	11	66929154	G	A	0.576203	0.0544291	7.66134e-25	1,2	1:01	4.34575e-21
ANKRD16	ENSG00000134461	rs34472951	10	5949422	T	TTTG	-0.230979	0.0365177	3.87883e-10	1,2	1:01	1.95722e-06
ANKRD18B	ENSG00000230453	rs35462242	9	33527445	A	G	-0.226733	0.0469314	1.58109e-06	1,2	3:03	NA
ANKRD18B	ENSG00000230453	rs3849912	9	33524101	T	C	-0.445884	0.0525335	7.9963e-17	1,2	2:03	NA
ANKRD18B	ENSG00000230453	rs7866888	9	33524775	A	C	0.75568	0.0435751	9.15779e-59	1,2	1:03	1.92853e-54
ANKRD18EP	ENSG00000217165	rs76799874	6	39227747	C	T	-0.838727	0.183762	5.94714e-06	2	1:01	0.0113567
ANKRD19P	ENSG00000187984	rs10739932	9	95625545	C	T	-0.292903	0.0521709	2.87325e-08	2	1:01	6.47747e-05
ANKRD20A4	ENSG00000172014	rs199695815	9	69850302	A	G	-0.599926	0.0610159	8.533e-22	1,2	2:03	NA
ANKRD20A4	ENSG00000172014	rs9886728	9	69963534	T	C	-0.237607	0.04853	1.14783e-06	1,2	3:03	NA
ANKRD20A4	ENSG00000172014	rs62558173	9	69475984	A	C	0.755202	0.0436174	1.32228e-58	1,2	1:03	1.52389e-54
ANKRD20A7P	ENSG00000236816	rs557454	9	44235010	A	G	0.394612	0.0615078	2.20382e-10	1,2	2:02	NA
ANKRD20A7P	ENSG00000236816	rs1944246	9	44206382	A	G	-1.05913	0.0723992	7.02885e-44	1,2	1:02	6.97766e-40
ANKRD24	ENSG00000089847	rs350844	19	4177051	G	A	-0.729125	0.0462064	5.06792e-50	1,2	1:02	1.39942e-45
ANKRD24	ENSG00000089847	rs168423	19	4170468	A	G	-0.20251	0.0360471	2.53462e-08	1,2	2:02	NA
ANKRD26	ENSG00000107890	rs11015598	10	27479855	A	G	-0.128628	0.0268985	2.00943e-06	1,2	2:02	NA
ANKRD26	ENSG00000107890	rs73598036	10	27446772	T	A	0.891855	0.0492956	3.89506e-63	1,2	1:02	1.00539e-58
ANKRD27	ENSG00000105186	rs113020901	19	33131890	T	C	0.206392	0.0336627	1.27421e-09	1,2	1:01	3.95146e-06
ANKRD28	ENSG00000206560	rs6781008	3	15905727	G	T	0.191823	0.0346731	4.07828e-08	1,2	1:01	0.000100059
ANKRD29	ENSG00000154065	rs11661565	18	21253151	C	A	0.139284	0.0289526	1.74595e-06	1,2	1:01	0.0030917
ANKRD31	ENSG00000145700	rs76583271	5	74328012	T	C	-0.812459	0.179672	9.11948e-06	1	1:01	0.0148032
ANKRD33B	ENSG00000164236	rs62339273	5	10592450	T	C	-0.527648	0.0361821	1.21986e-43	1,2	1:02	2.26046e-39
ANKRD33B	ENSG00000164236	rs58360684	5	10594294	G	A	0.323402	0.0676385	2.01577e-06	1,2	2:02	NA
ANKRD35	ENSG00000198483	rs11579366	1	145562293	C	G	0.290748	0.0304423	1.04041e-20	1,2	1:01	3.00978e-17
ANKRD36	ENSG00000135976	rs10169777	2	98168868	G	T	0.334109	0.0260201	6.20861e-35	1,2	1:01	3.02771e-31
ANKRD36B	ENSG00000196912	rs3906948	2	98225437	G	A	-0.428811	0.0352508	9.26564e-32	1,2	1:01	4.65571e-28
ANKRD36BP2	ENSG00000230006	rs6547791	2	89081932	C	T	0.243455	0.0398719	1.48374e-09	1,2	1:01	3.06439e-06
ANKRD36C	ENSG00000174501	rs11687113	2	96658588	G	A	0.152646	0.0327652	3.63044e-06	1,2	1:01	0.00297334
ANKRD39	ENSG00000213337	rs62152867	2	97535303	A	G	0.174021	0.0284337	1.36222e-09	1,2	2:02	NA
ANKRD39	ENSG00000213337	rs112826173	2	97489654	G	A	0.720056	0.0855426	1.39446e-16	1,2	1:02	2.94028e-13
ANKRD40	ENSG00000154945	rs8078551	17	48788882	A	G	-0.16732	0.0212734	9.9131e-15	1,2	1:01	4.41715e-11
ANKRD44	ENSG00000065413	rs10931768	2	197857070	T	C	-0.161309	0.0303091	1.27889e-07	1,2	1:03	0.00017899
ANKRD44	ENSG00000065413	rs3895817	2	198196208	G	A	-0.195627	0.0340791	1.26914e-08	1,2	2:03	NA
ANKRD44	ENSG00000065413	rs13007653	2	198143511	T	C	0.226068	0.0363468	7.44327e-10	1,2	3:03	NA
ANKRD46	ENSG00000186106	rs13274662	8	101570352	G	A	0.121439	0.0184741	8.06707e-11	1,2	1:01	2.35142e-07
ANKRD50	ENSG00000151458	rs9307546	4	125672407	C	T	0.132161	0.0269818	1.13542e-06	1,2	1:01	0.00256271
ANKRD54	ENSG00000100124	rs141002682	22	38240368	C	G	1.45765	0.0453676	3.09036e-154	1,2	1:01	5.23571e-149
ANKRD65	ENSG00000235098	rs1240713	1	1345003	C	T	-0.785516	0.0444028	8.25781e-61	1,2	1:01	2.48166e-56
ANKRD7	ENSG00000106013	rs6966522	7	117734887	A	G	-0.465114	0.0931895	7.13435e-07	1,2	2:02	NA
ANKRD7	ENSG00000106013	rs12537795	7	117838163	T	G	-0.315296	0.0442716	2.09401e-12	1,2	1:02	5.12069e-09
ANKRD9	ENSG00000156381	rs2273905	14	102974999	C	T	0.209629	0.0243472	2.97065e-17	1,2	1:01	1.4477e-13
ANKS1B	ENSG00000185046	rs7132964	12	100290410	G	C	-0.190656	0.0273677	6.04006e-12	1,2	1:01	1.67184e-08
ANKS6	ENSG00000165138	rs9886821	9	101544358	T	C	-0.341737	0.0332095	1.25798e-23	1,2	1:01	8.01131e-20
ANLN	ENSG00000011426	rs150807212	7	36395983	T	G	0.507654	0.0924678	5.14766e-08	1,2	1:01	0.000134606
ANO2	ENSG00000047617	rs3809241	12	6056450	T	G	-0.504056	0.0502106	1.29828e-22	1,2	1:02	1.02601e-18
ANO2	ENSG00000047617	rs3759321	12	6062878	A	G	0.229799	0.0360061	2.71816e-10	1,2	2:02	NA
ANO5	ENSG00000171714	rs11383940	11	22273651	AG	A	-0.125309	0.0218765	1.36018e-08	1,2	1:01	3.85067e-05
ANO6	ENSG00000177119	rs7967892	12	45723205	G	A	-0.255797	0.0274362	7.57577e-20	1,2	1:01	3.20972e-16
ANO7	ENSG00000146205	rs62186360	2	242166212	T	C	0.285907	0.0462513	9.39677e-10	1,2	3:03	NA
ANO7	ENSG00000146205	rs111770284	2	242157087	T	C	0.497643	0.0550608	8.70614e-19	1,2	2:03	NA
ANO7	ENSG00000146205	rs4675975	2	242191063	C	A	0.407232	0.0482964	1.24669e-16	1,2	1:03	7.91721e-13
ANO7L1	ENSG00000237276	rs2273314	1	16542835	G	A	0.409647	0.0470112	1.27647e-17	1,2	1:01	7.11435e-14
ANP32B	ENSG00000136938	rs116897480	9	100745613	T	C	0.310201	0.0649506	2.06838e-06	1,2	1:01	0.00393486
ANPEP	ENSG00000166825	rs140810867	15	90311988	T	TCCTCAGTTGAAGACCCCC	-0.143741	0.0312857	4.92008e-06	1,2	2:02	NA
ANPEP	ENSG00000166825	rs11635469	15	90358119	G	A	-0.369779	0.0242449	3.61016e-47	1,2	1:02	6.53518e-43
ANTXR2	ENSG00000163297	rs11939401	4	80818417	C	T	-0.144355	0.0315719	5.4591e-06	1,2	2:02	NA
ANTXR2	ENSG00000163297	rs2218212	4	80536041	G	A	-0.146569	0.0281446	2.34147e-07	1,2	1:02	0.000384006
ANTXRL	ENSG00000274209	rs11259772	10	47655956	C	G	-0.208685	0.0402789	2.91097e-07	2	2:02	NA
ANTXRL	ENSG00000274209	rs72790439	10	47663579	G	A	1.16346	0.0513305	3.47647e-85	2	1:02	1.59296e-80
ANXA11	ENSG00000122359	rs11596730	10	81960545	A	G	-0.19249	0.034622	3.50403e-08	1,2	1:01	0.00011326
ANXA5	ENSG00000164111	rs35635288	4	122596540	G	A	-0.627415	0.0302707	4.58132e-79	1,2	1:03	1.53378e-74
ANXA5	ENSG00000164111	rs62320617	4	122568980	A	C	0.317786	0.0439687	1.00745e-12	1,2	2:03	NA
ANXA5	ENSG00000164111	rs2306413	4	122617493	C	T	0.127459	0.0276232	4.48527e-06	1,2	3:03	NA
ANXA6	ENSG00000197043	rs11750621	5	150535262	T	C	0.154375	0.0298828	2.90982e-07	1,2	1:01	0.000678985
ANXA7	ENSG00000138279	rs12244562	10	74932277	T	C	-0.303926	0.0422051	1.20742e-12	1,2	1:01	1.93302e-09
ANXA9	ENSG00000143412	rs771201	1	150968942	T	C	0.205225	0.037666	6.45929e-08	1,2	1:01	9.46788e-05
AOAH	ENSG00000136250	rs7349955	7	36760949	C	G	-0.243259	0.0328159	2.71718e-13	1,2	1:01	1.09168e-09
AP000347.2	ENSG00000272578	rs5996600	22	24050841	T	C	-0.116565	0.02367	9.95573e-07	1,2	1:01	0.00251997
AP000350.5	ENSG00000273295	rs113789521	22	24281551	A	C	-0.959957	0.0613159	2.84557e-49	1,2	2:09	NA
AP000350.5	ENSG00000273295	rs1313272871	22	24278002	G	A	0.676841	0.0610763	6.53276e-27	1,2	3:09	NA
AP000350.5	ENSG00000273295	rs199670286	22	24646974	T	C	0.269519	0.0591257	5.83324e-06	1,2	9:09	NA
AP000350.5	ENSG00000273295	rs142434931	22	24333970	C	T	0.249355	0.0497875	6.55326e-07	1,2	7:09	NA
AP000350.5	ENSG00000273295	rs5760120	22	24266867	A	G	1.3078	0.0567488	1.56986e-93	1,2	1:09	1.02636e-88
AP000350.5	ENSG00000273295	rs2844004	22	24336531	A	C	0.340893	0.0409864	3.13498e-16	1,2	5:09	NA
AP000350.5	ENSG00000273295	rs34282092	22	24342791	T	C	-0.247699	0.0439411	2.28589e-08	1,2	8:09	NA
AP000350.5	ENSG00000273295	rs1165839627	22	24397784	G	C	-0.339361	0.0411366	5.3225e-16	1,2	6:09	NA
AP000350.5	ENSG00000273295	rs74942981	22	24272155	A	G	-0.479198	0.0581435	5.66466e-16	1,2	4:09	NA
AP000351.3	ENSG00000250470	rs5760175	22	24399655	G	T	0.317079	0.0633409	7.09536e-07	2	5:05	NA
AP000351.3	ENSG00000250470	rs879234040	22	24331753	C	A	0.797124	0.0621041	6.51565e-34	2	1:05	8.39021e-30
AP000351.3	ENSG00000250470	rs6003949	22	24253693	A	G	-0.415903	0.0814664	4.29751e-07	2	3:05	NA
AP000351.3	ENSG00000250470	rs9620414	22	25065688	G	A	0.408057	0.0625807	1.36952e-10	2	4:05	NA
AP000351.3	ENSG00000250470	rs140272	22	24332479	A	G	0.66422	0.0752033	8.70983e-18	2	2:05	NA
AP000351.4	ENSG00000224205	rs1003809703	22	24278276	C	T	0.672711	0.0540755	3.99574e-32	2	3:10	NA
AP000351.4	ENSG00000224205	rs140272	22	24332479	A	G	0.300983	0.0555027	8.18517e-08	2	10:10	NA
AP000351.4	ENSG00000224205	rs5751771	22	24258777	T	C	-0.364375	0.0475704	6.50732e-14	2	5:10	NA
AP000351.4	ENSG00000224205	rs142434931	22	24333970	C	T	0.402218	0.0485944	6.78688e-16	2	8:10	NA
AP000351.4	ENSG00000224205	rs1214206660	22	24331588	C	T	0.702068	0.0534615	3.10159e-35	2	1:10	4.24709e-31
AP000351.4	ENSG00000224205	rs34282092	22	24342791	T	C	-0.370224	0.0436532	1.41327e-16	2	2:10	NA
AP000351.4	ENSG00000224205	rs9620414	22	25065688	G	A	0.317585	0.0427873	3.48412e-13	2	7:10	NA
AP000351.4	ENSG00000224205	rs2844004	22	24336531	A	C	0.33262	0.0405843	1.2574e-15	2	9:10	NA
AP000351.4	ENSG00000224205	rs12628759	22	24270039	C	A	-0.442601	0.0525929	2.34529e-16	2	4:10	NA
AP000351.4	ENSG00000224205	rs1165839627	22	24397784	G	C	-0.480771	0.0390887	1.6655e-31	2	6:10	NA
AP000436.4	ENSG00000270775	rs664226	11	64789194	C	T	0.481642	0.0478176	2.43369e-22	2	1:01	1.08768e-18
AP000442.1	ENSG00000255139	rs75340811	11	59257210	C	T	-0.379464	0.085384	9.85517e-06	1,2	2:02	NA
AP000442.1	ENSG00000255139	rs80049069	11	59368213	T	C	0.84897	0.0860415	6.20903e-22	1,2	1:02	2.71463e-18
AP000560.3	ENSG00000278879	rs12419929	11	74611435	T	C	0.780976	0.0513666	3.59165e-45	2	1:01	4.65955e-41
AP000648.5	ENSG00000280385	rs5793437	11	89922448	A	AT	-0.326684	0.0557552	7.2406e-09	2	2:02	NA
AP000648.5	ENSG00000280385	rs11018910	11	89937821	A	G	0.65293	0.0333795	5.90352e-68	2	1:02	1.27058e-63
AP000688.29	ENSG00000233393	rs62229260	21	37437566	A	G	-0.221159	0.0400013	4.15908e-08	1,2	1:01	0.00011329
AP000692.10	ENSG00000273199	rs62229372	21	37692507	T	C	0.475668	0.0588604	1.92268e-15	1,2	1:01	9.05416e-12
AP000695.4	ENSG00000233818	rs218642	21	37802629	C	T	0.281315	0.030739	3.3142e-19	1,2	1:02	1.89489e-15
AP000695.4	ENSG00000233818	rs12626330	21	37835982	G	C	-0.148062	0.0309185	1.94388e-06	1,2	2:02	NA
AP000695.6	ENSG00000230479	rs2156414	21	37612703	A	G	-0.120608	0.027083	9.45787e-06	1,2	3:03	NA
AP000695.6	ENSG00000230479	rs2633329	21	37818902	C	T	0.322409	0.0282216	2.03329e-28	1,2	1:03	1.83268e-24
AP000695.6	ENSG00000230479	rs128494	21	37834258	C	T	0.165488	0.0289602	1.47202e-08	1,2	2:03	NA
AP000696.2	ENSG00000231324	rs417557	21	38013006	T	C	0.19789	0.0402898	1.062e-06	1,2	2:02	NA
AP000696.2	ENSG00000231324	rs59226920	21	38065837	G	GT	-0.289865	0.0486575	3.60306e-09	1,2	1:02	1.00579e-05
AP000704.5	ENSG00000224790	rs73198041	21	38395080	G	A	-0.18145	0.0408369	9.89662e-06	1,2	2:02	NA
AP000704.5	ENSG00000224790	rs76117016	21	38330604	A	G	-0.396964	0.0834905	2.29455e-06	1,2	1:02	0.00497132
AP000892.6	ENSG00000280143	rs171052	11	117081763	G	C	-0.316225	0.029294	1.0276e-25	1,2	1:01	1.10594e-21
AP001056.1	ENSG00000237604	rs117679600	21	45273867	A	G	1.21554	0.16969	7.44271e-12	1	3:05	NA
AP001056.1	ENSG00000237604	rs75136590	21	45279525	A	G	1.24215	0.116141	1.6731e-22	1	2:05	NA
AP001056.1	ENSG00000237604	rs146246182	21	45365108	T	C	0.79223	0.14391	8.55982e-08	1	5:05	NA
AP001056.1	ENSG00000237604	rs6518345	21	45477100	A	G	0.953705	0.0773648	5.10197e-28	1	1:05	4.86944e-24
AP001056.1	ENSG00000237604	rs2838407	21	45246326	A	G	-0.57801	0.0827384	2.18979e-11	1	4:05	NA
AP001062.7	ENSG00000184441	rs2236441	21	45755360	T	C	-0.23923	0.0333458	1.46e-12	1,2	2:03	NA
AP001062.7	ENSG00000184441	rs13052507	21	45427346	A	G	-0.220042	0.0411579	1.124e-07	1,2	3:03	NA
AP001062.7	ENSG00000184441	rs58670754	21	45759746	A	T	0.253113	0.0314927	2.70703e-15	1,2	1:03	1.34412e-11
AP001350.4	ENSG00000280010	rs1944051	11	58375293	G	A	0.46255	0.0289291	3.52123e-51	1,2	1:01	4.09933e-47
AP001372.2	ENSG00000254837	rs113030291	11	74242843	GTCTTTT	G	0.244152	0.0311763	1.27766e-14	1,2	1:01	4.37498e-11
AP001469.5	ENSG00000223901	rs2277826	21	47639492	G	C	-0.239916	0.0496389	1.66078e-06	2	1:01	0.00352999
AP001469.7	ENSG00000228137	rs2839161	21	47652228	A	G	0.236226	0.0465098	4.55909e-07	1,2	1:01	0.00102128
AP001469.9	ENSG00000239415	rs8131960	21	47687808	C	G	0.368329	0.0492575	1.70866e-13	1,2	1:01	6.76043e-10
AP001505.10	ENSG00000276529	rs1985483	21	46396906	C	T	0.627652	0.0468544	1.2468e-37	1,2	1:01	1.92053e-33
AP001625.6	ENSG00000235772	rs1011912	21	43544184	C	T	0.388095	0.0842505	4.8893e-06	2	2:02	NA
AP001625.6	ENSG00000235772	rs2138328	21	43976103	T	G	-0.639994	0.0564134	1.91869e-27	2	1:02	2.39536e-23
AP001627.1	ENSG00000225731	rs10451853	21	44161314	G	A	0.367738	0.0488689	1.2187e-13	1,2	1:03	6.47567e-10
AP001627.1	ENSG00000225731	rs62215404	21	44115620	A	G	0.293798	0.0630785	3.6521e-06	1,2	3:03	NA
AP001627.1	ENSG00000225731	rs2849721	21	44003148	C	G	0.193291	0.0412663	3.2218e-06	1,2	2:03	NA
AP003068.23	ENSG00000254614	rs12422027	11	64948555	G	A	-1.16251	0.0209393	3.27554e-301	1,2	1:02	1.55019e-294
AP003068.23	ENSG00000254614	rs7116674	11	64962958	G	A	-0.298066	0.0344016	1.91713e-17	1,2	2:02	NA
AP004782.1	ENSG00000279711	rs11223350	11	132934724	G	A	0.268166	0.0386146	7.00659e-12	1,2	2:02	NA
AP004782.1	ENSG00000279711	rs12362615	11	132934391	C	T	-0.592577	0.0582076	3.51983e-23	1,2	1:02	3.20476e-19
AP006222.2	ENSG00000228463	rs376731495	1	17722	G	A	-0.826772	0.12351	3.6991e-11	1,2	2:02	NA
AP006222.2	ENSG00000228463	rs1206875823	1	250301	A	G	-1.45218	0.20261	1.52857e-12	1,2	1:02	2.99373e-09
AP006621.5	ENSG00000255284	rs10678686	11	780321	CTG	C	-0.611604	0.0268244	2.99174e-92	1,2	1:01	1.99363e-87
AP006621.6	ENSG00000255142	rs10678686	11	780321	CTG	C	-0.695588	0.03503	9.5481e-74	1,2	1:01	4.11971e-69
AP1AR	ENSG00000138660	rs4834245	4	113158501	G	A	0.125047	0.0226034	4.08052e-08	1,2	1:01	9.27288e-05
AP1G2	ENSG00000213983	rs34534076	14	24022606	T	C	0.272649	0.0437404	6.83605e-10	1,2	1:01	2.43459e-06
AP1M1	ENSG00000072958	rs145442379	19	16308786	TCGCTGCCGCCGCCACCGCCCTCGGC	T	-0.143066	0.0254135	2.37362e-08	1,2	1:01	6.58964e-05
AP2A1	ENSG00000196961	rs575353157	19	50270265	AGCCC	A	-0.125378	0.0236681	1.45831e-07	1,2	1:01	0.000449325
AP2A2	ENSG00000183020	rs7395907	11	353394	C	A	0.114681	0.0251448	5.75819e-06	1,2	2:02	NA
AP2A2	ENSG00000183020	rs10902256	11	973542	T	C	0.192043	0.0198248	3.1245e-21	1,2	1:02	2.66526e-17
AP2B1	ENSG00000006125	rs9915021	17	33976619	T	C	0.266154	0.0523963	4.54713e-07	1,2	2:02	NA
AP2B1	ENSG00000006125	rs225291	17	33927126	G	A	-0.549758	0.0343624	3.19394e-51	1,2	1:02	5.96848e-47
AP2M1	ENSG00000161203	rs73185726	3	183890097	A	G	-0.343061	0.0334008	1.50639e-23	1,2	1:01	1.10004e-19
AP2S1	ENSG00000042753	rs17653	19	47341494	A	G	-0.256575	0.0234785	2.80356e-26	1,2	1:01	2.74663e-22
AP3B1	ENSG00000132842	rs2046894	5	77309710	A	G	-0.163964	0.0324247	5.10916e-07	1,2	1:01	0.00110982
AP3B2	ENSG00000103723	rs1252764368	15	83065810	C	G	0.646451	0.106185	1.65437e-09	1,2	2:02	NA
AP3B2	ENSG00000103723	rs72396028	15	83384133	A	ATGT	0.804783	0.0382793	6.02262e-81	1,2	1:02	2.33136e-76
AP3D1	ENSG00000065000	rs72450613	19	2122206	C	CCAG	-0.142806	0.0166336	3.62468e-17	1,2	1:01	3.23261e-13
AP3M1	ENSG00000185009	rs73284257	10	76000710	G	T	0.298618	0.0346179	2.61437e-17	1,2	1:02	7.31188e-14
AP3M1	ENSG00000185009	rs2894234	10	76071203	A	G	0.135411	0.0267771	5.10591e-07	1,2	2:02	NA
AP3M2	ENSG00000070718	rs144817752	8	42010604	C	G	0.853416	0.0616291	7.11304e-40	1,2	2:02	NA
AP3M2	ENSG00000070718	rs10651528	8	42015152	CAT	C	-0.521642	0.0264524	6.91157e-73	1,2	1:02	2.17052e-68
AP3S2	ENSG00000157823	rs4932144	15	90372102	C	T	-0.173435	0.0261973	5.96243e-11	1,2	1:01	2.0358e-07
AP4B1	ENSG00000134262	rs17510162	1	114413731	A	C	-0.281325	0.03678	4.93193e-14	1,2	1:01	1.6105e-10
AP4E1	ENSG00000081014	rs75761651	15	51449068	T	G	0.318119	0.0563835	2.21636e-08	1,2	3:04	NA
AP4E1	ENSG00000081014	rs34378947	15	51324226	T	C	-0.175203	0.0239543	5.49974e-13	1,2	2:04	NA
AP4E1	ENSG00000081014	rs16953046	15	51358028	C	T	-0.361954	0.0212796	7.52859e-57	1,2	1:04	1.28749e-52
AP4E1	ENSG00000081014	rs767651225	15	50799188	C	T	0.383283	0.0862325	9.83464e-06	1,2	4:04	NA
AP4M1	ENSG00000221838	rs113479612	7	99648959	C	T	-0.221729	0.0328113	2.43295e-11	1,2	1:01	5.9138e-08
AP4S1	ENSG00000100478	rs56973744	14	31389952	A	ATAC	0.369518	0.0707758	2.18349e-07	1,2	1:01	0.000480692
AP5B1	ENSG00000254470	rs1647570	11	65568256	T	A	-0.0978966	0.0201792	1.43082e-06	1,2	1:01	0.00192326
APAF1	ENSG00000120868	rs12581119	12	99112323	G	A	0.176099	0.0302579	8.02716e-09	1,2	1:01	1.92379e-05
APBA3	ENSG00000011132	rs79605281	19	3749544	G	A	0.151363	0.0253067	3.12643e-09	1,2	1:01	1.4183e-05
APBB1	ENSG00000166313	rs2723664	11	6441051	T	C	-0.250294	0.0338536	3.12569e-13	1,2	2:02	NA
APBB1	ENSG00000166313	rs2723665	11	6439746	C	G	0.501775	0.039546	3.32984e-34	1,2	1:02	4.79266e-30
APBB1IP	ENSG00000077420	rs2992333	10	26727454	A	G	-0.141395	0.0300962	3.00987e-06	1,2	1:01	0.00634458
APBB2	ENSG00000163697	rs6447584	4	41051292	A	G	-0.152816	0.0311845	1.12287e-06	1,2	1:01	0.00290664
APC	ENSG00000134982	rs78429131	5	112043384	G	T	-0.206789	0.0304557	1.96821e-11	1,2	1:01	7.2912e-08
APCDD1	ENSG00000154856	rs541164	18	10041354	G	C	-0.213427	0.0291713	5.38855e-13	1,2	1:01	2.9994e-09
APCDD1L	ENSG00000198768	rs5842229	20	57089972	G	GT	-0.322933	0.0336899	7.66147e-21	1,2	1:01	6.11379e-17
APEH	ENSG00000164062	rs138073019	3	49536129	TTTA	T	0.129927	0.0284979	5.80094e-06	1,2	1:01	0.00432528
APEX1	ENSG00000100823	rs1320150	14	20920043	T	C	-0.191948	0.0280293	1.33653e-11	1,2	1:01	7.04665e-08
APH1A	ENSG00000117362	rs2275780	1	150241230	T	G	-0.201536	0.0378304	1.24271e-07	1,2	1:01	0.00015968
APH1B	ENSG00000138613	rs75763893	15	63571820	T	C	0.262268	0.0398703	7.8334e-11	1,2	1:01	2.63507e-07
APIP	ENSG00000149089	rs60632777	11	34959058	G	A	-0.55166	0.0310814	3.93282e-61	1,2	1:02	9.87683e-57
APIP	ENSG00000149089	rs2985402	11	34958286	A	T	-0.12565	0.0271786	4.29953e-06	1,2	2:02	NA
APLF	ENSG00000169621	rs145785325	2	68752252	C	T	0.295022	0.055139	1.09774e-07	1,2	1:01	0.000272096
APLNR	ENSG00000134817	rs1943477	11	56973793	T	C	-0.220207	0.0475188	4.08112e-06	1,2	1:01	0.00596335
APLP1	ENSG00000105290	rs113104186	19	36371424	T	A	0.523375	0.104767	6.97039e-07	1,2	1:01	0.00148837
APLP2	ENSG00000084234	rs80177868	11	129935663	T	C	-0.600277	0.059388	6.8574e-23	1,2	1:01	5.38035e-19
APOB	ENSG00000084674	rs431493	2	21450824	G	C	-0.229961	0.0487431	2.73948e-06	1,2	2:02	NA
APOB	ENSG00000084674	rs4971521	2	21081686	G	A	0.19657	0.0400389	1.0736e-06	1,2	1:02	0.00221257
APOBEC2	ENSG00000124701	rs9462669	6	41013659	A	C	-0.0882687	0.0176618	6.8957e-07	1,2	1:01	0.00168655
APOBEC3A	ENSG00000128383	rs12628403	22	39358037	C	A	-0.284355	0.0586934	1.47812e-06	1,2	1:01	0.00259519
APOBEC3C	ENSG00000244509	rs34074269	22	39420601	C	T	-0.223236	0.0276379	1.98428e-15	1,2	1:01	7.68865e-12
APOBEC3D	ENSG00000243811	rs3884935	22	39420093	G	A	0.239188	0.0442927	8.40082e-08	1,2	1:01	0.000176275
APOBEC3G	ENSG00000239713	rs5757467	22	39480259	T	C	-0.361472	0.0349896	8.60972e-24	1,2	1:01	5.16966e-20
APOC1	ENSG00000130208	rs35136575	19	45439163	G	C	0.267939	0.0431268	7.75322e-10	1,2	1:01	2.56662e-06
APOD	ENSG00000189058	rs9886989	3	195294753	T	G	-0.189449	0.0286663	6.42647e-11	1,2	1:01	3.30698e-07
APOL4	ENSG00000100336	rs132717	22	36596652	T	C	-0.314766	0.0360238	1.05565e-17	1,2	2:03	NA
APOL4	ENSG00000100336	rs9610412	22	36545016	G	C	0.206558	0.0456552	6.82348e-06	1,2	3:03	NA
APOL4	ENSG00000100336	rs6000183	22	36598645	A	G	-0.980366	0.0588092	6.03546e-55	1,2	1:03	1.52595e-50
APOL5	ENSG00000128313	rs5999936	22	36081970	C	A	-0.72758	0.0263844	1.15611e-123	1,2	1:01	1.34026e-118
APOL6	ENSG00000221963	rs9610329	22	36042986	T	C	-0.290845	0.0302651	6.1724e-21	1,2	1:01	4.28078e-17
APOM	ENSG00000204444	rs11751052	6	32586427	T	C	-0.298936	0.0610248	1.13323e-06	1,2	2:02	NA
APOM	ENSG00000204444	rs5875329	6	31607096	TC	T	-0.380691	0.0361463	1.29422e-24	1,2	1:02	3.03503e-20
APOPT1	ENSG00000256053	rs57447494	14	104034569	A	G	-0.437279	0.0217285	2.16699e-75	1,2	1:01	8.08754e-71
APPL1	ENSG00000157500	rs3204124	3	57305243	G	A	-0.194597	0.0243265	3.59613e-15	1,2	1:01	1.28718e-11
APPL2	ENSG00000136044	rs2114861	12	106535307	C	T	-0.620521	0.134052	4.18153e-06	1,2	1:01	0.00874425
APRT	ENSG00000198931	rs8191469	16	88878357	T	G	-0.981373	0.0585334	1.69014e-55	1,2	1:02	6.4505e-51
APRT	ENSG00000198931	rs74667485	16	88866733	T	C	0.424344	0.0737726	1.1865e-08	1,2	2:02	NA
APTR	ENSG00000214293	rs77445032	7	77387494	C	T	0.581007	0.0631324	2.13987e-19	1,2	2:02	NA
APTR	ENSG00000214293	rs34370301	7	77321144	A	G	-0.891201	0.0421271	9.0998e-82	1,2	1:02	4.8517e-77
APTX	ENSG00000137074	rs2183870	9	32994500	G	T	0.152282	0.0199575	5.64758e-14	1,2	1:01	2.2765e-10
AQP11	ENSG00000178301	rs11237236	11	77312790	A	G	0.34217	0.0478304	1.67668e-12	1,2	1:01	4.67212e-09
AQP3	ENSG00000165272	rs12555686	9	33447547	T	G	0.949457	0.0750628	5.12797e-34	1,2	1:02	5.09537e-30
AQP3	ENSG00000165272	rs55670931	9	33436587	T	A	0.289807	0.0389543	2.24701e-13	1,2	2:02	NA
AQP4-AS1	ENSG00000260372	rs616290	18	24357453	G	T	-0.134429	0.03023	9.7381e-06	1,2	3:03	NA
AQP4-AS1	ENSG00000260372	rs112976477	18	24561782	G	T	-0.288743	0.0562765	3.49564e-07	1,2	2:03	NA
AQP4-AS1	ENSG00000260372	rs163225	18	24510763	G	A	-0.331483	0.031785	3.45816e-24	1,2	1:03	2.4439e-20
AQP7P1	ENSG00000186466	rs4123785	NA	111071	T	A	-0.390407	0.064522	2.06956e-09	1,2	3:03	NA
AQP7P1	ENSG00000186466	rs71497950	9	67337715	A	T	0.422604	0.0349543	2.07637e-31	1,2	1:03	7.8987e-28
AQP7P1	ENSG00000186466	rs1376069736	9	67280458	T	C	0.621976	0.0850229	5.4403e-13	1,2	2:03	NA
AQP7P2	ENSG00000181997	rs374483900	9	70214160	T	C	0.574033	0.0836985	1.25296e-11	1,2	2:04	NA
AQP7P2	ENSG00000181997	rs3931905	9	70173899	A	G	0.359193	0.0429088	2.02502e-16	1,2	3:04	NA
AQP7P2	ENSG00000181997	rs150770607	9	69634756	C	T	0.615182	0.0656222	4.91572e-20	1,2	1:04	1.62393e-16
AQP7P2	ENSG00000181997	rs1295697247	9	69450509	GA	G	0.76328	0.141291	8.3217e-08	1,2	4:04	NA
AQP8	ENSG00000103375	rs11646088	16	25120397	A	G	-0.294339	0.065706	8.37934e-06	1,2	1:01	0.0177731
AQR	ENSG00000021776	rs3743122	15	35147292	G	C	0.180294	0.0265673	2.01427e-11	1,2	1:01	7.27536e-08
ARAP1	ENSG00000186635	rs74798963	11	72414819	T	G	-0.588538	0.0897242	8.8298e-11	1,2	1:01	2.29724e-07
ARAP2	ENSG00000047365	rs28530750	4	36312542	A	G	-0.347469	0.0650917	1.17296e-07	1,2	1:01	0.000272493
ARC	ENSG00000198576	rs3802232	8	143746701	A	G	-0.243848	0.0391168	6.816e-10	1,2	1:01	2.4413e-06
ARF3	ENSG00000134287	rs577332831	12	49310218	CA	C	-0.266061	0.0366972	8.5767e-13	1,2	1:01	2.56705e-09
ARF4	ENSG00000168374	rs111851125	3	57450624	A	C	0.378325	0.0744159	4.44638e-07	1,2	1:01	0.000806629
ARF4-AS1	ENSG00000272146	rs13096034	3	57688173	A	G	-0.336578	0.0399546	1.32423e-16	1,2	1:02	5.2115e-13
ARF4-AS1	ENSG00000272146	rs74284347	3	57606442	A	T	0.248113	0.0499272	7.95296e-07	1,2	2:02	NA
ARFGAP3	ENSG00000242247	rs9611953	22	43279282	G	A	0.256276	0.0238846	1.94217e-25	1,2	1:02	1.79047e-21
ARFGAP3	ENSG00000242247	rs9611912	22	43203852	A	G	0.527102	0.0622799	9.67534e-17	1,2	2:02	NA
ARFGEF2	ENSG00000124198	rs73122606	20	47421262	T	C	0.240741	0.0525445	5.22258e-06	1,2	1:01	0.00939203
ARFGEF3	ENSG00000112379	rs201255041	6	139121694	A	ATC	0.525405	0.10403	5.2747e-07	1,2	1:01	0.001262
ARFIP1	ENSG00000164144	rs72723690	4	153771702	A	T	0.536469	0.063291	8.73449e-17	1,2	1:02	4.29454e-13
ARFIP1	ENSG00000164144	rs4388068	4	153775359	C	T	0.162342	0.020824	1.66735e-14	1,2	2:02	NA
ARG2	ENSG00000081181	rs11628666	14	68092345	T	C	0.737228	0.0336699	1.80053e-86	1,2	1:01	8.40921e-82
ARHGAP1	ENSG00000175220	rs57804402	11	46729872	C	T	-0.238938	0.0201419	2.21208e-30	1,2	1:01	1.10797e-26
ARHGAP10	ENSG00000071205	rs72726618	4	148984611	C	G	0.485725	0.102695	2.58656e-06	1,2	2:02	NA
ARHGAP10	ENSG00000071205	rs148520598	4	148788887	T	C	-0.855134	0.149131	1.31444e-08	1,2	1:02	2.60995e-05
ARHGAP11A	ENSG00000198826	rs62003028	15	32811577	C	T	-0.167672	0.0334513	6.4059e-07	1,2	2:03	NA
ARHGAP11A	ENSG00000198826	rs55654632	15	32947045	G	T	-0.195854	0.0405757	1.61455e-06	1,2	3:03	NA
ARHGAP11A	ENSG00000198826	rs4991474	15	32907667	G	C	-1.16789	0.0952654	3.45317e-32	1,2	1:03	4.28817e-28
ARHGAP11B	ENSG00000187951	rs8031106	15	31026297	C	A	-0.439564	0.0396105	5.3381e-27	1,2	2:02	NA
ARHGAP11B	ENSG00000187951	rs2128873	15	30939463	A	G	-0.554996	0.0351098	3.57788e-50	1,2	1:02	6.4955e-46
ARHGAP15	ENSG00000075884	rs4662328	2	144160056	C	A	0.291074	0.0428989	2.03034e-11	1,2	1:01	5.79793e-08
ARHGAP17	ENSG00000140750	rs11074668	16	25039449	C	G	0.121408	0.0263531	4.63765e-06	1,2	1:01	0.0098692
ARHGAP18	ENSG00000146376	rs117471581	6	129913494	T	G	0.368321	0.0706646	2.28568e-07	1,2	1:01	0.00055673
ARHGAP19	ENSG00000213390	rs1253427	10	98981092	A	G	-0.214143	0.0331027	1.57128e-10	1,2	1:01	4.32194e-07
ARHGAP22	ENSG00000128805	rs57752920	10	49762795	A	C	-0.538391	0.0602534	2.05171e-18	1,2	1:02	8.91711e-15
ARHGAP22	ENSG00000128805	rs7087882	10	49864615	T	G	-0.17489	0.0335886	2.35256e-07	1,2	2:02	NA
ARHGAP23	ENSG00000275832	rs7226169	17	36581416	A	G	-0.125421	0.0264534	2.4473e-06	1,2	1:01	0.00419802
ARHGAP26	ENSG00000145819	rs2299022	5	141979200	G	A	0.279033	0.0568335	1.07266e-06	1,2	2:02	NA
ARHGAP26	ENSG00000145819	rs3836773	5	142511435	C	CA	-0.294997	0.0404223	6.14585e-13	1,2	1:02	2.58812e-09
ARHGAP28	ENSG00000088756	rs4798489	18	6755698	G	C	0.163763	0.0276806	4.58774e-09	1,2	1:02	1.72694e-05
ARHGAP28	ENSG00000088756	rs11873962	18	6742958	C	A	-0.180251	0.0357328	5.44378e-07	1,2	2:02	NA
ARHGAP33	ENSG00000004777	rs231216	19	36259494	A	C	-0.146228	0.0225904	1.5324e-10	1,2	1:01	4.79182e-07
ARHGAP35	ENSG00000160007	rs113263144	19	47409087	A	G	-0.100443	0.0224485	8.58325e-06	1,2	1:01	0.019179
ARHGAP42	ENSG00000165895	rs61908738	11	100555643	G	A	-0.413458	0.0369917	2.41354e-27	1,2	1:02	2.47884e-23
ARHGAP42	ENSG00000165895	rs12223958	11	100620618	C	T	-0.351484	0.060068	6.69207e-09	1,2	2:02	NA
ARHGAP44	ENSG00000006740	rs8082570	17	12742561	G	A	-0.660856	0.0701086	3.12698e-20	1,2	1:03	2.55839e-16
ARHGAP44	ENSG00000006740	rs9910368	17	12652168	G	A	-0.351776	0.0677567	2.54653e-07	1,2	3:03	NA
ARHGAP44	ENSG00000006740	rs9893431	17	12741944	A	G	0.342668	0.0649443	1.63186e-07	1,2	2:03	NA
ARHGAP5	ENSG00000100852	rs12882789	14	32467041	G	A	0.127607	0.0241126	1.49927e-07	1,2	1:01	0.000376242
ARHGAP5-AS1	ENSG00000258655	rs61730940	14	32545302	C	G	0.648337	0.128094	4.98953e-07	1,2	1:01	0.00117854
ARHGAP9	ENSG00000123329	rs512490	12	57870648	G	A	0.522136	0.0564314	1.39395e-19	1,2	1:01	5.05151e-16
ARHGDIB	ENSG00000111348	rs17762350	12	15314361	A	C	0.258612	0.057857	8.76349e-06	1,2	1:01	0.0126575
ARHGDIG	ENSG00000242173	rs448971	16	329211	C	T	-0.503677	0.0535167	3.55082e-20	1,2	2:03	NA
ARHGDIG	ENSG00000242173	rs7189020	16	304803	T	A	0.293308	0.0622349	2.80535e-06	1,2	3:03	NA
ARHGDIG	ENSG00000242173	rs11248914	16	293562	C	T	0.299716	0.061006	1.05586e-06	1,2	1:03	0.00251106
ARHGEF10	ENSG00000104728	rs62477523	8	1817904	C	A	0.230452	0.0413119	3.16003e-08	1,2	1:01	0.000177089
ARHGEF15	ENSG00000198844	rs435769	17	8259743	A	G	0.150994	0.0243083	7.81104e-10	1,2	1:01	2.75029e-06
ARHGEF18	ENSG00000104880	rs8110029	19	7503745	A	G	-0.176741	0.0250218	3.12672e-12	1,2	1:02	1.82913e-08
ARHGEF19	ENSG00000142632	rs221045	1	16530049	T	C	-0.648187	0.0300281	1.76807e-84	1,2	1:02	8.48707e-80
ARHGEF19	ENSG00000142632	rs36086195	1	16510894	T	C	0.144474	0.0262966	5.03927e-08	1,2	2:02	NA
ARHGEF25	ENSG00000240771	rs7314872	12	58004563	G	C	0.433071	0.0291305	4.00291e-45	1,2	1:02	3.91751e-41
ARHGEF25	ENSG00000240771	rs10437954	12	58003922	A	G	-0.190769	0.0369622	2.98482e-07	1,2	2:02	NA
ARHGEF26	ENSG00000114790	rs1713830	3	153836815	T	C	0.237931	0.0382226	7.20123e-10	1,2	1:01	1.69277e-06
ARHGEF33	ENSG00000214694	rs3112219	2	39041928	A	G	-0.339749	0.0601128	2.09374e-08	1,2	1:01	5.32708e-05
ARHGEF34P	ENSG00000204959	rs1635080	7	144076550	G	A	0.384006	0.0431546	2.79368e-18	1,2	1:02	1.11525e-14
ARHGEF34P	ENSG00000204959	rs4725652	7	144146429	A	G	0.226008	0.0437677	2.94482e-07	1,2	2:02	NA
ARHGEF35	ENSG00000213214	rs6464583	7	143874482	G	A	-0.690219	0.0530081	8.51127e-36	1,2	1:02	7.03653e-32
ARHGEF35	ENSG00000213214	rs12668547	7	143814900	T	C	-0.319834	0.0641293	7.26998e-07	1,2	2:02	NA
ARHGEF37	ENSG00000183111	rs4489048	5	149010803	T	C	-0.218589	0.0414686	1.67622e-07	1,2	2:02	NA
ARHGEF37	ENSG00000183111	rs148953672	5	148968886	TATTA	T	-0.4516	0.0347562	1.15714e-35	1,2	1:02	1.38584e-31
ARHGEF39	ENSG00000137135	rs112015824	9	35670810	CAG	C	0.293458	0.0346258	8.78909e-17	1,2	1:01	3.30586e-13
ARHGEF4	ENSG00000136002	rs77910755	2	131795433	G	GC	0.18601	0.0317666	6.53094e-09	1,2	1:01	1.37238e-05
ARHGEF40	ENSG00000165801	rs4982404	14	21539684	T	C	-0.112676	0.0247755	6.114e-06	1,2	1:01	0.0181121
ARHGEF5	ENSG00000050327	rs34335595	7	143793551	AAAAT	A	-0.244416	0.0514248	2.31365e-06	1,2	2:02	NA
ARHGEF5	ENSG00000050327	rs1635862	7	143953533	T	C	-0.264318	0.0529399	7.07195e-07	1,2	1:02	0.00114258
ARHGEF7	ENSG00000102606	rs35800547	13	111659773	G	A	0.160992	0.0305738	1.72711e-07	1,2	3:04	NA
ARHGEF7	ENSG00000102606	rs9515387	13	111848716	G	A	-0.291947	0.0479171	1.61005e-09	1,2	2:04	NA
ARHGEF7	ENSG00000102606	rs117722529	13	111859539	G	A	-0.491466	0.102583	1.92511e-06	1,2	4:04	NA
ARHGEF7	ENSG00000102606	rs3825461	13	111925387	C	T	0.474474	0.0315731	5.87373e-46	1,2	1:04	1.28985e-41
ARHGEF7-AS2	ENSG00000235875	rs11069881	13	111761105	A	G	-0.255188	0.0423236	2.34691e-09	1,2	1:01	8.90838e-06
ARID3B	ENSG00000179361	rs111376130	15	74812269	T	C	0.367821	0.0581239	3.8044e-10	1,2	1:01	8.18777e-07
ARL1	ENSG00000120805	rs15976	12	101801505	G	C	0.309591	0.03136	5.92454e-22	1,2	1:02	3.61628e-18
ARL1	ENSG00000120805	rs11110776	12	101789657	C	T	-0.166826	0.0221772	1.23952e-13	1,2	2:02	NA
ARL10	ENSG00000175414	rs342010	5	175745832	A	G	-0.157588	0.0224876	4.56516e-12	1,2	1:01	1.71898e-08
ARL14EP	ENSG00000152219	rs11031005	11	30226356	C	T	0.18946	0.027441	9.19409e-12	1,2	1:02	1.99285e-08
ARL14EP	ENSG00000152219	rs505613	11	30840249	G	T	0.119765	0.0195191	1.24012e-09	1,2	2:02	NA
ARL16	ENSG00000214087	rs7503637	17	79649515	A	G	-1.09846	0.0345096	3.16753e-152	1,2	1:01	6.68969e-147
ARL17A	ENSG00000185829	rs2732677	17	44342123	C	G	0.306079	0.0431533	2.56711e-12	1,2	4:05	NA
ARL17A	ENSG00000185829	rs3809857	17	44848314	T	G	-0.303137	0.0387688	1.411e-14	1,2	2:05	NA
ARL17A	ENSG00000185829	rs35838379	17	44040184	G	A	0.257	0.0516234	7.61408e-07	1,2	5:05	NA
ARL17A	ENSG00000185829	rs72836318	17	44121579	C	T	0.4107	0.0453941	8.09948e-19	1,2	3:05	NA
ARL17A	ENSG00000185829	rs11651642	17	44619118	A	G	-0.403138	0.03806	7.42258e-25	1,2	1:05	4.01215e-21
ARL17B	ENSG00000228696	rs71242724	17	44571182	T	C	0.395559	0.0581508	1.82489e-11	1,2	4:07	NA
ARL17B	ENSG00000228696	rs242926	17	43966105	G	C	0.270456	0.0442188	1.40022e-09	1,2	6:07	NA
ARL17B	ENSG00000228696	rs72836318	17	44121579	C	T	0.305095	0.0656217	3.80392e-06	1,2	7:07	NA
ARL17B	ENSG00000228696	rs78746179	17	44204606	T	C	0.334361	0.0629235	1.33982e-07	1,2	5:07	NA
ARL17B	ENSG00000228696	rs11651642	17	44619118	A	G	-0.544585	0.0414932	2.8634e-36	1,2	3:07	NA
ARL17B	ENSG00000228696	rs62071364	17	44442642	C	T	-0.39266	0.0488943	2.8676e-15	1,2	1:07	9.3411e-12
ARL17B	ENSG00000228696	rs62074125	17	44852612	C	A	0.388363	0.0650283	3.31016e-09	1,2	2:07	NA
ARL2	ENSG00000213465	rs471772	11	64790139	A	G	-0.208678	0.0167422	3.75639e-33	1,2	1:01	2.70758e-29
ARL3	ENSG00000138175	rs8354	10	104436641	T	C	-0.465236	0.0558502	2.78494e-16	1,2	1:02	7.56335e-13
ARL3	ENSG00000138175	rs71019606	10	104474046	C	CCCT	0.337714	0.0421377	3.21125e-15	1,2	2:02	NA
ARL4D	ENSG00000175906	rs12600401	17	41465867	G	A	0.182913	0.0407194	7.91493e-06	1,2	1:01	0.00855798
ARL6IP1	ENSG00000170540	rs735173	16	18839788	T	G	0.33312	0.0508258	9.14185e-11	1,2	2:02	NA
ARL6IP1	ENSG00000170540	rs60356797	16	18928476	A	T	-0.186971	0.0239277	1.45715e-14	1,2	1:02	5.16176e-11
ARL6IP5	ENSG00000144746	rs7039	3	69154343	G	C	-0.218874	0.0280859	1.70022e-14	1,2	1:01	7.26401e-11
ARL6IP6	ENSG00000177917	rs34995335	2	153474176	A	AG	-0.265969	0.0359025	2.81096e-13	1,2	1:01	9.25141e-10
ARL8A	ENSG00000143862	rs3934809	1	202112899	A	C	0.15847	0.0189629	2.24865e-16	1,2	1:01	1.07459e-12
ARL8B	ENSG00000134108	rs7614298	3	5219198	A	G	-0.128768	0.0179048	1.28824e-12	1,2	1:01	7.91653e-09
ARL9	ENSG00000196503	rs6821301	4	57317853	G	C	-0.254361	0.0487211	2.18588e-07	1,2	1:01	0.00063019
ARMC1	ENSG00000104442	rs72666526	8	66592097	C	T	0.142826	0.0305301	3.31223e-06	1,2	3:03	NA
ARMC1	ENSG00000104442	rs1473600	8	66546357	A	G	0.298137	0.0307792	3.15841e-21	1,2	2:03	NA
ARMC1	ENSG00000104442	rs6472210	8	66478278	T	C	0.409341	0.0320887	1.59812e-34	1,2	1:03	1.41076e-30
ARMC10	ENSG00000170632	rs12154379	7	102636112	C	T	-0.200156	0.0292024	1.28446e-11	1,2	1:01	3.7532e-08
ARMC5	ENSG00000140691	rs8062314	16	31516690	A	C	0.144912	0.0285655	4.70325e-07	1,2	1:01	0.000480692
ARMT1	ENSG00000146476	rs35989216	6	151789709	G	A	-0.317684	0.044876	2.8081e-12	1,2	1:02	1.34064e-08
ARMT1	ENSG00000146476	rs112032842	6	151796595	G	C	-0.103004	0.0220553	3.43824e-06	1,2	2:02	NA
ARNT	ENSG00000143437	rs34002273	1	150753595	A	G	-0.193416	0.0273813	3.11513e-12	1,2	1:01	6.72409e-09
ARNT2	ENSG00000172379	rs4459508	15	80887506	T	C	-0.16394	0.0275705	3.84812e-09	1,2	2:03	NA
ARNT2	ENSG00000172379	rs78581652	15	80662562	A	G	0.234291	0.0402229	7.81328e-09	1,2	3:03	NA
ARNT2	ENSG00000172379	rs186548199	15	80696769	T	G	-0.557259	0.0669664	2.98684e-16	1,2	1:03	1.54025e-12
ARPC2	ENSG00000163466	rs7581857	2	219104725	A	T	-0.435587	0.0254559	1.84996e-57	1,2	1:02	2.99518e-53
ARPC2	ENSG00000163466	rs78146971	2	218955562	C	T	-0.300359	0.0611565	1.06385e-06	1,2	2:02	NA
ARPC3	ENSG00000111229	rs76313061	12	110316685	C	T	0.669824	0.0978543	1.36682e-11	1,2	2:03	NA
ARPC3	ENSG00000111229	rs138707954	12	110745597	A	AG	-0.207484	0.0211781	1.17161e-21	1,2	1:03	4.97869e-18
ARPC3	ENSG00000111229	rs141715902	12	110752966	T	C	-0.466898	0.0986383	2.54204e-06	1,2	3:03	NA
ARPC3P5	ENSG00000214027	rs199626963	6	15959952	T	TC	0.500695	0.0670648	1.85968e-13	1,2	1:01	8.09914e-10
ARPC5	ENSG00000162704	rs2761570	1	183586869	C	G	0.222629	0.0178992	4.98626e-33	1,2	1:01	3.8154e-29
ARPC5L	ENSG00000136950	rs141076222	9	127647850	G	GGGA	-0.111159	0.0215114	2.88804e-07	1,2	1:01	0.000463317
ARPIN	ENSG00000242498	rs7180160	15	89901347	A	G	-0.260443	0.0557825	3.46205e-06	1,2	3:03	NA
ARPIN	ENSG00000242498	rs117078007	15	90498956	T	C	0.868712	0.0942118	1.84334e-19	1,2	1:03	1.12911e-15
ARPIN	ENSG00000242498	rs1256835	15	90456179	A	G	-0.370101	0.0327767	7.73748e-28	1,2	2:03	NA
ARPP19	ENSG00000128989	rs58379357	15	52859001	AT	A	-0.332936	0.0431589	3.05008e-14	1,2	1:01	1.1339e-10
ARRDC1	ENSG00000197070	rs117137535	9	140500443	A	G	0.630948	0.0603187	2.5571e-24	1,2	2:02	NA
ARRDC1	ENSG00000197070	rs4494021	9	140499646	C	T	0.382332	0.0218335	9.37312e-60	1,2	1:02	2.12312e-55
ARRDC1-AS1	ENSG00000203993	rs9777268	9	140494249	C	G	-0.159594	0.0277351	1.17117e-08	1,2	1:01	2.86547e-05
ARRDC2	ENSG00000105643	rs381520	19	18125943	G	T	0.283475	0.0572571	8.72758e-07	1,2	1:01	0.00243809
ARSA	ENSG00000100299	rs6151429	22	51063477	C	T	-0.339577	0.0445028	5.64282e-14	1,2	1:01	2.2085e-10
ARSB	ENSG00000113273	rs336524	5	78274145	C	T	0.155482	0.0327638	2.39659e-06	1,2	1:01	0.00457228
ARSG	ENSG00000141337	rs6501345	17	66277481	G	A	0.155651	0.0313301	8.00582e-07	1,2	1:01	0.00177989
ARSI	ENSG00000183876	rs78920739	5	150574830	T	C	-0.270449	0.0532511	4.56603e-07	1,2	1:01	0.00114742
ART1	ENSG00000129744	rs12295405	11	3676135	C	T	-0.193416	0.023878	1.66296e-15	1,2	1:01	1.29277e-11
ART3	ENSG00000156219	rs60017148	4	77074431	C	G	0.171195	0.0379045	7.07162e-06	1,2	1:01	0.0123353
ARTN	ENSG00000117407	rs12726706	1	44399942	A	G	-0.366151	0.0392817	7.71967e-20	1,2	1:01	3.71632e-16
ARV1	ENSG00000173409	rs6688603	1	231083389	C	G	0.14284	0.0250163	1.50795e-08	1,2	1:01	4.41787e-05
ARVCF	ENSG00000099889	rs68091552	22	19995514	C	CAG	-0.15142	0.0266578	1.78484e-08	1,2	1:01	5.64248e-05
AS3MT	ENSG00000214435	rs943037	10	104835919	T	C	0.273447	0.0546737	7.25064e-07	2	3:03	NA
AS3MT	ENSG00000214435	rs4917986	10	104630181	C	T	-0.363158	0.0476876	8.82686e-14	2	2:03	NA
AS3MT	ENSG00000214435	rs11191424	10	104625886	A	G	-0.720803	0.0343572	9.70196e-76	2	1:03	2.15961e-71
ASAH1	ENSG00000104763	rs7460890	8	17929698	T	G	0.292715	0.0251641	2.39706e-29	1,2	1:01	4.13937e-25
ASAH2	ENSG00000188611	rs4537711	10	52545384	A	G	-0.294997	0.061182	1.65707e-06	1,2	4:04	NA
ASAH2	ENSG00000188611	rs10994504	10	52557298	C	T	-0.409779	0.0577846	2.58722e-12	1,2	3:04	NA
ASAH2	ENSG00000188611	rs1133222	10	52516665	T	C	0.748083	0.051302	1.28547e-43	1,2	1:04	1.69519e-39
ASAH2	ENSG00000188611	rs7079172	10	52478264	C	A	0.624099	0.0645772	3.85544e-21	1,2	2:04	NA
ASAH2B	ENSG00000204147	rs12253936	10	52487706	T	C	-0.18715	0.0288604	1.42589e-10	1,2	2:03	NA
ASAH2B	ENSG00000204147	rs1133222	10	52516665	T	C	-0.229171	0.0397031	1.05824e-08	1,2	3:03	NA
ASAH2B	ENSG00000204147	rs7476439	10	52523616	T	C	-0.66729	0.0450509	7.91918e-45	1,2	1:03	1.19805e-40
ASAP1	ENSG00000153317	rs76399697	8	131413212	C	T	0.16233	0.0237366	1.42225e-11	1,2	1:01	5.03334e-08
ASAP2	ENSG00000151693	rs3811594	2	9528801	C	T	0.220588	0.0464542	2.36252e-06	1,2	1:01	0.00510504
ASAP3	ENSG00000088280	rs7554117	1	23794782	C	G	0.467605	0.0268898	4.70645e-59	1,2	1:02	9.48181e-55
ASAP3	ENSG00000088280	rs75669779	1	23784302	A	G	-0.424691	0.0614714	8.92145e-12	1,2	2:02	NA
ASB1	ENSG00000065802	rs11676139	2	239308830	A	G	0.342493	0.0333986	1.76412e-23	1,2	1:02	1.63379e-19
ASB1	ENSG00000065802	rs494819	2	239324624	C	T	-0.164355	0.0324381	4.85773e-07	1,2	2:02	NA
ASB10	ENSG00000146926	rs310597	7	150873046	G	A	0.0787913	0.016488	2.0409e-06	1,2	1:01	0.00521963
ASB13	ENSG00000196372	rs3814200	10	5709151	T	A	-0.176618	0.0394584	8.51784e-06	1,2	1:01	0.0257209
ASB14	ENSG00000239388	rs62251989	3	57255931	T	C	0.15832	0.0206213	3.99688e-14	1,2	1:01	1.33551e-10
ASB15	ENSG00000146809	rs34548545	7	123236222	T	TG	-0.0875698	0.0190149	4.67627e-06	1,2	3:03	NA
ASB15	ENSG00000146809	rs6466879	7	123276197	A	G	-0.124715	0.0185118	2.79211e-11	1,2	1:03	6.84223e-08
ASB15	ENSG00000146809	rs76722232	7	123301391	A	T	-0.448503	0.0596111	1.22901e-13	1,2	2:03	NA
ASB16	ENSG00000161664	rs7216294	17	42251095	C	T	0.327383	0.0215916	1.05837e-46	1,2	1:01	1.20423e-42
ASB16-AS1	ENSG00000267080	rs547876327	17	42316263	A	G	0.383281	0.0715688	1.0692e-07	1,2	1:01	0.000180981
ASB18	ENSG00000182177	rs10559415	2	237145426	T	TGA	0.145512	0.0236913	1.19341e-09	1,2	1:01	3.51853e-06
ASB3	ENSG00000115239	rs17045203	2	53994820	T	C	-0.396261	0.0655347	2.11865e-09	1,2	1:01	7.07787e-06
ASB5	ENSG00000164122	rs7687576	4	177175751	T	C	0.168834	0.0368898	5.34503e-06	1,2	1:01	0.0108551
ASB8	ENSG00000177981	rs12310813	12	48542415	G	A	0.316945	0.0335469	2.56836e-20	1,2	1:01	1.46696e-16
ASCC2	ENSG00000100325	rs73392899	22	30201381	T	C	0.547548	0.0436663	1.68458e-33	1,2	1:02	1.57734e-29
ASCC2	ENSG00000100325	rs5763753	22	30466718	G	C	-0.166235	0.0262036	3.45194e-10	1,2	2:02	NA
ASCC3	ENSG00000112249	rs35211272	6	101328496	CA	C	-0.563562	0.0520451	7.42478e-26	1,2	1:01	5.1825e-22
ASCL1	ENSG00000139352	rs10745938	12	102689256	A	G	-0.287006	0.0489144	6.90131e-09	2	1:01	1.73628e-05
ASCL5	ENSG00000232237	rs10571735	1	201096101	A	AGCCCT	-0.444471	0.0415595	2.72063e-25	1,2	1:02	2.38715e-21
ASCL5	ENSG00000232237	rs10753889	1	201092550	A	G	-0.230625	0.0456569	5.25701e-07	1,2	2:02	NA
ASGR2	ENSG00000161944	rs2289645	17	7017958	G	A	0.255257	0.0398828	2.42682e-10	1,2	1:01	9.97141e-07
ASH2L	ENSG00000129691	rs75041088	8	37994470	A	T	0.745219	0.080273	1.06788e-19	1,2	1:01	4.65692e-16
ASH2LP3	ENSG00000225724	rs28709161	22	22646562	C	T	0.216393	0.0437256	8.81632e-07	1,2	1:01	0.00236677
ASIC1	ENSG00000110881	rs10875995	12	50462138	C	T	-0.280973	0.0369924	7.28692e-14	1,2	1:01	1.86673e-10
ASIC3	ENSG00000213199	rs4148850	7	150738624	G	A	0.132182	0.0284037	3.71909e-06	1,2	1:01	0.00942062
ASIC4	ENSG00000072182	rs17471191	2	220363165	G	A	1.05071	0.113648	1.48461e-19	1,2	1:01	6.73232e-16
ASIP	ENSG00000101440	rs144230971	20	32978475	T	C	0.674361	0.14986	7.99062e-06	2	1:01	0.007064
ASLP1	ENSG00000244723	rs36083600	22	23996702	G	A	-0.282907	0.0404897	5.25107e-12	1,2	1:01	2.20602e-08
ASNS	ENSG00000070669	rs11977507	7	97583683	A	C	0.278192	0.0540752	3.25425e-07	1,2	2:02	NA
ASNS	ENSG00000070669	rs6972495	7	97587305	C	T	-0.243683	0.0453988	1.0018e-07	1,2	1:02	0.000241995
ASNSD1	ENSG00000138381	rs5743061	2	190694266	T	G	-0.189619	0.025077	9.32746e-14	1,2	1:01	2.83511e-10
ASPG	ENSG00000166183	rs7158804	14	104600428	G	T	0.366663	0.0697075	1.77738e-07	1,2	1:01	0.000473788
ASPH	ENSG00000198363	rs72666336	8	63043289	A	G	-0.217363	0.0458765	2.48521e-06	1,2	1:01	0.00417603
ASPSCR1	ENSG00000169696	rs36023555	17	79915629	G	A	-0.141327	0.0243515	8.82432e-09	1,2	1:02	3.12657e-05
ASPSCR1	ENSG00000169696	rs55671960	17	79936986	C	T	-0.131404	0.0279022	2.85155e-06	1,2	2:02	NA
ASRGL1	ENSG00000162174	rs2509972	11	62183240	G	A	-0.169721	0.0268042	3.72257e-10	1,2	2:02	NA
ASRGL1	ENSG00000162174	rs2246920	11	62104937	G	T	-0.584739	0.0362264	5.23535e-52	1,2	1:02	8.40884e-48
ASTE1	ENSG00000034533	rs7641006	3	130734061	T	C	-0.446942	0.0394814	5.70947e-28	1,2	1:01	4.30702e-24
ASTN2	ENSG00000148219	rs6478237	9	119192516	C	A	0.156982	0.0344766	5.96207e-06	1,2	1:01	0.0106107
ATAD3A	ENSG00000197785	rs111923050	1	1434719	C	T	-0.254167	0.0412925	1.10094e-09	1,2	1:01	4.10129e-06
ATAD3B	ENSG00000160072	rs78710859	1	1379499	T	C	-0.478277	0.0612713	1.55703e-14	1,2	1:05	8.39597e-11
ATAD3B	ENSG00000160072	rs12032637	1	1465382	G	A	-0.647078	0.0569724	4.04115e-28	1,2	4:05	NA
ATAD3B	ENSG00000160072	rs75035967	1	1433121	C	CTG	0.378645	0.0662693	1.47884e-08	1,2	5:05	NA
ATAD3B	ENSG00000160072	rs1240725	1	1403428	G	A	0.296695	0.0445407	4.59408e-11	1,2	3:05	NA
ATAD3B	ENSG00000160072	rs3128343	1	1469599	C	G	0.179634	0.0243702	3.68118e-13	1,2	2:05	NA
ATAD3C	ENSG00000215915	rs819976	1	1421531	A	C	0.243131	0.0507717	1.94458e-06	1,2	2:02	NA
ATAD3C	ENSG00000215915	.	1	1371325	CCGGGCGGGGGCG	C	-0.287094	0.0528613	7.10807e-08	1,2	1:02	0.000215249
ATAD5	ENSG00000176208	rs9916703	17	29195611	T	C	0.319384	0.0554487	1.13309e-08	1,2	1:01	2.15532e-05
ATAT1	ENSG00000137343	rs2245507	6	30432308	A	G	-0.138381	0.027511	5.85493e-07	1,2	1:01	0.00414581
ATE1	ENSG00000107669	rs7074344	10	123671070	G	A	0.619071	0.0399059	1.41855e-48	1,2	1:02	3.10781e-44
ATE1	ENSG00000107669	rs10887024	10	123688152	T	A	0.114348	0.0235635	1.42147e-06	1,2	2:02	NA
ATE1-AS1	ENSG00000226864	rs10887024	10	123688152	T	A	-0.840725	0.0377027	4.88542e-89	1,2	1:01	3.04615e-84
ATF1	ENSG00000123268	rs7306677	12	51205763	T	C	0.375761	0.0327389	1.17445e-28	1,2	1:02	7.27265e-25
ATF1	ENSG00000123268	rs35193407	12	51197032	C	CAA	0.155291	0.0343254	6.82948e-06	1,2	2:02	NA
ATF4	ENSG00000128272	rs710192	22	39913420	T	C	0.504926	0.0296154	4.04144e-57	1,2	1:01	6.67822e-53
ATF5	ENSG00000169136	rs8101363	19	50418397	A	G	-0.316507	0.0288829	2.09934e-26	1,2	1:02	2.27359e-22
ATF5	ENSG00000169136	rs76858107	19	50432789	C	G	0.555725	0.0573895	3.22689e-21	1,2	2:02	NA
ATF6	ENSG00000118217	rs9482	1	161928327	G	A	-0.138562	0.0263204	1.73653e-07	1,2	1:01	0.000419661
ATF6B	ENSG00000213676	rs8111	6	32083175	T	C	0.336325	0.0213451	6.61408e-50	1,2	1:01	4.30382e-45
ATF7	ENSG00000170653	rs55662012	12	54077862	T	C	-0.181896	0.040535	8.08651e-06	1,2	1:01	0.0139152
ATF7IP2	ENSG00000166669	rs34047826	16	10480214	G	A	-0.369376	0.0473999	1.70357e-14	1,2	1:01	9.93013e-11
ATG10	ENSG00000152348	rs11747552	5	81378792	T	C	-0.611539	0.0392827	7.20768e-49	1,2	2:02	NA
ATG10	ENSG00000152348	rs145230108	5	81281364	A	ACT	0.533701	0.0283077	1.19138e-67	1,2	1:02	3.4738e-63
ATG101	ENSG00000123395	rs10747626	12	52460424	A	G	-0.16643	0.0288836	1.11942e-08	1,2	1:01	3.36349e-05
ATG12	ENSG00000145782	rs152398	5	115180416	A	G	-0.167379	0.0236842	3.04945e-12	1,2	2:02	NA
ATG12	ENSG00000145782	rs147706083	5	115176192	T	A	1.02339	0.0674642	9.93925e-47	1,2	1:02	2.01144e-42
ATG14	ENSG00000126775	rs113146592	14	55733857	A	G	-0.192147	0.040432	2.31897e-06	1,2	1:01	0.00412282
ATG16L1	ENSG00000085978	rs7594365	2	234196602	A	G	-0.420315	0.0478901	7.64639e-18	1,2	1:02	4.74695e-14
ATG16L1	ENSG00000085978	rs7559194	2	234206799	A	G	-0.102251	0.0215631	2.43884e-06	1,2	2:02	NA
ATG16L2	ENSG00000168010	rs3862794	11	72538600	C	T	-0.122108	0.0250511	1.27777e-06	1,2	2:02	NA
ATG16L2	ENSG00000168010	rs7936074	11	72542687	C	T	0.466966	0.0878907	1.34208e-07	1,2	1:02	0.000247786
ATG2B	ENSG00000066739	rs67516233	14	96767654	G	GCTACAGAA	0.122786	0.0258547	2.35573e-06	1,2	1:01	0.00598279
ATG4B	ENSG00000168397	rs200279085	2	242612872	CGCT	C	-0.170435	0.0229428	2.42652e-13	1,2	1:01	9.20843e-10
ATG4D	ENSG00000130734	rs1109376	19	10914829	A	G	-0.103686	0.0232784	9.41548e-06	1,2	1:01	0.0189131
ATG5	ENSG00000057663	rs524428	6	106729588	C	T	0.166166	0.0219437	8.61822e-14	1,2	1:01	4.1976e-10
ATG7	ENSG00000197548	rs9818393	3	11509668	T	C	0.482129	0.0299942	1.22982e-51	1,2	1:02	2.9367e-47
ATG7	ENSG00000197548	rs11709920	3	11261357	T	C	-0.338799	0.0433468	1.43544e-14	1,2	2:02	NA
ATG9A	ENSG00000198925	rs10164761	2	220066209	T	C	0.115113	0.0234094	1.03191e-06	1,2	1:01	0.00166929
ATIC	ENSG00000138363	rs17448050	2	216203035	A	G	-0.381477	0.0819856	3.73604e-06	1,2	5:05	NA
ATIC	ENSG00000138363	rs11550205	2	216176843	T	C	-0.741396	0.0722833	1.75815e-23	1,2	3:05	NA
ATIC	ENSG00000138363	rs7594345	2	216179251	T	C	0.487043	0.0298899	8.05071e-53	1,2	1:05	1.57126e-48
ATIC	ENSG00000138363	rs57885314	2	216147137	A	G	-0.372369	0.0617134	2.29275e-09	1,2	4:05	NA
ATIC	ENSG00000138363	rs28366034	2	216176780	T	C	0.774609	0.0601409	4.21873e-35	1,2	2:05	NA
ATL2	ENSG00000119787	rs7582463	2	38738368	G	A	-0.283233	0.0229825	1.69841e-32	1,2	1:01	2.03865e-28
ATM	ENSG00000149311	rs10715963	11	108352453	C	CA	-0.11144	0.019496	1.45596e-08	1,2	1:01	3.19199e-05
ATMIN	ENSG00000166454	rs13185	16	81079641	A	G	-0.428351	0.0562278	6.19635e-14	1,2	2:03	NA
ATMIN	ENSG00000166454	rs78707250	16	81080362	A	G	0.808455	0.0696292	3.03608e-29	1,2	1:03	5.2075e-25
ATMIN	ENSG00000166454	rs28448885	16	80981423	A	G	-0.382913	0.0716013	1.11457e-07	1,2	3:03	NA
ATN1	ENSG00000111676	rs7310161	12	7057134	T	A	-0.0604798	0.0131687	4.95979e-06	1,2	1:01	0.0113541
ATOX1	ENSG00000177556	rs2915873	5	151156658	A	G	-0.183805	0.0292506	5.01013e-10	1,2	1:01	1.33521e-06
ATP10D	ENSG00000145246	rs6447562	4	47503926	T	C	-0.166464	0.0286422	8.41583e-09	1,2	2:02	NA
ATP10D	ENSG00000145246	rs6832417	4	47551927	A	G	0.308195	0.0304324	5.75884e-23	1,2	1:02	2.90023e-19
ATP11A	ENSG00000068650	rs413110	13	113413755	T	C	-0.16804	0.0317688	1.52073e-07	1,2	1:01	0.000456409
ATP11B	ENSG00000058063	rs686476	3	182587666	C	T	0.199216	0.0303848	9.00839e-11	1,2	1:02	2.37902e-07
ATP11B	ENSG00000058063	rs10222374	3	182511351	T	C	0.1427	0.0318011	8.09287e-06	1,2	2:02	NA
ATP13A1	ENSG00000105726	rs73004836	19	19083483	G	A	0.258222	0.0481522	1.02864e-07	1,2	1:01	0.000233104
ATP13A2	ENSG00000159363	rs9435671	1	17339939	C	T	-0.10345	0.0188913	5.55709e-08	1,2	1:01	0.000160141
ATP13A4	ENSG00000127249	rs12489198	3	193294307	T	G	-0.517596	0.0368967	8.54225e-41	1,2	1:01	1.50749e-36
ATP13A5-AS1	ENSG00000236508	rs10937578	3	193023255	T	C	0.293245	0.0238631	2.47326e-32	1,2	1:01	3.00653e-28
ATP1A1-AS1	ENSG00000203865	rs850610	1	116948712	A	G	-0.247711	0.0365373	2.10456e-11	1,2	1:01	6.41969e-08
ATP1A4	ENSG00000132681	rs11585375	1	160114343	G	A	-0.401318	0.0281331	5.37814e-42	1,2	2:02	NA
ATP1A4	ENSG00000132681	rs1063125	1	160098543	A	G	0.423742	0.034478	2.45796e-32	1,2	1:02	2.55254e-28
ATP1B1	ENSG00000143153	rs10919074	1	169103954	C	G	0.302919	0.0534155	1.87962e-08	1,2	1:01	4.82423e-05
ATP1B3	ENSG00000069849	rs9873028	3	141615989	A	G	0.163113	0.031449	2.61402e-07	1,2	1:01	0.000497064
ATP23	ENSG00000166896	rs2372309	12	58329820	A	G	-1.08132	0.0170378	NA	1,2	1:01	NA
ATP2A1-AS1	ENSG00000260442	rs62037367	16	28874547	G	C	-0.500937	0.0285238	4.5984e-60	1,2	1:01	7.3391e-56
ATP2A3	ENSG00000074370	rs7215084	17	3880148	T	C	0.146645	0.0286528	3.73172e-07	1,2	1:01	0.00122502
ATP5A1	ENSG00000152234	rs9955008	18	43658888	A	G	-0.111889	0.0161878	8.72006e-12	1,2	1:01	2.84775e-08
ATP5C1	ENSG00000165629	rs12770829	10	7842900	T	C	-0.377997	0.0251382	5.04525e-46	1,2	1:02	1.28929e-41
ATP5C1	ENSG00000165629	rs35232990	10	7859372	A	ATGTTCAAAGT	0.161669	0.024145	3.65561e-11	1,2	2:02	NA
ATP5D	ENSG00000099624	rs2074513	19	1242048	T	C	-0.128708	0.0227682	2.08039e-08	1,2	1:01	0.000109305
ATP5F1	ENSG00000116459	rs1264898	1	111992823	T	G	0.117746	0.0165253	2.04333e-12	1,2	1:01	7.73348e-09
ATP5G1	ENSG00000159199	rs28635466	17	46983820	A	G	-0.198165	0.0191359	6.81783e-24	1,2	1:01	3.77483e-20
ATP5G3	ENSG00000154518	rs2698545	2	175989548	A	G	-0.251046	0.0207918	2.40855e-31	1,2	1:01	1.87542e-27
ATP5H	ENSG00000167863	rs7219493	17	73044188	C	T	0.0996999	0.020627	1.5628e-06	1,2	2:02	NA
ATP5H	ENSG00000167863	rs12150430	17	73054919	A	G	-0.0874369	0.0160041	5.95983e-08	1,2	1:02	0.000175062
ATP5L	ENSG00000167283	rs75017819	11	118285789	G	A	0.218592	0.0279042	1.25578e-14	1,2	1:01	5.6378e-11
ATP5O	ENSG00000241837	rs62211898	21	35945149	T	G	-0.269249	0.0557703	1.60667e-06	1,2	2:02	NA
ATP5O	ENSG00000241837	rs2834291	21	35269767	C	T	0.129083	0.0176461	5.44249e-13	1,2	1:02	1.96556e-09
ATP5S	ENSG00000125375	rs11629450	14	50783521	A	G	-0.428764	0.0203369	2.57049e-81	1,2	1:02	9.89037e-77
ATP5S	ENSG00000125375	rs147507993	14	50620393	T	C	-0.468236	0.0748043	5.82663e-10	1,2	2:02	NA
ATP5SL	ENSG00000105341	rs878083	19	41897688	A	G	0.141725	0.0203932	6.7767e-12	1,2	2:02	NA
ATP5SL	ENSG00000105341	rs112381655	19	41903261	A	T	0.439515	0.0543187	1.78279e-15	1,2	1:02	7.02912e-12
ATP6AP1L	ENSG00000205464	rs35982772	5	81561172	C	CTG	0.162641	0.0283161	1.24396e-08	1,2	2:02	NA
ATP6AP1L	ENSG00000205464	rs6880209	5	81574182	T	C	0.925499	0.0249988	9.05011e-187	1,2	1:02	2.49764e-181
ATP6V0A2	ENSG00000185344	rs10744162	12	124243707	C	T	-0.170418	0.0189156	1.10096e-18	1,2	1:01	5.80392e-15
ATP6V0D1	ENSG00000159720	rs139456468	16	67368296	T	C	0.83152	0.120799	1.05651e-11	1,2	2:02	NA
ATP6V0D1	ENSG00000159720	rs79868332	16	67619516	C	T	-0.84939	0.0821388	7.87607e-24	1,2	1:02	2.88671e-20
ATP6V0E2	ENSG00000171130	rs10255120	7	149581444	A	G	0.215255	0.0397486	7.73914e-08	1,2	2:02	NA
ATP6V0E2	ENSG00000171130	rs4725838	7	149578949	T	C	0.138177	0.0198734	6.62989e-12	1,2	1:02	2.63116e-08
ATP6V0E2-AS1	ENSG00000204934	rs73474090	7	148712918	C	G	-0.556515	0.121008	4.81648e-06	1,2	2:02	NA
ATP6V0E2-AS1	ENSG00000204934	rs6976451	7	149582747	C	T	0.283948	0.0346149	7.52201e-16	1,2	1:02	3.93368e-12
ATP6V1C2	ENSG00000143882	rs6432141	2	10913170	G	A	0.289606	0.0397453	6.6553e-13	1,2	2:02	NA
ATP6V1C2	ENSG00000143882	rs113089818	2	10907677	A	G	-0.721025	0.0524482	2.26726e-39	1,2	1:02	4.14521e-35
ATP6V1E1	ENSG00000131100	rs5746448	22	18111556	C	A	-0.2549	0.0279577	4.42341e-19	1,2	1:01	3.20041e-15
ATP6V1E2	ENSG00000250565	rs59433516	2	46785584	C	T	-0.572724	0.0728365	1.01696e-14	1,2	3:06	NA
ATP6V1E2	ENSG00000250565	rs4953408	2	46886565	C	A	-0.135962	0.0265596	3.71739e-07	1,2	4:06	NA
ATP6V1E2	ENSG00000250565	rs68065995	2	46765807	G	T	0.518699	0.0308111	7.83332e-56	1,2	1:06	2.52968e-51
ATP6V1E2	ENSG00000250565	rs1348788	2	47016957	G	A	0.302098	0.0595863	4.78593e-07	1,2	5:06	NA
ATP6V1E2	ENSG00000250565	rs62134695	2	46729694	A	G	0.330582	0.0679891	1.35808e-06	1,2	6:06	NA
ATP6V1E2	ENSG00000250565	rs13020299	2	46758717	G	A	-0.296137	0.0319693	1.2964e-19	1,2	2:06	NA
ATP6V1G1	ENSG00000136888	rs10759725	9	117362293	C	A	0.196889	0.0394408	7.09763e-07	1,2	1:01	0.00173611
ATP7B	ENSG00000123191	rs28362532	13	52585881	G	A	-0.709277	0.0527475	6.99967e-38	1,2	1:01	7.79256e-34
ATP8A1	ENSG00000124406	rs1563848	4	42602091	A	G	0.121293	0.0200811	2.20662e-09	1,2	4:04	NA
ATP8A1	ENSG00000124406	rs73166571	4	42641958	T	C	0.472631	0.0322451	5.19982e-44	1,2	2:04	NA
ATP8A1	ENSG00000124406	rs6812482	4	42597824	G	T	-0.365753	0.0250791	1.25422e-43	1,2	1:04	1.88781e-39
ATP8A1	ENSG00000124406	rs17448575	4	42655699	T	A	-0.133446	0.0169803	1.0462e-14	1,2	3:04	NA
ATP8A2	ENSG00000132932	rs9512026	13	26587321	A	C	0.32317	0.0387786	2.69878e-16	1,2	1:01	1.44277e-12
ATP8B3	ENSG00000130270	rs10418560	19	1812204	A	G	0.427054	0.0396844	1.43272e-25	1,2	1:02	2.00228e-21
ATP8B3	ENSG00000130270	rs10596010	19	1808450	G	GACAC	0.35858	0.050274	1.94556e-12	1,2	2:02	NA
ATP8B4	ENSG00000104043	rs12905192	15	50210715	A	C	-0.208227	0.0399428	2.27506e-07	1,2	1:01	0.000404521
ATP8B5P	ENSG00000179766	rs60082118	9	35488640	G	T	0.338185	0.0450082	1.31846e-13	1,2	1:02	4.06764e-10
ATP8B5P	ENSG00000179766	rs58181830	9	35415769	T	G	-0.233127	0.041584	2.70693e-08	1,2	2:02	NA
ATP9A	ENSG00000054793	rs58464110	20	50378733	A	G	0.472568	0.0713341	5.82111e-11	1,2	3:05	NA
ATP9A	ENSG00000054793	rs6096573	20	50383679	T	C	-0.269883	0.0266611	6.09422e-23	1,2	2:05	NA
ATP9A	ENSG00000054793	rs241805	20	51379431	G	A	-0.142587	0.0317341	7.88202e-06	1,2	5:05	NA
ATP9A	ENSG00000054793	rs1205700	20	50329755	A	G	-0.160153	0.0280168	1.45733e-08	1,2	4:05	NA
ATP9A	ENSG00000054793	rs2151119	20	50366971	T	C	0.380764	0.0318516	8.82637e-31	1,2	1:05	9.57848e-27
ATP9B	ENSG00000166377	rs111357314	18	76859713	T	C	-0.377608	0.0508065	2.36887e-13	1,2	1:02	1.36488e-09
ATP9B	ENSG00000166377	rs766802	18	76908126	T	C	0.142186	0.031567	7.48391e-06	1,2	2:02	NA
ATPAF2	ENSG00000171953	rs9899355	17	17898243	T	C	0.177351	0.0253721	5.15635e-12	1,2	1:02	1.3749e-08
ATPAF2	ENSG00000171953	rs144199967	17	17928919	TC	T	-0.292465	0.0530209	4.46443e-08	1,2	2:02	NA
ATPIF1	ENSG00000130770	rs515437	1	28574043	A	T	0.158272	0.0230681	1.22591e-11	1,2	1:01	2.41997e-08
ATRAID	ENSG00000138085	rs62128745	2	27410609	A	G	0.322594	0.0281235	1.249e-28	1,2	1:01	6.66525e-25
ATRIP	ENSG00000164053	rs12497634	3	48487795	C	G	-0.32054	0.0334207	7.29388e-21	1,2	1:01	1.56805e-17
ATRN	ENSG00000088812	rs235590	20	3534340	A	G	0.164125	0.0366127	8.2611e-06	1,2	1:01	0.0201484
ATRNL1	ENSG00000107518	rs57236143	10	116842004	A	G	0.325651	0.0711644	5.36594e-06	1,2	4:04	NA
ATRNL1	ENSG00000107518	rs116895111	10	116734504	A	G	-0.453031	0.0781898	9.33943e-09	1,2	3:04	NA
ATRNL1	ENSG00000107518	rs1091214	10	116801264	T	A	0.755425	0.0330746	2.13086e-92	1,2	1:04	8.36608e-88
ATRNL1	ENSG00000107518	rs12779231	10	116760094	A	G	-0.238971	0.034871	1.29838e-11	1,2	2:04	NA
ATXN2L	ENSG00000168488	rs35725751	16	28845584	T	C	0.100512	0.0217506	4.33906e-06	1,2	1:01	0.00590686
ATXN3	ENSG00000066427	rs12434076	14	92542786	C	T	0.160997	0.0293137	5.08957e-08	1,2	1:02	0.000149837
ATXN3	ENSG00000066427	rs8019051	14	92519504	A	G	-0.11185	0.0249595	8.31926e-06	1,2	2:02	NA
ATXN7L1	ENSG00000146776	rs10278160	7	105506276	A	C	-0.225457	0.0455264	8.67006e-07	1,2	1:01	0.00202573
AUH	ENSG00000148090	rs77874154	9	93950732	G	A	-0.216632	0.0442583	1.1549e-06	1,2	1:01	0.00256993
AURKA	ENSG00000087586	rs6014711	20	54961073	G	A	-0.235763	0.0402128	6.26149e-09	1,2	2:02	NA
AURKA	ENSG00000087586	rs2273535	20	54961541	T	A	0.46407	0.0350524	7.40571e-37	1,2	1:02	1.16157e-32
AURKAIP1	ENSG00000175756	rs112533928	1	1310181	G	A	-0.323817	0.030212	2.17295e-25	1,2	1:02	1.95572e-21
AURKAIP1	ENSG00000175756	rs111754459	1	928416	A	G	0.0889183	0.0183117	1.40016e-06	1,2	2:02	NA
AURKC	ENSG00000105146	rs35368908	19	57718057	C	CT	0.184639	0.0405508	5.96407e-06	1,2	2:02	NA
AURKC	ENSG00000105146	rs12460654	19	57741441	C	G	0.560675	0.0384915	1.49394e-43	1,2	1:02	2.59796e-39
AVEN	ENSG00000169857	rs2702282	15	34316062	A	C	0.190567	0.0237913	3.31872e-15	1,2	1:01	2.0038e-11
AVL9	ENSG00000105778	rs13245904	7	32642075	C	T	0.107251	0.0216712	8.81304e-07	1,2	1:02	0.00186754
AVL9	ENSG00000105778	rs6958287	7	32815871	G	C	0.0989797	0.0208767	2.44837e-06	1,2	2:02	NA
AVPI1	ENSG00000119986	rs146491008	10	99568273	T	C	0.449356	0.100996	9.63221e-06	1,2	2:02	NA
AVPI1	ENSG00000119986	rs17553857	10	99447198	G	C	-0.502329	0.0727787	9.32621e-12	1,2	1:02	3.01022e-08
AXIN1	ENSG00000103126	rs11644631	16	392485	A	G	0.0894466	0.0184989	1.54877e-06	1,2	1:01	0.00383229
AXL	ENSG00000167601	rs11882467	19	41754217	T	G	0.141508	0.0240742	5.73111e-09	1,2	1:01	1.42563e-05
AZIN1	ENSG00000155096	rs10113728	8	104156874	T	C	-0.15074	0.0319661	2.76765e-06	1,2	1:01	0.00551109
AZIN1-AS1	ENSG00000253320	rs28594922	8	103901908	G	A	-0.468446	0.0336254	2.64797e-40	1,2	1:01	3.52743e-36
AZIN2	ENSG00000142920	rs664182	1	33592887	G	A	0.162257	0.0328459	9.21957e-07	1,2	1:01	0.00155244
B3GALNT1	ENSG00000169255	rs9851292	3	160801168	T	G	-0.187051	0.0363548	3.24413e-07	1,2	2:02	NA
B3GALNT1	ENSG00000169255	rs140097204	3	160629151	G	A	0.982161	0.107607	4.08015e-19	1,2	1:02	1.41912e-15
B3GALT1	ENSG00000172318	rs78380088	2	168606367	A	G	-0.677972	0.0410755	4.78516e-54	1,2	1:01	9.53977e-50
B3GALT4	ENSG00000235863	rs17215231	6	33239869	T	C	0.449337	0.0603404	2.13654e-13	1,2	1:02	2.28232e-09
B3GALT4	ENSG00000235863	rs407819	6	33223462	A	G	0.286826	0.045477	4.3424e-10	1,2	2:02	NA
B3GALT5	ENSG00000183778	rs8126860	21	40867633	T	C	-0.865207	0.0302731	2.20003e-130	1,2	1:01	3.17094e-125
B3GALT6	ENSG00000176022	rs112603604	1	1167090	C	CCCCCGGGAA	-0.339304	0.0360767	3.72843e-20	1,2	1:01	2.33752e-16
B3GAT1	ENSG00000109956	rs60337613	11	134264255	C	T	-0.440177	0.0566407	1.9973e-14	1,2	1:01	1.11666e-10
B3GAT2	ENSG00000112309	rs2504753	6	71581383	T	G	0.189389	0.0349437	7.55253e-08	1,2	1:01	0.000183696
B3GLCT	ENSG00000187676	rs7990108	13	31750778	C	G	0.253056	0.0310014	1.02632e-15	1,2	1:01	5.06528e-12
B3GNT7	ENSG00000156966	rs114140128	2	232370371	T	G	-0.48687	0.108812	8.58186e-06	1,2	1:01	0.0183977
B3GNT8	ENSG00000177191	rs60781668	19	41944842	T	A	-0.20327	0.0346551	6.16254e-09	1,2	1:01	1.46687e-05
B3GNT9	ENSG00000237172	rs12597510	16	67033680	A	G	0.201574	0.0318391	3.73873e-10	1,2	1:01	6.84374e-07
B3GNTL1	ENSG00000175711	rs573832115	17	80918383	GCA	G	0.138814	0.0273511	4.65322e-07	1,2	4:04	NA
B3GNTL1	ENSG00000175711	rs62073442	17	81007006	A	G	-0.385231	0.0484889	5.47955e-15	1,2	3:04	NA
B3GNTL1	ENSG00000175711	rs7406119	17	81006629	T	C	0.303203	0.0336332	1.06063e-18	1,2	2:04	NA
B3GNTL1	ENSG00000175711	rs57923322	17	81009636	G	T	-0.431761	0.0371177	2.46042e-29	1,2	1:04	1.76059e-25
B4GALNT1	ENSG00000135454	rs774899	12	58027081	T	C	-0.19215	0.0328472	6.75181e-09	1,2	1:01	1.16045e-05
B4GALNT3	ENSG00000139044	rs115153730	12	666343	G	C	0.539007	0.120962	9.33723e-06	1,2	1:01	0.015826
B4GALT1	ENSG00000086062	rs3837268	9	33133805	C	CA	0.194784	0.0261263	2.00627e-13	1,2	2:02	NA
B4GALT1	ENSG00000086062	rs10217267	9	33146528	C	T	0.515634	0.0238929	1.89977e-84	1,2	1:02	8.69337e-80
B4GALT1-AS1	ENSG00000233554	rs10217267	9	33146528	C	T	0.143225	0.0309066	4.08055e-06	1,2	1:01	0.00788301
B4GALT4	ENSG00000121578	rs1584399	3	118967506	G	A	-0.245918	0.033854	7.7917e-13	1,2	1:02	2.52587e-09
B4GALT4	ENSG00000121578	rs13066681	3	118959479	C	G	0.345312	0.0660903	2.14018e-07	1,2	2:02	NA
B4GALT5	ENSG00000158470	rs6012717	20	48319665	T	G	-0.168156	0.0287057	6.43996e-09	1,2	1:01	1.59496e-05
B4GALT6	ENSG00000118276	rs72639474	18	29264862	G	A	-0.261074	0.0449317	8.48331e-09	1,2	2:02	NA
B4GALT6	ENSG00000118276	rs145581407	18	29265177	T	G	-0.535664	0.0612887	1.03297e-17	1,2	1:02	4.71582e-14
B4GALT7	ENSG00000027847	rs138748014	5	177320143	G	A	-0.300678	0.0654627	4.95091e-06	1,2	2:02	NA
B4GALT7	ENSG00000027847	rs3965330	5	177049442	A	G	-0.28571	0.0211923	4.76181e-38	1,2	1:02	7.5176e-34
B4GAT1	ENSG00000174684	rs10896113	11	66117111	T	C	-0.196166	0.0299854	9.86816e-11	1,2	1:01	1.78562e-07
BAALC	ENSG00000164929	rs871517	8	104114501	T	A	0.196562	0.0437715	7.96849e-06	1,2	2:02	NA
BAALC	ENSG00000164929	rs1497451	8	104140028	C	T	-0.19275	0.0318532	2.06263e-09	1,2	1:02	5.39988e-06
BAAT	ENSG00000136881	rs963584	9	104159859	T	C	0.367875	0.0347782	8.46719e-25	1,2	2:04	NA
BAAT	ENSG00000136881	rs77007808	9	104045631	G	A	0.314198	0.0566	3.67986e-08	1,2	4:04	NA
BAAT	ENSG00000136881	rs368157159	9	104158115	T	TAGAGAAGAGG	-0.499712	0.0609868	8.12322e-16	1,2	3:04	NA
BAAT	ENSG00000136881	rs10989487	9	104155471	T	C	1.07357	0.0465593	8.43916e-94	1,2	1:04	4.79335e-89
BABAM1	ENSG00000105393	rs73014408	19	17376221	T	C	0.209046	0.0236262	4.22809e-18	1,2	1:01	2.92875e-14
BACE2	ENSG00000182240	rs11316732	21	42539569	A	AC	0.167095	0.0283819	5.42817e-09	1,2	1:02	2.40708e-05
BACE2	ENSG00000182240	rs914187	21	42619749	C	T	-0.146284	0.0250675	7.33505e-09	1,2	2:02	NA
BACH1	ENSG00000156273	rs2832318	21	30807384	A	G	-0.0952043	0.0203246	3.21792e-06	1,2	1:02	0.00508133
BACH1	ENSG00000156273	rs111945941	21	29907511	A	G	-0.175512	0.0387706	6.73953e-06	1,2	2:02	NA
BAD	ENSG00000002330	rs147313518	11	64324868	G	C	0.260034	0.0564292	4.61234e-06	1,2	1:01	0.00629827
BAG5	ENSG00000166170	rs11628787	14	104323984	A	G	0.139913	0.0282477	8.63578e-07	1,2	2:02	NA
BAG5	ENSG00000166170	rs4906336	14	104033265	G	C	0.326206	0.0310849	1.85668e-24	1,2	1:02	1.43996e-20
BAG6	ENSG00000204463	rs2507959	6	31577048	C	T	0.323002	0.0423282	5.63471e-14	1,2	1:02	7.20874e-10
BAG6	ENSG00000204463	rs147567766	6	31704065	G	GTTC	0.205805	0.0390671	1.70482e-07	1,2	2:02	NA
BAHD1	ENSG00000140320	rs61627011	15	40744134	A	AT	-0.0940108	0.0193456	1.3742e-06	1,2	1:01	0.00219552
BAIAP2	ENSG00000175866	rs72634319	17	79031334	G	C	0.427084	0.0580694	4.10733e-13	1,2	1:01	2.10524e-09
BAIAP2L1	ENSG00000006453	rs55946416	7	97956758	A	G	0.340939	0.0368545	1.41346e-19	1,2	1:01	8.04282e-16
BAIAP2L2	ENSG00000128298	rs132957	22	38551166	G	A	-0.210267	0.0322056	1.0736e-10	1,2	1:01	3.35372e-07
BAIAP3	ENSG00000007516	rs3215518	16	1396788	T	TGCAGGTGGGGCCAGCGGG	0.278261	0.0275983	8.68946e-23	1,2	1:02	9.58893e-19
BAIAP3	ENSG00000007516	rs72779206	16	1382352	G	T	0.218028	0.0451565	1.60306e-06	1,2	2:02	NA
BAK1	ENSG00000030110	rs210143	6	33546930	C	T	-0.808971	0.0223568	2.36918e-181	1,2	1:01	1.39271e-175
BAK1P1	ENSG00000175730	rs111591398	20	31283670	T	C	-0.273299	0.0505655	8.19075e-08	1,2	1:01	0.000132652
BAMBI	ENSG00000095739	rs610820	10	28965645	T	A	-0.227585	0.0363432	5.72896e-10	1,2	1:01	2.06063e-06
BANF1	ENSG00000175334	rs502363	11	65775592	A	G	0.125812	0.025902	1.39006e-06	1,2	1:01	0.00169793
BARD1	ENSG00000138376	rs17489363	2	215674341	G	A	0.214389	0.0366654	6.8597e-09	1,2	2:02	NA
BARD1	ENSG00000138376	rs7563978	2	215611488	C	G	0.636346	0.0315886	1.72226e-75	1,2	1:02	6.02898e-71
BASP1	ENSG00000176788	rs5866246	5	17231119	A	AT	0.255223	0.0357364	1.82191e-12	1,2	1:01	7.39897e-09
BAZ1A	ENSG00000198604	rs112973730	14	35225820	T	C	0.244599	0.0321918	7.1418e-14	1,2	1:01	3.34375e-10
BBIP1	ENSG00000214413	rs141417375	10	112661005	T	C	0.645811	0.121323	1.27155e-07	1,2	1:01	0.000274837
BBOF1	ENSG00000119636	rs7152352	14	74611271	G	A	0.216041	0.0475828	6.33416e-06	1,2	2:02	NA
BBOF1	ENSG00000119636	rs2072294	14	74537724	G	A	0.412444	0.0599585	1.0902e-11	1,2	1:02	2.98534e-08
BBS1	ENSG00000174483	rs2444846	11	66266706	C	T	-0.198981	0.0316718	5.04783e-10	1,2	1:01	8.47191e-07
BBS10	ENSG00000179941	rs17115753	12	76219594	G	A	0.346912	0.0718689	1.61248e-06	1,2	1:01	0.00348466
BBS2	ENSG00000125124	rs9929724	16	56535613	C	A	-0.140007	0.0244276	1.33399e-08	1,2	2:02	NA
BBS2	ENSG00000125124	rs9940094	16	56506126	A	C	-0.661217	0.0307266	4.65711e-84	1,2	1:02	2.55434e-79
BBS4	ENSG00000140463	rs11637927	15	72978531	A	C	0.267107	0.0565615	2.67874e-06	1,2	1:01	0.00362872
BBS5	ENSG00000163093	rs16856991	2	170369409	T	A	-0.155353	0.0312855	8.10479e-07	1,2	1:01	0.0019147
BBS7	ENSG00000138686	rs11733882	4	122759991	A	G	0.234206	0.0308095	6.95851e-14	1,2	1:01	2.48524e-10
BBS9	ENSG00000122507	rs55847945	7	33201856	T	C	0.540194	0.0494326	2.80974e-26	1,2	1:01	2.04149e-22
BCAP29	ENSG00000075790	rs60714435	7	106682190	C	T	-0.282938	0.0606296	3.49712e-06	1,2	1:01	0.00622662
BCAR3	ENSG00000137936	rs76341245	1	94051012	C	T	0.481851	0.0406791	2.65474e-30	1,2	1:01	1.87228e-26
BCAS4	ENSG00000124243	rs79914561	20	49421771	T	C	0.546115	0.117599	3.89796e-06	1,2	1:02	0.00885006
BCAS4	ENSG00000124243	rs147067656	20	50045862	T	C	-0.624481	0.140217	9.4386e-06	1,2	2:02	NA
BCAT1	ENSG00000060982	rs2353482	12	24967033	A	G	0.148428	0.0300065	8.92137e-07	1,2	1:01	0.00219301
BCCIP	ENSG00000107949	rs10901446	10	127502347	G	T	0.119434	0.0199722	3.1479e-09	1,2	1:01	9.98986e-06
BCDIN3D	ENSG00000186666	rs4898533	12	50226003	G	C	-0.258571	0.0498941	2.67193e-07	1,2	1:01	0.000386306
BCDIN3D-AS1	ENSG00000258057	rs202007913	12	50780569	GT	G	-0.472473	0.0933271	4.96074e-07	1,2	1:01	0.000695922
BCHE	ENSG00000114200	rs13058994	3	165436253	C	G	-0.19003	0.0416253	5.63862e-06	1,2	1:01	0.00918404
BCKDHA	ENSG00000248098	rs284653	19	41928701	T	C	0.151954	0.0254305	3.23763e-09	1,2	1:01	7.87223e-06
BCL10	ENSG00000142867	rs9887811	1	85744370	A	G	-0.267537	0.0547915	1.22503e-06	1,2	1:01	0.00259222
BCL2	ENSG00000171791	rs9944895	18	60859974	G	C	0.124341	0.0237283	1.97331e-07	1,2	1:01	0.000434797
BCL2L13	ENSG00000099968	rs2587073	22	18168703	A	C	0.34951	0.0289003	1.98207e-31	1,2	1:02	2.55403e-27
BCL2L13	ENSG00000099968	rs5746469	22	18211983	C	T	-0.161417	0.0341579	2.63879e-06	1,2	2:02	NA
BCL2L15	ENSG00000188761	rs1746853	1	114383097	C	A	-0.242878	0.0416046	7.2391e-09	1,2	1:01	1.57501e-05
BCL6	ENSG00000113916	rs111346243	3	188011803	A	G	-0.235586	0.0491872	1.93589e-06	1,2	1:01	0.0051213
BCL7A	ENSG00000110987	rs7954584	12	122461566	A	G	0.560696	0.0264083	2.8088e-82	1,2	1:01	9.84666e-78
BCL7B	ENSG00000106635	rs62466288	7	72986651	T	C	-0.21001	0.0344885	1.64013e-09	1,2	1:01	2.99922e-06
BCO2	ENSG00000197580	rs10891339	11	112070174	A	G	-0.405048	0.0278046	1.46753e-43	1,2	1:02	1.36982e-39
BCO2	ENSG00000197580	rs61899684	11	112056673	C	T	0.501008	0.0352348	9.2369e-42	1,2	2:02	NA
BCR	ENSG00000186716	rs3788357	22	23527777	A	G	-0.263595	0.0265652	3.8068e-22	1,2	1:05	3.53525e-18
BCR	ENSG00000186716	rs1010609	22	23574494	G	A	-0.180725	0.0252888	1.7746e-12	1,2	3:05	NA
BCR	ENSG00000186716	rs3788359	22	23617557	A	G	0.165959	0.0338362	1.1001e-06	1,2	4:05	NA
BCR	ENSG00000186716	rs5760175	22	24399655	G	T	-0.11873	0.0260679	5.93054e-06	1,2	5:05	NA
BCR	ENSG00000186716	rs180805	22	23654993	G	A	-0.201181	0.0252674	4.81562e-15	1,2	2:05	NA
BDH2	ENSG00000164039	rs142714571	4	104113948	G	GGAAGACAT	0.27796	0.0326528	6.54707e-17	1,2	3:03	NA
BDH2	ENSG00000164039	rs6830624	4	104020422	C	T	0.422058	0.0385912	2.61372e-26	1,2	2:03	NA
BDH2	ENSG00000164039	rs17215785	4	104022540	C	T	0.470672	0.0448127	1.71318e-24	1,2	1:03	8.77964e-21
BDNF-AS	ENSG00000245573	rs73434317	11	26598705	C	T	-0.502718	0.105084	1.99005e-06	1,2	1:02	0.00301248
BDNF-AS	ENSG00000245573	rs79818697	11	27366803	A	C	-0.292013	0.0625369	3.452e-06	1,2	2:02	NA
BEGAIN	ENSG00000183092	rs8012970	14	101168491	C	T	-0.17805	0.0379901	3.18081e-06	1,2	3:04	NA
BEGAIN	ENSG00000183092	rs34946754	14	100938205	G	A	0.559131	0.073954	9.43932e-14	1,2	1:04	4.78186e-10
BEGAIN	ENSG00000183092	rs12893951	14	101005215	C	T	-0.340479	0.0374918	6.05786e-19	1,2	2:04	NA
BEGAIN	ENSG00000183092	rs34184867	14	100794159	G	C	-0.172683	0.0369643	3.41837e-06	1,2	4:04	NA
BEND3P1	ENSG00000231345	rs4935734	10	52358285	A	G	-0.323441	0.0452511	2.27892e-12	2	2:02	NA
BEND3P1	ENSG00000231345	rs138313751	10	52419989	A	C	1.30027	0.0944308	3.1039e-38	2	1:02	3.82356e-34
BEND3P3	ENSG00000278616	rs138621433	10	81523267	A	G	-0.444377	0.0506075	1.29986e-17	2	1:01	9.04716e-14
BEND5	ENSG00000162373	rs36043881	1	49246883	C	CAG	-0.544083	0.0473473	1.01199e-28	1,2	1:01	5.74388e-25
BEND6	ENSG00000151917	rs12175661	6	56888507	A	G	-0.427228	0.0684336	6.44979e-10	1,2	2:02	NA
BEND6	ENSG00000151917	rs34009699	6	56871847	A	G	-0.870926	0.0458833	2.0446e-68	1,2	1:02	4.02141e-64
BEND7	ENSG00000165626	rs10752308	10	13558641	A	G	0.185647	0.0224541	4.52683e-16	1,2	1:01	3.28713e-12
BEST1	ENSG00000167995	rs654226	11	61632298	C	G	0.176989	0.0397912	9.68663e-06	1,2	1:01	0.015375
BEST3	ENSG00000127325	rs775430	12	70092210	C	T	-0.564303	0.0323929	3.01865e-59	1,2	1:01	7.94824e-55
BET1	ENSG00000105829	rs13245341	7	93654374	A	C	0.206938	0.0247496	2.17218e-16	1,2	1:01	8.61414e-13
BET1L	ENSG00000177951	rs12226698	11	213740	T	C	0.538441	0.0749519	1.3659e-12	1,2	1:03	4.02829e-09
BET1L	ENSG00000177951	rs71487219	11	207400	G	A	0.29885	0.0372102	2.82977e-15	1,2	2:03	NA
BET1L	ENSG00000177951	rs556691696	11	207359	CGGCCACAGCCGCCTCAGACGT	C	-0.226463	0.0396697	1.51984e-08	1,2	3:03	NA
BET1P1	ENSG00000241134	rs9657898	7	150438161	G	T	-0.619207	0.0455391	1.96609e-37	2	1:01	3.04662e-33
BFAR	ENSG00000103429	rs186114556	16	14777953	T	C	-0.304356	0.0627381	1.43178e-06	1,2	1:01	0.00247976
BGLAP	ENSG00000242252	rs148238530	1	156332539	TA	T	-0.154328	0.0282346	5.87514e-08	1,2	1:01	9.71233e-05
BHLHE40	ENSG00000134107	rs9842792	3	5038276	T	A	-0.217873	0.0330868	7.49522e-11	1,2	1:01	3.88931e-07
BHLHE40-AS1	ENSG00000235831	rs9829093	3	4944419	G	C	0.171013	0.0326373	1.97767e-07	1,2	1:01	0.000742964
BHMT	ENSG00000145692	rs2461248	5	78400431	T	A	0.433549	0.0395077	1.79054e-26	1,2	1:01	1.38439e-22
BHMT2	ENSG00000132840	rs485851	5	78367464	G	C	0.447586	0.0383497	1.62068e-29	1,2	1:02	1.38654e-25
BHMT2	ENSG00000132840	rs6453429	5	78371861	C	T	0.373734	0.0509858	4.89451e-13	1,2	2:02	NA
BICC1	ENSG00000122870	rs77007848	10	60528452	C	CA	-0.186358	0.0366229	4.34554e-07	1,2	2:03	NA
BICC1	ENSG00000122870	rs11812506	10	59755590	T	C	0.386579	0.0836851	4.37562e-06	1,2	3:03	NA
BICC1	ENSG00000122870	rs10826206	10	60384547	A	T	0.447667	0.031095	1.14915e-42	1,2	1:03	1.23917e-38
BICD1	ENSG00000151746	rs2652007	12	32244773	A	G	-0.157252	0.0281191	2.92286e-08	1,2	1:01	8.92282e-05
BID	ENSG00000015475	rs5746459	22	18171567	T	C	0.136029	0.0250141	6.83876e-08	1,2	1:01	0.000201591
BIN1	ENSG00000136717	rs6431220	2	127880449	G	A	-0.173567	0.0330843	1.91289e-07	1,2	2:02	NA
BIN1	ENSG00000136717	rs12466912	2	127808116	G	C	-0.395816	0.074326	1.25632e-07	1,2	1:02	0.000271748
BIN3	ENSG00000147439	rs1545837	8	22477807	C	T	0.151191	0.0216954	5.94607e-12	1,2	1:01	2.7791e-08
BIRC2	ENSG00000110330	rs79028911	11	102262449	C	T	0.29397	0.044115	4.50015e-11	1,2	1:01	1.43426e-07
BIRC3	ENSG00000023445	rs78569910	11	101471835	A	G	0.560381	0.116436	1.72886e-06	1,2	1:01	0.00346331
BISPR	ENSG00000282851	rs930058	19	17511492	C	G	0.344317	0.0428794	2.84992e-15	1,2	1:01	1.66362e-11
BIVM	ENSG00000134897	rs9518837	13	103433051	T	C	-0.114335	0.0208592	5.40241e-08	1,2	1:01	0.00014883
BLK	ENSG00000136573	rs111808227	8	11313145	GGTGT	G	-0.305378	0.0658489	5.45643e-06	1	1:01	0.0146409
BLOC1S1	ENSG00000135441	rs56108400	12	56213297	T	G	0.168355	0.0291104	9.9114e-09	1,2	1:01	2.03833e-05
BLOC1S3	ENSG00000189114	rs571269735	19	45682920	T	C	0.850756	0.0714907	1.49582e-30	1,2	1:01	1.72882e-26
BLVRA	ENSG00000106605	rs4720462	7	43870550	C	A	-0.155987	0.0325216	1.87296e-06	1,2	2:02	NA
BLVRA	ENSG00000106605	rs34884241	7	43618688	C	T	0.192887	0.0282383	1.50275e-11	1,2	1:02	3.98527e-08
BLVRB	ENSG00000090013	rs376112	19	40969800	G	A	-0.223644	0.0269601	3.6487e-16	1,2	1:01	1.82723e-12
BMP1	ENSG00000168487	rs11781361	8	22072032	G	C	0.121559	0.0267007	5.97961e-06	1,2	1:01	0.0151837
BMP2K	ENSG00000138756	rs3775518	4	79720870	T	C	-0.319962	0.0548601	7.47086e-09	1,2	1:01	1.4262e-05
BMP7	ENSG00000101144	rs6123685	20	55836040	A	G	0.220412	0.0466629	2.66486e-06	1,2	1:01	0.00813365
BMP8A	ENSG00000183682	rs79473113	1	40020020	A	C	-0.567984	0.0889158	2.62111e-10	1,2	1:01	7.6166e-07
BMPER	ENSG00000164619	rs73317068	7	33519742	C	A	0.324017	0.0719597	7.53391e-06	1,2	1:01	0.0136587
BMPR1A	ENSG00000107779	rs10788530	10	88628366	G	A	-0.210471	0.0227953	1.64742e-19	1,2	1:01	9.54136e-16
BMPR1B	ENSG00000138696	rs716191	4	95916919	T	G	0.264609	0.0297519	2.89254e-18	1,2	1:01	1.55131e-14
BMS1P1	ENSG00000204177	rs375973644	10	48192871	A	G	0.416084	0.0879656	2.58646e-06	1,2	7:07	NA
BMS1P1	ENSG00000204177	rs1468160964	10	48206026	G	A	0.527945	0.0711792	2.66096e-13	1,2	3:07	NA
BMS1P1	ENSG00000204177	rs7081950	10	48632198	T	G	-2.13022	0.107211	1.10744e-73	1,2	1:07	3.44163e-69
BMS1P1	ENSG00000204177	rs1466508208	10	48790050	T	C	-0.415781	0.0487117	5.50467e-17	1,2	5:07	NA
BMS1P1	ENSG00000204177	rs1156363315	10	48871194	A	T	-0.368799	0.0442176	2.59654e-16	1,2	4:07	NA
BMS1P1	ENSG00000204177	rs1428458168	10	48860393	C	G	1.05933	0.0660425	2.16184e-51	1,2	2:07	NA
BMS1P1	ENSG00000204177	rs147035533	10	49092393	G	A	0.587787	0.108131	6.94184e-08	1,2	6:07	NA
BMS1P10	ENSG00000237238	rs71497950	9	67337715	A	T	0.440513	0.037893	2.59907e-29	1,2	1:02	9.34193e-26
BMS1P10	ENSG00000237238	rs1271750068	9	69239262	C	G	-0.804203	0.112952	2.12262e-12	1,2	2:02	NA
BMS1P2	ENSG00000251079	rs3070844	10	48958632	CAT	C	-2.23528	0.113081	4.82486e-69	2	1:04	1.05802e-64
BMS1P2	ENSG00000251079	rs79454945	10	48329152	G	C	-0.473805	0.0775811	1.70634e-09	2	3:04	NA
BMS1P2	ENSG00000251079	rs1411017288	10	48244393	A	G	0.491267	0.104757	3.31034e-06	2	4:04	NA
BMS1P2	ENSG00000251079	rs1210877961	10	48246199	A	G	0.862027	0.116272	3.66321e-13	2	2:04	NA
BMS1P3	ENSG00000240089	rs1240369	10	88757435	T	C	0.183282	0.0403708	6.65099e-06	2	1:01	0.0120774
BMS1P4	ENSG00000242338	rs10683714	10	75494638	ACT	A	0.136481	0.0296226	4.62968e-06	1,2	1:01	0.00451488
BNC1	ENSG00000169594	rs67634629	15	83620774	C	T	-0.426234	0.0683048	6.55561e-10	1,2	1:01	1.51884e-06
BNC2	ENSG00000173068	rs10810656	9	16877758	T	C	-0.353478	0.040427	1.00014e-17	1,2	1:01	7.15238e-14
BNIP1	ENSG00000113734	rs72816142	5	172549449	T	C	-0.260198	0.0447057	8.01758e-09	1,2	1:02	2.61233e-05
BNIP1	ENSG00000113734	rs145027460	5	172551325	C	CCAAGGCGGGCAGATCACTTGAGGT	-0.142387	0.0285383	7.19706e-07	1,2	2:02	NA
BNIP2	ENSG00000140299	rs6151443	15	59980357	C	A	-0.189706	0.0334987	1.96528e-08	1,2	1:01	5.34663e-05
BNIPL	ENSG00000163141	rs6587552	1	151018861	G	A	-0.18418	0.0409777	7.82117e-06	1,2	1:01	0.00883133
BOC	ENSG00000144857	rs12485329	3	112973068	A	T	0.199063	0.0278324	1.69827e-12	1,2	2:02	NA
BOC	ENSG00000144857	rs73235151	3	112977548	C	A	-0.241135	0.0278458	1.99144e-17	1,2	1:02	9.46548e-14
BOK	ENSG00000176720	rs113845567	2	242491751	A	AC	0.666811	0.0640075	3.80177e-24	1,2	1:01	2.794e-20
BOLA2	ENSG00000183336	rs558473318	16	30321275	A	T	-0.481824	0.0914459	1.84312e-07	2	2:02	NA
BOLA2	ENSG00000183336	rs79379134	16	30292500	T	A	-0.508544	0.0313435	2.69816e-50	2	1:02	2.74378e-46
BOLA3	ENSG00000163170	rs6715731	2	74346404	T	G	0.103622	0.0209749	9.20756e-07	1,2	2:02	NA
BOLA3	ENSG00000163170	rs1667605	2	74374884	A	G	0.1662	0.0198079	1.72613e-16	1,2	1:02	6.08839e-13
BOLA3-AS1	ENSG00000225439	rs828887	2	74373044	A	G	0.21392	0.0332707	2.01527e-10	1,2	1:01	4.58954e-07
BORA	ENSG00000136122	rs4885011	13	73112291	A	G	-0.279154	0.0586319	2.22257e-06	1,2	1:01	0.00492144
BORCS5	ENSG00000165714	rs11054841	12	12509314	C	A	-0.151997	0.0240555	4.04242e-10	1,2	1:02	1.58449e-06
BORCS5	ENSG00000165714	rs10743989	12	12657705	G	A	-0.124356	0.0247957	6.31398e-07	1,2	2:02	NA
BORCS7	ENSG00000166275	rs9527	10	104623578	T	C	-0.227402	0.0221047	1.29906e-23	1,2	1:02	5.66221e-20
BORCS7	ENSG00000166275	rs11191399	10	104563504	C	T	-0.322097	0.0393563	8.71472e-16	1,2	2:02	NA
BORCS8	ENSG00000254901	rs11085255	19	19278340	A	G	0.142735	0.0221844	1.96062e-10	1,2	1:01	5.30707e-07
bP-2171C21.6	ENSG00000279720	rs79300020	21	9926317	A	G	-0.742107	0.0592961	2.16311e-33	1,2	1:01	8.7105e-30
bP-2189O9.2	ENSG00000278931	rs375127608	21	9652347	T	TA	-0.282376	0.058722	1.76368e-06	1,2	1:01	0.00124832
BPGM	ENSG00000172331	rs117137349	7	134310814	A	T	-0.331091	0.0737023	7.90889e-06	1,2	2:02	NA
BPGM	ENSG00000172331	rs4728332	7	134350833	T	C	0.151228	0.0220897	1.35622e-11	1,2	1:02	3.34815e-08
BPHL	ENSG00000137274	rs9328148	6	3235747	G	A	0.216171	0.0464195	3.66524e-06	1,2	3:03	NA
BPHL	ENSG00000137274	rs3799216	6	3150515	T	C	0.167311	0.0281134	3.73439e-09	1,2	2:03	NA
BPHL	ENSG00000137274	rs7765391	6	3138499	G	A	0.358384	0.0332633	1.27276e-25	1,2	1:03	1.28021e-21
BPI	ENSG00000101425	rs3746472	20	36932295	G	A	0.374937	0.0399507	4.44085e-20	1,2	1:01	2.13149e-16
BPTF	ENSG00000171634	rs62086042	17	65967443	T	C	0.129483	0.0243881	1.3686e-07	1,2	1:01	0.000371182
BRAT1	ENSG00000106009	rs61627394	7	2578181	T	C	0.397965	0.0479447	3.50517e-16	1,2	1:01	2.56868e-12
BRCA2	ENSG00000139618	rs9315132	13	32093710	T	C	-0.2475	0.0492293	5.9308e-07	1,2	1:01	0.00115777
BRD2	ENSG00000204256	rs579615	6	32957419	T	C	-0.118642	0.022809	2.41744e-07	1,2	1:01	0.00150132
BRD3	ENSG00000169925	rs11789898	9	136925663	T	G	-0.20329	0.0344201	4.86537e-09	1,2	1:02	2.29669e-05
BRD3	ENSG00000169925	rs58289869	9	136895363	T	C	0.224194	0.0474341	2.62842e-06	1,2	2:02	NA
BRD7	ENSG00000166164	rs72786281	16	50375003	C	G	-0.239115	0.0344971	7.64966e-12	1,2	1:01	2.71492e-08
BRD9P2	ENSG00000249908	rs116174721	5	769153	T	C	0.409414	0.06754	2.23099e-09	2	2:03	NA
BRD9P2	ENSG00000249908	rs1809933	5	766910	T	C	-0.550487	0.0589578	1.38387e-19	2	1:03	1.18142e-15
BRD9P2	ENSG00000249908	rs392698	5	770153	G	A	0.322501	0.0580665	4.00811e-08	2	3:03	NA
BRI3	ENSG00000164713	rs34830366	7	97899535	T	G	0.186293	0.0217119	3.79048e-17	1,2	1:02	1.94628e-13
BRI3	ENSG00000164713	rs13307956	7	97987917	T	C	-0.217694	0.043878	8.2855e-07	1,2	2:02	NA
BRICD5	ENSG00000182685	rs2539999	16	2266173	C	T	-0.178495	0.0286029	6.54555e-10	1,2	1:01	2.46736e-06
BRINP1	ENSG00000078725	rs7857834	9	122621100	C	T	0.177362	0.0364549	1.33613e-06	1,2	1:01	0.00243048
BRIP1	ENSG00000136492	rs12949659	17	59893497	C	T	0.285898	0.0496939	1.17808e-08	1,2	1:01	2.35715e-05
BRK1	ENSG00000254999	rs73014683	3	10418207	T	C	0.247137	0.0507821	1.32799e-06	1,2	2:03	NA
BRK1	ENSG00000254999	rs183395002	3	10163794	G	T	-0.462673	0.0376422	2.45423e-32	1,2	1:03	3.08915e-28
BRK1	ENSG00000254999	rs779901	3	10269958	T	C	0.137797	0.0303057	6.14468e-06	1,2	3:03	NA
BROX	ENSG00000162819	rs111986588	1	222857680	T	C	0.659837	0.0555896	2.05488e-30	1,2	1:01	1.66171e-26
BRWD1	ENSG00000185658	rs4818029	21	40731931	G	T	-0.132094	0.0170655	2.51764e-14	1,2	2:02	NA
BRWD1	ENSG00000185658	rs118102968	21	40685135	G	A	0.201947	0.0257785	1.25576e-14	1,2	1:02	7.01313e-11
BRWD1-AS2	ENSG00000255568	rs2836945	21	40596757	T	C	-0.353047	0.0369138	9.25311e-21	1,2	1:01	7.32819e-17
BSCL2	ENSG00000168000	rs148248716	11	62451457	T	C	0.628551	0.0747957	1.55365e-16	1,2	1:01	6.37553e-13
BSN-AS2	ENSG00000226913	rs4855859	3	49526300	T	C	-0.240915	0.0398827	2.19579e-09	1,2	1:01	2.35991e-06
BST2	ENSG00000130303	rs111617488	19	17516400	AGCTGAAAG	A	0.303433	0.0646219	3.0476e-06	1,2	1:01	0.00788948
BTBD1	ENSG00000064726	rs7179867	15	83817323	G	A	-0.429507	0.0443462	3.17164e-21	1,2	2:02	NA
BTBD1	ENSG00000064726	rs8031896	15	83688187	C	T	-0.269846	0.0265653	4.33765e-23	1,2	1:02	2.54539e-19
BTBD11	ENSG00000151136	rs4964212	12	107717430	G	T	-0.177169	0.0359981	1.01033e-06	1,2	1:01	0.0015952
BTBD16	ENSG00000138152	rs11200556	10	124093821	C	T	-0.229262	0.048333	2.42292e-06	1,2	3:03	NA
BTBD16	ENSG00000138152	rs4751880	10	124015462	C	A	-0.223171	0.0418576	1.21537e-07	1,2	2:03	NA
BTBD16	ENSG00000138152	rs4751885	10	124020305	T	G	0.691619	0.0404221	1.95148e-57	1,2	1:03	5.34034e-53
BTBD19	ENSG00000222009	rs111979805	1	45281403	GCTAA	G	-0.219064	0.0428693	3.88786e-07	1,2	1:01	0.000622243
BTBD2	ENSG00000133243	rs7253519	19	1986520	A	G	0.153998	0.0301329	3.87744e-07	1,2	2:02	NA
BTBD2	ENSG00000133243	rs146298100	19	2018080	G	A	-0.168492	0.0316136	1.22752e-07	1,2	1:02	0.000505541
BTBD3	ENSG00000132640	rs2257170	20	11866695	A	C	-0.303315	0.0283824	2.92329e-25	1,2	1:01	2.44527e-21
BTBD6	ENSG00000184887	rs8022081	14	105752981	C	T	-0.142843	0.0210271	1.92365e-11	1,2	1:01	7.19228e-08
BTBD7P1	ENSG00000203414	rs2095387	10	13183934	T	G	-0.320823	0.0480916	5.25455e-11	2	1:01	2.76581e-07
BTBD9	ENSG00000183826	rs10807190	6	38155404	C	G	0.323662	0.0296678	3.38522e-26	1,2	1:02	2.74663e-22
BTBD9	ENSG00000183826	rs77403835	6	38145171	A	G	0.320153	0.0486898	7.97779e-11	1,2	2:02	NA
BTC	ENSG00000174808	rs17000261	4	76033976	A	T	-0.31664	0.0584373	7.61225e-08	1,2	2:02	NA
BTC	ENSG00000174808	rs1349632	4	75722457	C	T	-0.338797	0.0387458	9.99001e-18	1,2	1:02	4.23633e-14
BTD	ENSG00000169814	rs73032008	3	15674508	T	A	-0.364974	0.0660843	4.29988e-08	1,2	1:02	0.000103014
BTD	ENSG00000169814	rs55921505	3	15715907	G	GT	0.238274	0.047626	6.71587e-07	1,2	2:02	NA
BTF3	ENSG00000145741	rs75146441	5	72774326	T	C	-0.698464	0.0524956	3.47685e-37	1,2	1:01	3.73821e-33
BTG1	ENSG00000133639	rs2640589	12	92514621	C	G	-0.128436	0.0249385	3.1602e-07	1,2	1:01	0.000705762
BTG3	ENSG00000154640	rs1494932	21	19024276	T	C	-0.17539	0.0261753	3.5382e-11	1,2	1:01	1.4406e-07
BTN2A1	ENSG00000112763	rs9467759	6	26464472	T	C	0.248162	0.0396924	6.09167e-10	1,2	1:01	1.23193e-06
BTN2A2	ENSG00000124508	rs7356982	6	26396500	G	A	0.304677	0.0434167	4.2776e-12	1,2	2:02	NA
BTN2A2	ENSG00000124508	rs113260247	6	26379413	AC	A	-0.604817	0.0454027	2.94285e-37	1,2	1:02	2.57928e-33
BTN2A3P	ENSG00000124549	rs1796522	6	26422260	A	G	-0.36847	0.0356458	8.17049e-24	1,2	1:02	3.93064e-20
BTN2A3P	ENSG00000124549	rs7771202	6	26279907	G	A	-0.173868	0.0373022	3.59249e-06	1,2	2:02	NA
BTN3A1	ENSG00000026950	rs12194095	6	26364520	T	C	0.33121	0.055005	2.46492e-09	1,2	2:03	NA
BTN3A1	ENSG00000026950	rs3799378	6	26404374	G	A	0.19789	0.0413136	1.9337e-06	1,2	3:03	NA
BTN3A1	ENSG00000026950	rs55957716	6	26409427	C	T	0.352734	0.0445556	6.75666e-15	1,2	1:03	2.09195e-11
BTN3A2	ENSG00000186470	rs35934643	6	26355094	A	G	-1.48444	0.054268	4.05614e-122	1,2	1:02	2.8559e-117
BTN3A2	ENSG00000186470	rs3734536	6	26365346	C	G	0.241292	0.0330503	6.02238e-13	1,2	2:02	NA
BTN3A3	ENSG00000111801	rs9358942	6	26457124	A	G	0.206964	0.0399531	2.7031e-07	1,2	1:01	0.000424984
BTNL3	ENSG00000168903	rs72494581	5	180430797	C	T	1.05176	0.035582	5.93701e-137	1,2	1:01	7.67641e-132
BTNL8	ENSG00000113303	rs72494581	5	180430797	C	T	-0.301554	0.0436187	8.64687e-12	1,2	1:02	3.17309e-08
BTNL8	ENSG00000113303	rs145515702	5	180352753	C	T	0.382678	0.0732815	2.17219e-07	1,2	2:02	NA
BTNL9	ENSG00000165810	rs1467	5	180485720	A	G	0.313239	0.0326908	7.91078e-21	1,2	1:01	4.97306e-17
BUD13P1	ENSG00000270689	rs10765710	11	94878253	A	G	0.216446	0.0349734	8.97422e-10	1,2	1:01	2.4611e-06
BVES	ENSG00000112276	rs17065795	6	105768025	T	C	0.438501	0.0591635	2.74405e-13	1,2	1:02	9.81615e-10
BVES	ENSG00000112276	rs57604249	6	105615706	A	G	0.235307	0.047232	7.46958e-07	1,2	2:02	NA
BVES-AS1	ENSG00000203808	rs17546638	6	105738261	T	C	-0.256995	0.0532371	1.60968e-06	1,2	1:01	0.0030859
BZW2	ENSG00000136261	rs697511	7	16700648	A	C	-0.122199	0.0169411	1.11052e-12	1,2	1:01	5.53923e-09
C10orf107	ENSG00000183346	rs140407515	10	63440807	GCATTATAGAATTTT	G	1.35135	0.0862606	6.15726e-40	1	1:02	7.1109e-36
C10orf107	ENSG00000183346	rs10740050	10	63486799	G	A	-0.390891	0.070805	7.83475e-08	1	2:02	NA
C10orf11	ENSG00000148655	rs6480815	10	78168310	C	T	-0.305314	0.0661544	4.46343e-06	1,2	2:02	NA
C10orf11	ENSG00000148655	rs4746391	10	78177534	C	A	0.335369	0.039758	1.21099e-16	1,2	1:02	3.91903e-13
C10orf111	ENSG00000176236	rs72774381	10	15127366	G	A	-1.52096	0.102528	6.02083e-45	1,2	1:03	1.20166e-40
C10orf111	ENSG00000176236	rs79251353	10	15194361	G	A	-0.666954	0.146436	5.92977e-06	1,2	2:03	NA
C10orf111	ENSG00000176236	rs11819275	10	15149165	T	C	0.274889	0.0611497	7.79925e-06	1,2	3:03	NA
C10orf128	ENSG00000204161	rs1004871	10	50499924	C	T	0.290156	0.0611015	2.35967e-06	1,2	1:01	0.00460611
C10orf25	ENSG00000165511	rs11239342	10	45547213	C	T	0.452895	0.0935703	1.51229e-06	1,2	2:02	NA
C10orf25	ENSG00000165511	rs56277921	10	45588460	A	C	-0.281128	0.0573323	1.1061e-06	1,2	1:02	0.00239895
C10orf67	ENSG00000179133	rs7900169	10	23683280	T	C	-0.264091	0.0585369	7.23551e-06	1,2	1:01	0.0110067
C10orf88	ENSG00000119965	rs1106056	10	124712961	G	A	-0.203723	0.0388441	1.92769e-07	1,2	1:01	0.000571469
C10orf90	ENSG00000154493	rs7915187	10	128349892	C	G	-0.322592	0.069211	3.59272e-06	1,2	1:01	0.00905747
C11orf1	ENSG00000137720	rs1940391	11	111776891	A	G	-0.243862	0.0327269	2.0622e-13	1,2	1:01	5.37051e-10
C11orf21	ENSG00000110665	rs74911255	11	2319621	C	A	-0.477346	0.072775	8.8501e-11	1,2	2:02	NA
C11orf21	ENSG00000110665	rs765530805	11	2321042	A	ATGCACACACATCCACGTCTGCACACGCATCCACGCC	-0.310243	0.034895	2.97668e-18	1,2	1:02	2.35662e-14
C11orf24	ENSG00000171067	rs2512618	11	68025197	A	G	-0.130696	0.0240246	6.76765e-08	1,2	1:02	0.00014941
C11orf24	ENSG00000171067	rs474742	11	68070095	A	G	0.124142	0.0268768	4.3853e-06	1,2	2:02	NA
C11orf49	ENSG00000149179	rs11039114	11	47185680	A	G	-0.180458	0.0384495	3.07989e-06	1,2	2:02	NA
C11orf49	ENSG00000149179	rs5791738	11	46788570	GCTTT	G	-0.363385	0.0502037	9.33844e-13	1,2	1:02	1.70375e-09
C11orf53	ENSG00000150750	rs5794735	11	111153732	A	AG	0.357942	0.0448261	4.00863e-15	1,2	1:01	1.24989e-11
C11orf54	ENSG00000182919	rs35488924	11	93486498	CA	C	-0.596212	0.0245931	1.32158e-101	1,2	1:01	6.8217e-97
C11orf58	ENSG00000110696	rs10766333	11	16638484	C	G	0.0923802	0.0181673	4.42276e-07	1,2	1:01	0.000727837
C11orf71	ENSG00000180425	rs591013	11	114287790	T	C	-0.331018	0.0477461	7.57637e-12	1,2	1:01	2.46705e-08
C11orf74	ENSG00000166352	rs150880575	11	36674780	C	T	0.373542	0.0562835	5.36012e-11	1,2	1:01	1.79908e-07
C11orf80	ENSG00000173715	rs56230646	11	66651299	A	G	-0.344498	0.0733462	3.02783e-06	1,2	1:01	0.00389887
C11orf91	ENSG00000205177	rs11585	11	33727705	A	G	0.380584	0.066461	1.3733e-08	1,2	2:02	NA
C11orf91	ENSG00000205177	rs2252927	11	33751052	G	A	-0.352847	0.038749	4.88802e-19	1,2	1:02	2.55502e-15
C12orf29	ENSG00000133641	rs10777087	12	88392665	T	C	0.865107	0.0390665	5.08481e-88	1,2	1:02	1.82761e-83
C12orf29	ENSG00000133641	rs2471518	12	88560880	G	A	0.260523	0.0423585	1.13459e-09	1,2	2:02	NA
C12orf4	ENSG00000047621	rs75367518	12	4588044	A	T	-0.352296	0.0507628	7.21972e-12	1,2	1:01	3.31325e-08
C12orf43	ENSG00000157895	rs2071190	12	121431272	A	T	0.215256	0.0350173	1.1576e-09	1,2	1:02	3.04265e-06
C12orf43	ENSG00000157895	rs41279096	12	121440263	A	G	0.292116	0.0495227	5.08376e-09	1,2	2:02	NA
C12orf54	ENSG00000177627	rs1489110	12	48711867	G	T	0.202079	0.0417771	1.53537e-06	1,2	2:02	NA
C12orf54	ENSG00000177627	rs2634675	12	48740855	G	A	-0.29292	0.0386063	7.73997e-14	1,2	1:02	2.6857e-10
C12orf60	ENSG00000182993	rs11610238	12	14975721	T	C	-0.536765	0.0289796	1.17449e-65	1,2	1:03	2.75572e-61
C12orf60	ENSG00000182993	rs12370041	12	14911455	G	A	-0.369983	0.0430471	3.37723e-17	1,2	2:03	NA
C12orf60	ENSG00000182993	rs71530930	12	14967683	T	G	0.441399	0.0783847	2.3544e-08	1,2	3:03	NA
C12orf65	ENSG00000130921	rs28627651	12	123849051	C	A	-0.413368	0.0811881	4.27723e-07	1,2	1:01	0.000685381
C12orf73	ENSG00000204954	rs10507173	12	104343836	G	A	-0.274523	0.0579461	2.49211e-06	1,2	3:03	NA
C12orf73	ENSG00000204954	rs703657	12	104350851	A	T	-0.174241	0.0219792	6.2257e-15	1,2	1:03	2.98006e-11
C12orf73	ENSG00000204954	rs79831761	12	104876212	C	T	-0.337116	0.0658106	3.64834e-07	1,2	2:03	NA
C12orf75	ENSG00000235162	rs12312486	12	105736625	A	G	-0.138357	0.0298397	4.03188e-06	1,2	1:01	0.00846254
C14orf132	ENSG00000227051	rs942209	14	96529721	A	C	0.195238	0.0290918	3.30328e-11	1,2	1:01	1.37783e-07
C14orf159	ENSG00000133943	rs4904753	14	91619960	T	G	0.158513	0.0223535	2.58498e-12	1,2	1:02	9.66168e-09
C14orf159	ENSG00000133943	rs116453840	14	91666885	A	G	-0.652108	0.0966377	2.59654e-11	1,2	2:02	NA
C14orf180	ENSG00000184601	rs56010345	14	105049167	A	G	-0.488113	0.0435085	1.57972e-27	1,2	1:01	1.43868e-23
C14orf2	ENSG00000156411	rs8095	14	104378852	A	G	-0.154984	0.0253693	1.45564e-09	1,2	1:01	4.83591e-06
C14orf37	ENSG00000139971	rs10148820	14	58565536	T	G	0.38884	0.0366211	5.65956e-25	1,2	1:01	4.5567e-21
C14orf39	ENSG00000179008	rs35320790	14	61108825	A	C	0.169776	0.0263147	1.75647e-10	1,2	2:03	NA
C14orf39	ENSG00000179008	rs117259969	14	60955450	G	T	0.364377	0.0715783	4.29972e-07	1,2	3:03	NA
C14orf39	ENSG00000179008	rs6573321	14	61101710	G	A	0.483638	0.047064	1.45154e-23	1,2	1:03	6.47411e-20
C14orf79	ENSG00000140104	rs35689208	14	105447486	T	G	0.510017	0.0338591	3.5883e-46	1,2	1:01	6.91926e-42
C14orf80	ENSG00000185347	rs10139744	14	105974696	A	G	-0.207786	0.0298109	5.89145e-12	1,2	1:01	2.3761e-08
C15orf40	ENSG00000169609	rs17507300	15	83722059	G	A	0.294569	0.0430867	1.4443e-11	1,2	2:02	NA
C15orf40	ENSG00000169609	rs6603042	15	83678394	T	G	-0.516166	0.0364157	1.56709e-41	1,2	1:02	1.91998e-37
C15orf41	ENSG00000186073	rs10518893	15	36897827	G	A	0.657318	0.0908259	9.39633e-13	1,2	1:01	3.94045e-09
C15orf57	ENSG00000128891	rs12437696	15	40878474	G	A	0.230484	0.0258065	2.12487e-18	1,2	2:02	NA
C15orf57	ENSG00000128891	rs8029384	15	40849680	G	C	-0.693654	0.0256882	8.86486e-120	1,2	1:02	6.11925e-115
C15orf59	ENSG00000205363	rs72625790	15	73916989	T	C	0.352061	0.0708078	7.84783e-07	1,2	1:01	0.0013355
C15orf61	ENSG00000189227	rs2583587	15	67837408	T	C	-0.270505	0.019722	3.21084e-39	1,2	1:01	3.83021e-35
C15orf65	ENSG00000261652	rs534876006	15	55658502	GA	G	0.331239	0.0433748	5.40194e-14	1,2	1:02	2.60401e-10
C15orf65	ENSG00000261652	rs202018167	15	55720664	T	TCTCA	0.646338	0.119986	9.03585e-08	1,2	2:02	NA
C16orf45	ENSG00000166780	rs1107143	16	15686581	C	T	-0.26385	0.0263873	1.8864e-22	1,2	3:04	NA
C16orf45	ENSG00000166780	rs12925418	16	15630131	A	C	-0.122444	0.0269745	6.3686e-06	1,2	4:04	NA
C16orf45	ENSG00000166780	rs222906	16	15498773	C	G	0.330719	0.028391	2.07725e-29	1,2	2:04	NA
C16orf45	ENSG00000166780	rs222911	16	15499639	T	C	-0.657493	0.0368692	1.37242e-61	1,2	1:04	2.92807e-57
C16orf71	ENSG00000166246	rs4786626	16	5186084	G	A	0.183464	0.0381568	1.76828e-06	1,2	1:01	0.0057384
C16orf86	ENSG00000159761	rs149012671	16	67596482	G	C	-0.547416	0.0797512	1.20198e-11	1,2	1:01	2.07553e-08
C16orf89	ENSG00000153446	rs3743836	16	5108250	A	C	0.362223	0.0505157	1.49394e-12	1,2	1:01	9.75818e-09
C16orf95	ENSG00000260456	rs929874	16	87325945	G	A	0.220399	0.0484197	6.00351e-06	1,2	2:02	NA
C16orf95	ENSG00000260456	rs6540038	16	87356265	T	C	-0.212445	0.0329991	1.9152e-10	1,2	1:02	1.25096e-06
C16orf96	ENSG00000205832	rs1641866	16	4593040	A	C	-0.300129	0.0403141	2.16293e-13	1,2	1:01	1.30181e-09
C17orf105	ENSG00000231256	rs1728174	17	41840056	T	C	0.321187	0.0659827	1.31979e-06	1,2	1:01	0.00168791
C17orf107	ENSG00000205710	rs72835073	17	4818815	G	A	0.59999	0.0685837	9.62382e-18	1,2	1:01	6.47958e-14
C17orf49	ENSG00000258315	rs62063347	17	6926231	A	G	0.272255	0.0492415	4.15514e-08	1,2	1:01	0.000136956
C17orf51	ENSG00000212719	rs7406286	17	21418331	C	T	-0.150422	0.0287314	2.02315e-07	1,2	1:01	0.000353658
C17orf62	ENSG00000178927	rs9912066	17	80408419	C	A	-0.219795	0.0261497	1.53298e-16	1,2	1:01	8.18065e-13
C17orf67	ENSG00000214226	rs9897759	17	54940916	A	T	0.237392	0.0424554	2.93531e-08	1,2	1:01	8.26305e-05
C17orf75	ENSG00000108666	rs112418207	17	30691051	TTTC	T	-0.0972875	0.0218849	9.79882e-06	1,2	1:01	0.0180944
C17orf80	ENSG00000141219	rs6501604	17	71187778	C	T	0.20572	0.0237597	2.00638e-17	1,2	1:01	1.59371e-13
C17orf97	ENSG00000187624	rs2586285	17	861958	C	T	0.213079	0.0398106	1.08771e-07	1,2	2:02	NA
C17orf97	ENSG00000187624	rs7503725	17	260142	T	G	1.13541	0.0195307	NA	1,2	1:02	NA
C18orf32	ENSG00000177576	rs9949437	18	46996347	T	C	0.175601	0.0251283	5.21505e-12	1,2	1:01	2.09656e-08
C18orf8	ENSG00000141452	rs1429934	18	21162288	T	C	0.112062	0.0169742	6.71641e-11	1,2	1:01	1.70703e-07
C19orf18	ENSG00000177025	rs111460896	19	58466863	A	G	0.440703	0.0789027	3.03805e-08	1,2	1:01	6.7785e-05
C19orf33	ENSG00000167644	rs11672219	19	38793596	C	G	-0.88586	0.057978	1.52042e-45	2	1:01	2.11033e-41
C19orf44	ENSG00000105072	rs3810199	19	16606742	C	G	0.588592	0.0301219	8.1568e-72	1,2	1:01	3.16962e-67
C19orf47	ENSG00000160392	rs58613082	19	40844535	G	A	0.445213	0.0426873	3.41588e-24	1,2	1:02	2.67087e-20
C19orf47	ENSG00000160392	rs8113426	19	40733904	C	T	-0.202752	0.0357836	1.9336e-08	1,2	2:02	NA
C19orf48	ENSG00000167747	rs10425724	19	51295858	A	C	0.146546	0.0233852	5.57122e-10	1,2	1:01	2.57388e-06
C19orf54	ENSG00000188493	rs7255821	19	41252772	C	T	-0.2611	0.026025	1.36716e-22	1,2	1:01	9.66559e-19
C19orf70	ENSG00000174917	rs143755158	19	5674245	A	G	-0.5676	0.0771997	4.17645e-13	1,2	1:01	2.55712e-09
C19orf71	ENSG00000183397	rs8100223	19	3536816	C	T	-0.212133	0.0325224	1.11703e-10	1,2	1:01	5.8487e-07
C19orf73	ENSG00000221916	rs182408499	19	49550297	T	C	-0.584347	0.112806	2.70379e-07	1,2	1:01	0.000742927
C1D	ENSG00000197223	rs10207196	2	68270258	T	C	0.187236	0.0300071	6.57395e-10	1,2	1:01	2.18485e-06
C1GALT1	ENSG00000106392	rs11771259	7	7277215	G	C	0.307975	0.0284278	7.19272e-26	1,2	2:04	NA
C1GALT1	ENSG00000106392	rs141152153	7	7361322	ATT	A	0.101274	0.0186809	7.505e-08	1,2	4:04	NA
C1GALT1	ENSG00000106392	rs10257662	7	7251226	A	G	0.275235	0.0205426	1.26529e-37	1,2	1:04	2.52253e-33
C1GALT1	ENSG00000106392	rs117480206	7	7361545	T	G	0.462426	0.0815647	1.89949e-08	1,2	3:04	NA
C1orf109	ENSG00000116922	rs678511	1	38156427	C	T	0.150983	0.0290146	2.39016e-07	1,2	1:01	0.000528316
C1orf112	ENSG00000000460	rs16862745	1	169860199	T	C	-0.274915	0.0359564	5.04346e-14	1,2	1:01	1.82102e-10
C1orf115	ENSG00000162817	rs9431295	1	220867903	T	C	-0.347416	0.0419304	3.94172e-16	1,2	1:01	1.44173e-12
C1orf116	ENSG00000182795	rs1473458	1	207191720	C	G	-0.16856	0.0362264	3.73242e-06	1,2	1:01	0.00594497
C1orf122	ENSG00000197982	rs11485997	1	38344773	A	G	0.129236	0.0233319	3.93054e-08	1,2	1:01	9.80302e-05
C1orf123	ENSG00000162384	rs12133464	1	53692437	A	T	-0.358314	0.0251794	8.07964e-42	1,2	1:02	9.52017e-38
C1orf123	ENSG00000162384	rs6588473	1	53729536	C	T	-0.15021	0.0258254	8.19976e-09	1,2	2:02	NA
C1orf127	ENSG00000175262	rs6699026	1	11016772	G	A	-0.318433	0.0220395	6.10974e-43	1,2	1:02	9.72425e-39
C1orf127	ENSG00000175262	rs79323519	1	11036050	C	T	-0.158893	0.0260759	1.60066e-09	1,2	2:02	NA
C1orf145	ENSG00000162913	rs12022917	1	228391591	C	G	0.234603	0.0437048	9.99872e-08	1,2	1:01	0.000200858
C1orf159	ENSG00000131591	rs4074137	1	1026707	A	C	0.143016	0.0232988	1.22014e-09	1,2	1:01	3.60138e-06
C1orf167	ENSG00000215910	rs55990971	1	11831595	A	G	0.57521	0.102928	5.52765e-08	1	2:02	NA
C1orf167	ENSG00000215910	rs10864543	1	11844330	T	C	1.21589	0.0423183	1.17754e-84	1	1:02	6.3103e-80
C1orf168	ENSG00000187889	rs6658389	1	57252494	T	C	0.271085	0.040586	4.06673e-11	1,2	1:01	1.2743e-07
C1orf174	ENSG00000198912	rs6701422	1	3808171	C	T	0.586029	0.0286078	1.36814e-77	1,2	1:02	9.10692e-73
C1orf174	ENSG00000198912	rs12082157	1	3811810	C	T	0.189994	0.030817	1.03724e-09	1,2	2:02	NA
C1orf198	ENSG00000119280	rs55907615	1	230997775	T	C	-0.199007	0.0226821	7.8066e-18	1,2	1:01	4.4048e-14
C1orf204	ENSG00000188004	rs11807946	1	159824205	T	C	-0.350507	0.0363062	9.37225e-21	2	2:02	NA
C1orf204	ENSG00000188004	rs61050034	1	159808661	A	C	0.641796	0.0412349	5.87917e-47	2	1:02	1.03676e-42
C1orf216	ENSG00000142686	rs11294664	1	36192076	T	TG	-0.631284	0.0465148	1.68107e-38	1,2	1:01	1.60755e-34
C1orf220	ENSG00000213057	rs4610958	1	178513277	G	A	-0.355953	0.040625	8.60443e-18	1,2	1:01	3.67951e-14
C1orf226	ENSG00000239887	rs1415264	1	162106967	G	T	-0.203076	0.038308	1.42973e-07	1,2	1:02	0.00036032
C1orf226	ENSG00000239887	rs1858236	1	162818421	G	A	0.161903	0.0359803	7.64065e-06	1,2	2:02	NA
C1orf229	ENSG00000221953	rs75450345	1	247249390	G	A	-0.459727	0.0884148	2.44238e-07	1,2	2:02	NA
C1orf229	ENSG00000221953	rs73135916	1	247274899	G	A	-0.286683	0.0398487	1.26833e-12	1,2	1:02	6.28308e-09
C1orf27	ENSG00000157181	rs80305966	1	186438275	G	T	-0.549159	0.0358872	1.93598e-47	1,2	1:02	2.4425e-43
C1orf27	ENSG00000157181	rs8824	1	186390303	C	A	0.227873	0.025139	6.9414e-19	1,2	2:02	NA
C1orf50	ENSG00000164008	rs6658001	1	43292806	A	G	-0.171687	0.0286242	2.83007e-09	1,2	1:01	5.55074e-06
C1orf52	ENSG00000162642	rs2735594	1	85741921	C	G	-0.136864	0.0272804	6.25641e-07	1,2	1:01	0.00140306
C1orf53	ENSG00000203724	rs4539165	1	197872019	T	G	-0.236858	0.0353142	3.38996e-11	1,2	1:01	8.88777e-08
C1orf54	ENSG00000118292	rs139708128	1	150245082	A	G	-1.38614	0.114525	1.77132e-31	1,2	1:01	9.29873e-28
C1orf64	ENSG00000183888	rs1763625	1	16323775	C	A	-0.389933	0.0742486	1.85713e-07	1,2	1:01	0.000486728
C1QB	ENSG00000173369	rs11801773	1	22921463	C	A	-0.293575	0.0651061	7.31453e-06	1,2	1:01	0.0143254
C1QBP	ENSG00000108561	rs4444392	17	5324588	T	C	-0.135477	0.0283041	1.96528e-06	1,2	1:01	0.00575015
[truncated: 16,755 more rows]

## Sheet: S4
Table S4: SH3RF2 eQTL effect allele frequencies for both datasets
	Meta-analysis signal 1 EAF	Meta-analysis signal 2 EAF	Meta-analysis signal 3 EAF	FUSION-only lead EAF
	rs340057	rs2097969	rs4913059	rs72818497
	chr5:145864048 (T)	chr5:146012884 (T)	chr5:145987302 (G)	chr5:146032666 (G)
FUSION	0.62	0.399	0.096	0.264
GTEx	0.601	0.363	0.119	0.185
Meta-analysis	0.611	0.381	0.108	0.224
The effect allele frequencies (EAF) of three meta-analysis eQTL signal lead variants for SH3RF2 in the individual datasets and the meta-analysis, and the FUSION-only lead variant, which corresponds best to meta-analysis signal 2. Variants are reported by their position in hg38 and the expression-increasing effect allele is shown in parenthesis.

## Sheet: S5
Table S5: GWAS datasets used for colocalization analyses
Trait	Abbreviation	Consortium	Maximum Sample Size	Publication	Data availability	DOI
White blood cell	WBC	BCX	562243	Chen et al. (Cell 2020)	https://www.ebi.ac.uk/gwas/studies/GCST90002374	https://doi.org/10.1016/j.cell.2020.06.045
Coronary artery disease	CAD	CARDIoGRAMplusC4D	1165690	Aragam et al. (Nat Genet 2022)	https://cvd.hugeamp.org/downloads.html#summary	https://doi.org/10.1038/s41588-022-01233-6
Body mass index	BMI	GIANT	795624	Yengo et al. (Hum Mol Genet 2018)	https://portals.broadinstitute.org/collaboration/giant/index.php/GIANT_consortium_data_files	https://doi.org/10.1093/hmg/ddy271
Waist-to-hip ratio	WHR	GIANT	697702	Pulit et al. (Hum Mol Genet 2018)	https://portals.broadinstitute.org/collaboration/giant/index.php/GIANT_consortium_data_files	https://doi.org/10.1093/hmg/ddy327
Waist-to-hip ratio adjusted for BMI	WHRadjBMI	GIANT	694625	Pulit et al. (Hum Mol Genet 2018)	https://portals.broadinstitute.org/collaboration/giant/index.php/GIANT_consortium_data_files	https://doi.org/10.1093/hmg/ddy327
High density lipoprotein cholesterol (European)	HDL	GLGC	1375880	Graham et al. (Nat 2021)	http://csg.sph.umich.edu/willer/public/glgc-lipids2021/	https://doi.org/10.1038/s41586-021-04064-3
Low density lipoprotein cholesterol (European)	LDL	GLGC	1324270	Graham et al. (Nat 2021)	http://csg.sph.umich.edu/willer/public/glgc-lipids2021/	https://doi.org/10.1038/s41586-021-04064-3
Triglycerides (log) (European)	logTG	GLGC	1316660	Graham et al. (Nat 2021)	http://csg.sph.umich.edu/willer/public/glgc-lipids2021/	https://doi.org/10.1038/s41586-021-04064-3
Non-high density lipoprotein cholesterol (European)	nonHDL	GLGC	992428	Graham et al. (Nat 2021)	http://csg.sph.umich.edu/willer/public/glgc-lipids2021/	https://doi.org/10.1038/s41586-021-04064-3
Total cholesterol (European)	TC	GLGC	1407850	Graham et al. (Nat 2021)	http://csg.sph.umich.edu/willer/public/glgc-lipids2021/	https://doi.org/10.1038/s41586-021-04064-3
Diastolic blood pressure	DBP	ICBP + UKBB	757275	Evangelou et al. (Nat Genet 2018)	https://www.ebi.ac.uk/gwas/publications/30224653	https://doi.org/10.1038/s41588-018-0205-x
Pulse pressure	PP	ICBP + UKBB	744583	Evangelou et al. (Nat Genet 2018)	https://www.ebi.ac.uk/gwas/publications/30224653	https://doi.org/10.1038/s41588-018-0205-x
Systolic blood pressure	SBP	ICBP + UKBB	744376	Evangelou et al. (Nat Genet 2018)	https://www.ebi.ac.uk/gwas/publications/30224653	https://doi.org/10.1038/s41588-018-0205-x
Fasting glucose (European)	FG	MAGIC	200622	Ji Chen et al. (Nat Genet 2021)	https://magicinvestigators.org/downloads/	https://doi.org/10.1038/s41588-021-00852-9
Fasting insulin (European)	FI	MAGIC	151013	Ji Chen et al. (Nat Genet 2021)	https://magicinvestigators.org/downloads/	https://doi.org/10.1038/s41588-021-00852-9
Hemoglobin A1c (European)	HbA1c	MAGIC	146806	Ji Chen et al. (Nat Genet 2021)	https://magicinvestigators.org/downloads/	https://doi.org/10.1038/s41588-021-00852-9
Type 2 diabetes (European)	T2D	T2D-GGI	751754	Suzuki et al. (Nat 2024)	https://www.diagram-consortium.org/downloads.html	https://doi.org/10.1038/s41586-024-07019-6
Appendicular lean mass	ALM	UKBB	450243	Pei et al. (Commun Biol 2020)	https://www.ebi.ac.uk/gwas/studies/GCST90000025	https://doi.org/10.1038/s42003-020-01334-0
Creatinine	Creatinine	UKBB	344104	UK Biobank	https://biobank.ctsu.ox.ac.uk/crystal/field.cgi?id=30700	-
Hip circumference	HC	UKBB	368505	Neale Lab	http://www.nealelab.is/uk-biobank	-
Waist circumference	WC	UKBB	368542	Neale Lab	http://www.nealelab.is/uk-biobank	-
Vitamin D	vitD	UKBB	417580	Revez et al (Nat Comm 2020)	https://cnsgenomics.com/content/data	https://doi.org/10.1038/s41467-020-15421-7
C-reactive protein	CRP	UKBB + CHARGE	575531	Said et al (Nat Comm 2021)	https://www.ebi.ac.uk/gwas/studies/GCST90029070	https://doi.org/10.1038/s41467-022-29650-5
Alkaline phosphatase	ALP	UKBB + MVP	437438	Pazoki et al. (Nat Comm 2021)	https://www.ebi.ac.uk/gwas/studies/GCST90013406	https://doi.org/10.1038/s41467-021-22338-2
Alanine transaminase	ALT	UKBB + MVP	437267	Pazoki et al. (Nat Comm 2021)	https://www.ebi.ac.uk/gwas/studies/GCST90013405	https://doi.org/10.1038/s41467-021-22338-2
Gamma-glutamyl transferase	GGT	UKBB + MVP	437194	Pazoki et al. (Nat Comm 2021)	https://www.ebi.ac.uk/gwas/studies/GCST90013407	https://doi.org/10.1038/s41467-021-22338-2

## Sheet: S6
Table S6: Skeletal muscle eQTL colocalizations with GWAS traits
Trait	Trait abbreviation	GWAS signals included in analysis	Tested signal pairs (LD r2 ≥ 0.5)	Colocalizations (PPH4 ≥ 0.7)	eGenes with ≥ 1 colocalized eQTL signal	GWAS signals colocalized	% GWAS signals colocalized
Appendicular lean mass	ALM	1035	368	185	184	136	0.131401
Type 2 diabetes*	T2D	862	293	179	179	121	0.140371
Body mass index	BMI	941	347	151	150	108	0.114772
Triglycerides (log)*	logTG	705	289	145	142	100	0.141844
High-density lipoprotein chol*	HDL	816	283	132	131	104	0.127451
Total chol*	TC	828	293	128	127	96	0.115942
Creatinine*	Creatinine	541	211	119	117	85	0.157116
Non-high density lipoprotein*	nonHDL	604	212	112	112	79	0.130795
White blood cell	WBC	637	260	111	110	88	0.138148
Hip circumference*	HC	471	173	102	101	73	0.154989
Diastolic blood pressure	DBP	402	187	100	93	69	0.171642
Low-density lipoprotein chol*	LDL	687	228	96	96	78	0.113537
Waist circumference*	WC	395	125	85	85	57	0.144304
C-reactive protein*	CRP	438	168	84	84	60	0.136986
[truncated: 13 more rows]

## Sheet: S7
Table S7: All colocalization results of skeletal muscle eQTL signals (hg19) and GWAS signals from 26 traits
[truncated: 4,508 more rows]

[truncated: 3 more sheets: S8, S9, S10]
